# Supplementary material for: System-Based Differential Gene Network Analysis for Characterizing a Sample-Specific Subnetwork
Source: Biomolecules. 2020 Feb 14;10(2):306. doi: 10.3390/biom10020306 (PMC7072632; doi:10.3390/biom10020306)
Supplement: Supplementary file 1 [file biomolecules-10-00306-s001.zip]

Archive with 28 entries (27 files):
- Supplementary_Tanaka_proofreading/
- __MACOSX/._Supplementary_Tanaka_proofreading
- Supplementary_Tanaka_proofreading/.DS_Store
- __MACOSX/Supplementary_Tanaka_proofreading/._.DS_Store
- Supplementary_Tanaka_proofreading/DEG_ECv_shared_genes.txt
- __MACOSX/Supplementary_Tanaka_proofreading/._DEG_ECv_shared_genes.txt
- Supplementary_Tanaka_proofreading/GSE49644GN_EMT.cys
- __MACOSX/Supplementary_Tanaka_proofreading/._GSE49644GN_EMT.cys
- Supplementary_Tanaka_proofreading/GSE49644GN_EMT.txt
- __MACOSX/Supplementary_Tanaka_proofreading/._GSE49644GN_EMT.txt
- Supplementary_Tanaka_proofreading/basal_hubgene_top5per.txt
- __MACOSX/Supplementary_Tanaka_proofreading/._basal_hubgene_top5per.txt
- Supplementary_Tanaka_proofreading/DEG_genes.txt
- __MACOSX/Supplementary_Tanaka_proofreading/._DEG_genes.txt
- Supplementary_Tanaka_proofreading/ECv_matrix_TCGA_LUSC.txt
- __MACOSX/Supplementary_Tanaka_proofreading/._ECv_matrix_TCGA_LUSC.txt
- Supplementary_Tanaka_proofreading/GSE49644_EMT_ECv.txt
- __MACOSX/Supplementary_Tanaka_proofreading/._GSE49644_EMT_ECv.txt
- Supplementary_Tanaka_proofreading/GSE49644GN.txt
- __MACOSX/Supplementary_Tanaka_proofreading/._GSE49644GN.txt
- Supplementary_Tanaka_proofreading/GSE49644GN_all_EMT.cys
- __MACOSX/Supplementary_Tanaka_proofreading/._GSE49644GN_all_EMT.cys
- Supplementary_Tanaka_proofreading/EMT_hubgene_top5per.txt
- __MACOSX/Supplementary_Tanaka_proofreading/._EMT_hubgene_top5per.txt
- Supplementary_Tanaka_proofreading/ECv_matrix_TCGA_LUAD.txt
- __MACOSX/Supplementary_Tanaka_proofreading/._ECv_matrix_TCGA_LUAD.txt
- Supplementary_Tanaka_proofreading/ECvpaper_supplementary_revised20200214.pdf
- __MACOSX/Supplementary_Tanaka_proofreading/._ECvpaper_supplementary_revised20200214.pdf
