# Supplementary material for: System-Based Differential Gene Network Analysis for Characterizing a Sample-Specific Subnetwork
Source: Biomolecules. 2020 Feb 14;10(2):306. doi: 10.3390/biom10020306 (PMC7072632; doi:10.3390/biom10020306)
Supplement: Supplementary file 1 [file biomolecules-10-00306-s001.zip › Supplementary_Tanaka_proofreading/DEG_ECv_shared_genes.txt]

PDK4
SLC16A14
JARID2
FAM198B
PKP2
HPGD
NAV1
CCDC80
SPARC
LTBP2
TBC1D8
AP1M2
TCF4
CHST11
LOC729680
C4orf26
KANK4
TM4SF18
ADAMTS6
HS3ST3A1
HIVEP3
FLRT2
ASPH
EFNA1
FN1
COBL
CDH2
SCG5
HS3ST3B1
DIXDC1
GPAM
EMP1
TNFAIP2
ARHGAP29
CDH1
ATP8B1
TAGLN
ABCC3
SRPX
KRT19
SERPINE1
EPHB1
IGFBP3
MBP
LAMA5
TGFA
EREG
CTGF
KIAA1804
CYB5A
MMP7
MYO5C
ALPK2
EPCAM
AGR2
WNT5B
PLS1
AREG
PKIB
TIMP2
GPR160
OCLN
COL12A1
SDPR
MAF
SEL1L3
INHBA
IGFBP5
SERPINB1
ELF3
COL1A1
