# Supplementary material for: System-Based Differential Gene Network Analysis for Characterizing a Sample-Specific Subnetwork
Source: Biomolecules. 2020 Feb 14;10(2):306. doi: 10.3390/biom10020306 (PMC7072632; doi:10.3390/biom10020306)
Supplement: Supplementary file 1 [file biomolecules-10-00306-s001.zip › Supplementary_Tanaka_proofreading/GSE49644GN_EMT.txt]

Parent	Child	Freq	bspline	parent.mean	child.mean	parent.variance	child.variance
BIRC3	ABCC3	0.1081173	4.6786570:9.9450761:-1.6887892:-1.5191002:-1.3494162:-1.1797557:-1.0101383:-0.8405841:-0.6711128:-0.5017459:-0.3325142:-0.1634690:0.0053384:0.1738613:0.3420649:0.5099716:0.6776118:0.8450145:1.0122085:1.1792352:1.3461790:1.5131075	0.0	0.0	0.009892	0.0175033
ELK3	AGR2	0.3291341	10.5647077:12.2842999:1.0821524:0.9666472:0.8511323:0.7355797:0.6200226:0.5045144:0.3889840:0.2733756:0.1577279:0.0420885:-0.0734950:-0.1889750:-0.3043079:-0.4195392:-0.5347542:-0.6500072:-0.7653489:-0.8807318:-0.9960691:-1.1113970	0.0	0.0	0.0046799	0.047712
MMP7	AGR2	0.5081484000000001	5.1329569:8.1095182:-1.6484413:-1.4743211:-1.3001914:-1.1260023:-0.9516251:-0.7768638:-0.6016934:-0.4261547:-0.2502891:-0.0741380:0.1022573:0.2788553:0.4556148:0.6324944:0.8094527:0.9864502:1.1635293:1.3407165:1.5179297:1.6951420	0.0	0.0	0.0106811	0.047712
SREBF1	AGR2	0.16427750000000002	7.3975901:9.9645101:-1.3056736:-1.1764974:-1.0472863:-0.9179064:-0.7882977:-0.6583539:-0.5279579:-0.3970064:-0.2655180:-0.1335340:-0.0010906:0.1317762:0.2650304:0.3986359:0.5325619:0.6668285:0.8014491:0.9363810:1.0714664:1.2065727	0.0	0.0	0.017159099999999997	0.047712
KRT19	ALPK2	0.2671821	6.2165531:13.6017076:2.0241333:1.8279572:1.6317574:1.4353933:1.2386677:1.0413810:0.8433327:0.6443117:0.4441262:0.2425957:0.0395738:-0.1650420:-0.3711587:-0.5785352:-0.7869273:-0.9960905:-1.2057805:-1.4157532:-1.6258031:-1.8358620	0.0	0.0	0.0151411	0.045656199999999994
ATOX1	AREG	0.5978233000000001	10.1301002:11.8216983:1.2115056:1.0718258:0.9321513:0.7924888:0.6527534:0.5128167:0.3726784:0.2323425:0.0917896:-0.0489996:-0.1900444:-0.3313642:-0.4730038:-0.6150644:-0.7575287:-0.9003056:-1.0433009:-1.1864202:-1.3295752:-1.4727326	0.0	0.0	0.0038299	0.0341675
BMPR2	AREG	0.18784489999999998	8.0196351:10.7131892:12.0841194:11.8158714:11.5476204:11.2793243:11.0109206:10.7423410:10.4734918:10.2042438:9.9345418:9.6643605:9.3936791:9.1225319:8.8510247:8.5792578:8.3072316:8.0349684:7.7625573:7.4900907:7.2176521:6.9452334	0.0	0.0	0.0060663	0.0341675
CHST11	AREG	0.1144712	7.0245699:10.6255704:-2.3533667:-2.1079079:-1.8624430:-1.6169585:-1.3715079:-1.1261591:-0.8809799:-0.6360467:-0.3915062:-0.1475247:0.0958376:0.3385505:0.5806385:0.8222067:1.0633628:1.3041727:1.5446931:1.7850105:2.0252117:2.2653867	0.0	0.0	0.0053452	0.0341675
VAV3	AREG	0.2679597	4.2978467:8.6965381:-1.2402975:-1.0953786:-0.9504631:-0.8055955:-0.6608844:-0.5163389:-0.3719270:-0.2276660:-0.0835736:0.0603322:0.2040334:0.3475127:0.4907542:0.6337325:0.7764156:0.9188653:1.0611458:1.2033027:1.3453835:1.4874488	0.0	0.0	0.0177223	0.0341675
SEMA4B	AREGB	0.5146672999999999	8.8173570:10.9779731:2.9688460:3.1331491:3.2974589:3.4617952:3.6261231:3.7904634:3.9548469:4.1193018:4.2838562:4.4485382:4.6133949:4.7785096:4.9438677:5.1094345:5.2751751:5.4410548:5.6070340:5.7730724:5.9391502:6.1052362	0.0	0.0	0.0053839	0.0388911
SPINT2	ARHGAP29	0.1935739	9.6918429:11.9846211:6.9105458:7.1706156:7.4306760:7.6907063:7.9507145:8.2107047:8.4706795:8.7306414:8.9905929:9.2505366:9.5104694:9.7703697:10.0302219:10.2900119:10.5497365:10.8094003:11.0690004:11.3285651:11.5881340:11.8477034	0.0	0.0	0.0133679	0.0061893
C4orf26	ARHGAP31	0.7408333	3.2665788:10.2579242:-0.8959020:-0.7802107:-0.6645650:-0.5491558:-0.4339889:-0.3190458:-0.2043128:-0.0897761:0.0245779:0.1387630:0.2527929:0.3666805:0.4804136:0.5939724:0.7073900:0.8207051:0.9339434:1.0471303:1.1602909:1.2734472	0.0	0.0	0.007012600000000001	0.0541303
EREG	ATP8B1	0.32774990000000004	5.3444170:11.6602450:-1.2262951:-1.1133608:-1.0004199:-0.8874651:-0.7745063:-0.6615510:-0.5485994:-0.4356217:-0.3225624:-0.2093860:-0.0960859:0.0173448:0.1309126:0.2446243:0.3584866:0.4725062:0.5866898:0.7010389:0.8154919:0.9299605	0.0	0.0	0.019318799999999997	0.0181791
LOC729680	ATP8B1	0.33809629999999996	5.0251721:8.1128903:-2.2891451:-2.0607035:-1.8322524:-1.6037593:-1.3752199:-1.1466677:-0.9182381:-0.6900532:-0.4621455:-0.2345143:-0.0071368:0.2200060:0.4469331:0.6736637:0.9002175:1.1266261:1.3528890:1.5789933:1.8049718:2.0309274	0.0	0.0	0.0093492	0.0181791
TIMP1	BEAN1	0.6157075	10.7353877:12.1697742:-1.2369548:-1.1201276:-1.0033286:-0.8867006:-0.7704152:-0.6546335:-0.5394797:-0.4250149:-0.3111373:-0.1977269:-0.0847039:0.0280031:0.1404650:0.2527532:0.3649387:0.4770927:0.5892661:0.7014504:0.8136304:0.9258089	0.0	0.0	0.0053784	0.0254862
HBEGF	C4orf26	0.1820052	6.5355190:9.4678289:4.0825894:4.2980352:4.5134788:4.7289181:4.9443754:5.1599034:5.3755460:5.5913453:5.8073436:6.0235655:6.2400116:6.4566814:6.6735744:6.8906907:7.1080239:7.3255312:7.5431570:7.7608678:7.9786353:8.1964137	0.0	0.0	0.019042	0.007012600000000001
ZDHHC17	C4orf26	0.16463889999999998	9.3445453:10.4445115:-1.1490255:-1.0189015:-0.8887884:-0.7587074:-0.6286321:-0.4985303:-0.3683601:-0.2381004:-0.1077444:0.0227144:0.1532825:0.2839665:0.4147675:0.5456827:0.6767216:0.8078839:0.9391580:1.0705225:1.2019385:1.3333652	0.0	0.0	0.0041122	0.007012600000000001
CD59	CCDC80	0.518018	10.5223111:12.9624902:8.4072368:8.5497168:8.6921994:8.8346885:8.9771816:9.1196775:9.2621548:9.4045665:9.5468634:9.6889966:9.8309200:9.9726464:10.1142176:10.2556468:10.3969619:10.5381855:10.6793359:10.8204315:10.9614909:11.1025411	0.0	0.0	0.002577	0.0057001000000000005
KRT19	CDH1	0.41069809999999995	6.2165531:13.6017076:-1.7829292:-1.6055824:-1.4282277:-1.2508671:-1.0735386:-0.8962816:-0.7191367:-0.5421655:-0.3654358:-0.1890093:-0.0129075:0.1628955:0.3384212:0.5137201:0.6888433:0.8638420:1.0387674:1.2136707:1.3885894:1.5635119	0.0	0.0	0.0151411	0.025281
FAM122B	CDH2	0.5061759	7.4450687:10.0397988:11.4138132:11.1529438:10.8920757:10.6312136:10.3703538:10.1094714:9.8485526:9.5875773:9.3265086:9.0653161:8.8040048:8.5425885:8.2810811:8.0195022:7.7578770:7.4962296:7.2345839:6.9729638:6.7113757:6.4497935	0.0	0.0	0.0026043000000000004	0.0038728
MYO5C	CHRNA9	0.5240542	5.4136909:10.3147164:7.6011717:7.4333357:7.2655057:7.0977168:6.9300371:6.7625402:6.5952982:6.4284328:6.2620845:6.0963734:5.9313067:5.7668230:5.6028590:5.4393519:5.2762384:5.1134555:4.9509403:4.7886238:4.6264120:4.4642172	0.0	0.0	0.037954	0.0517795
OCLN	COBL	0.49158859999999993	3.9146389:8.9565297:-1.3981016:-1.2267339:-1.0553724:-0.8840389:-0.7127784:-0.5417688:-0.3712123:-0.2013113:-0.0322184:0.1360290:0.3034124:0.4699635:0.6358950:0.8013966:0.9665447:1.1314095:1.2960613:1.4605701:1.6250069:1.7894317	0.0	0.0	0.0100266	0.0292972
HIVEP3	COL12A1	0.5093101	4.5588349:8.5582362:-1.1328042:-1.0120422:-0.8912992:-0.7706301:-0.6500415:-0.5295371:-0.4090997:-0.2887070:-0.1683579:-0.0480538:0.0722041:0.1924144:0.3125758:0.4326871:0.5527470:0.6727590:0.7927562:0.9127514:1.0327353:1.1527145	0.0	0.0	0.015599799999999999	0.0189078
SREBF1	COL12A1	0.28711129999999996	7.3975901:9.9645101:1.3044224:1.1747564:1.0450776:0.9153158:0.7853769:0.6552278:0.5248457:0.3941695:0.2631425:0.1317547:0.0000031:-0.1321151:-0.2646029:-0.3974632:-0.5307031:-0.6643687:-0.7984321:-0.9327667:-1.0672346:-1.2017242	0.0	0.0	0.017159099999999997	0.0189078
FAM198B	COL1A1	0.20654770000000003	5.0782017:11.8747102:-1.1716395:-1.0524303:-0.9332170:-0.8139830:-0.6947138:-0.5754154:-0.4561248:-0.3368469:-0.2175510:-0.0982533:0.0210264:0.1402679:0.2594512:0.3785563:0.4975685:0.6164826:0.7352913:0.8539873:0.9725726:1.0911284	0.0	0.0	0.0274776	0.0214649
HDHD1	COL3A1	0.3147263	8.2564935:10.3956567:3.0783236:2.8371962:2.5960671:2.3549345:2.1138024:1.8726748:1.6315556:1.3904489:1.1493588:0.9082891:0.6672439:0.4262272:0.1852430:-0.0556962:-0.2966059:-0.5375326:-0.7784748:-1.0194136:-1.2603334:-1.5012465	0.0	0.0	0.0033065	0.0067992999999999994
LOC440434	COL3A1	0.116406	7.6476487:9.0475989:9.7008864:9.4382390:9.1755919:8.9129500:8.6503211:8.3877130:8.1251335:7.8625903:7.6000910:7.3376277:7.0751930:6.8127738:6.5503230:6.2878208:6.0252575:5.7626232:5.4999106:5.2370961:4.9742166:4.7113295	0.0	0.0	0.0025514	0.0067992999999999994
SLC29A2	CTGF	0.24862870000000004	5.0730781:7.4754139:1.7664331:1.5911294:1.4158154:1.2404430:1.0649864:0.8894516:0.7138470:0.5381810:0.3624620:0.1866912:0.0108404:-0.1651060:-0.3411532:-0.5173062:-0.6935702:-0.8699437:-1.0464039:-1.2229482:-1.3995614:-1.5761919	0.0	0.0	0.003882	0.012417000000000001
VAV3	CXCL1	0.2036868	4.2978467:8.6965381:1.1540839:1.0201521:0.8862251:0.7523152:0.6184046:0.4844511:0.3504115:0.2162838:0.0820710:-0.0522244:-0.1865994:-0.3210449:-0.4555009:-0.5899077:-0.7242544:-0.8585596:-0.9928272:-1.1270580:-1.2612552:-1.3954435	0.0	0.0	0.0177223	0.008837399999999999
FAM198B	DRAXIN	0.27437670000000003	5.0782017:11.8747102:0.9493170:0.8530543:0.7567896:0.6605456:0.5643358:0.4681296:0.3719034:0.2755850:0.1791079:0.0824817:-0.0142784:-0.1111573:-0.2081395:-0.3052100:-0.4023432:-0.4995047:-0.5966695:-0.6938130:-0.7909150:-0.8880027	0.0	0.0	0.0274776	0.033543800000000006
LOC729680	DRAXIN	0.1702711	5.0251721:8.1128903:6.1917467:6.0346722:5.8775647:5.7203088:5.5628643:5.4051825:5.2471397:5.0886298:4.9296354:4.7701585:4.6102063:4.4497874:4.2889100:4.1275825:3.9658135:3.8036153:3.6410203:3.4780992:3.3149857:3.1518397	0.0	0.0	0.0093492	0.033543800000000006
NAV1	DRAXIN	0.15348989999999998	6.1648888:9.5521365:-1.5186711:-1.3497289:-1.1807772:-1.0117785:-0.8427271:-0.6736755:-0.5046393:-0.3356464:-0.1666995:0.0022057:0.1710612:0.3398565:0.5086062:0.6773256:0.8460300:1.0147347:1.1834550:1.3522025:1.5209805:1.6897759	0.0	0.0	0.0063342	0.033543800000000006
AP1M2	ELF3	0.6520666	5.5348300:9.3659469:6.6856482:6.8515683:7.0175148:7.1835999:7.3499523:7.5167000:7.6839609:7.8518484:8.0204217:8.1896832:8.3596303:8.5302604:8.7015709:8.8735616:9.0462195:9.2194436:9.3931158:9.5671150:9.7412798:9.9154672	0.0	0.0	0.0085493	0.0299535
CD59	EMP1	0.1030484	10.5223111:12.9624902:1.7903629:1.5963442:1.4023246:1.2083219:1.0143709:0.8205072:0.6267318:0.4330147:0.2393250:0.0456317:-0.1481004:-0.3419777:-0.5360369:-0.7301720:-0.9243259:-1.1184878:-1.3126483:-1.5067975:-1.7009262:-1.8950441	0.0	0.0	0.002577	0.031645
KIAA1671	EMP1	0.16689279999999998	7.6760239:9.8672486:4.9052918:5.2275489:5.5498117:5.8721602:6.1946484:6.5172648:6.8399955:7.1628269:7.4857454:7.8087373:8.1317852:8.4548078:8.7777042:9.1005100:9.4232562:9.7459674:10.0686682:10.3913830:10.7141314:11.0368916	0.0	0.0	0.0022895	0.031645
LOC642361	EMP1	0.16190929999999998	8.5971221:9.5762111:2.0606965:1.8407522:1.6208246:1.4009832:1.1812631:0.9616817:0.7422561:0.5229974:0.3038372:0.0846240:-0.1347870:-0.3544596:-0.5743928:-0.7944950:-1.0146714:-1.2348832:-1.4551384:-1.6754466:-1.8958152:-2.1162041	0.0	0.0	0.0014619000000000001	0.031645
TAGLN	EMP1	0.11602089999999998	4.6771850:11.8880063:-2.8301295:-2.5218884:-2.2136304:-1.9052866:-1.5968252:-1.2882809:-0.9797016:-0.6711350:-0.3626289:-0.0542310:0.2539928:0.5620035:0.8698435:1.1776021:1.4853648:1.7931415:2.1009265:2.4087140:2.7164983:3.0242793	0.0	0.0	0.008865000000000001	0.031645
VAV1	EMP1	0.23260389999999997	5.3282598:8.1102525:2.4589728:2.2334583:2.0079691:1.7826303:1.5575304:1.3326770:1.1080725:0.8837192:0.6596193:0.4357707:0.2121106:-0.0114656:-0.2350365:-0.4586151:-0.6821631:-0.9056362:-1.1290142:-1.3523174:-1.5755800:-1.7988404	0.0	0.0	0.006306	0.031645
PKIB	EPCAM	0.3149912	2.7052480:10.4627219:6.5284235:6.8832467:7.2380690:7.5928957:7.9477418:8.3026226:8.6575522:9.0125226:9.3675083:9.7224834:10.0774225:10.4323150:10.7871644:11.1419726:11.4967379:11.8514585:12.2061328:12.5607592:12.9153469:13.2699294	0.0	0.0	0.025102	0.0090514
MITF	EPHB1	0.5127090999999999	6.0434169:9.4287110:8.1707185:7.9405808:7.7104317:7.4802233:7.2499304:7.0195381:6.7890297:6.5583701:6.3275067:6.0964442:5.8651809:5.6336954:5.4020046:5.1701419:4.9381405:4.7060340:4.4738556:4.2416389:4.0094006:3.7771556	0.0	0.0	0.0125348	0.0132053
ATP8B1	EREG	0.131251	3.1683248:10.6055308:-1.8725891:-1.7026892:-1.5327847:-1.3628564:-1.1928997:-1.0229129:-0.8528943:-0.6828247:-0.5126693:-0.3424040:-0.1719966:-0.0014239:0.1693231:0.3402533:0.5113752:0.6826976:0.8542165:1.0258248:1.1974850:1.3691595	0.0	0.0	0.0181791	0.019318799999999997
LAMA5	EREG	0.3825533	7.6503099:10.9947043:1.4170883:1.2875645:1.1580439:1.0285313:0.8990249:0.7695226:0.6400222:0.5105215:0.3810131:0.2514936:0.1219654:-0.0075693:-0.1371081:-0.2666490:-0.3961895:-0.5257276:-0.6552401:-0.7846418:-0.9139358:-1.0432061	0.0	0.0	0.005557899999999999	0.019318799999999997
MYO5C	EREG	0.5061640000000001	5.4136909:10.3147164:6.6637896:6.8795484:7.0953004:7.3110169:7.5266878:7.7423064:7.9578423:8.1732666:8.3885534:8.6036949:8.8187091:9.0335975:9.2483610:9.4630007:9.6775174:9.8919120:10.1061855:10.3203438:10.5344090:10.7484505	0.0	0.0	0.037954	0.019318799999999997
AHCYL1	FA2H	0.5054234999999999	9.3672227:10.3934470:4.6390578:4.8702837:5.1015033:5.3327014:5.5638918:5.7950422:6.0261165:6.2571251:6.4880911:6.7190375:6.9499873:7.1809779:7.4121078:7.6434587:7.8750714:8.1069071:8.3389204:8.5710688:8.8032838:9.0355097	0.0	0.0	0.0029690999999999997	0.0122624
HAS3	FA2H	0.44451019999999997	6.3374447:10.7086621:-1.7704394:-1.5182816:-1.2661311:-1.0140089:-0.7618707:-0.5096943:-0.2574828:-0.0052402:0.2470258:0.4992591:0.7513855:1.0033769:1.2552492:1.5070195:1.7587051:2.0103232:2.2618910:2.5134258:2.7649452:3.0164631	0.0	0.0	0.015149899999999999	0.0122624
C11orf95	FAM198B	0.10905919999999998	8.2027186:9.5884172:-1.1067530:-0.9931411:-0.8795270:-0.7658955:-0.6522916:-0.5388374:-0.4255801:-0.3125360:-0.1995956:-0.0865889:0.0265451:0.1398399:0.2533291:0.3670223:0.4808404:0.5946876:0.7084679:0.8221190:0.9356933:1.0492550	0.0	0.0	0.0072827	0.0274776
SRPX	FAM198B	0.5513534999999999	6.6956700:13.3531743:-2.0330603:-1.8296488:-1.6262095:-1.4226493:-1.2189455:-1.0150852:-0.8110559:-0.6068447:-0.4024414:-0.1978856:0.0068131:0.2116769:0.4167282:0.6219891:0.8274819:1.0332008:1.2390562:1.4449434:1.6507886:1.8566216	0.0	0.0	0.017937400000000003	0.0274776
TGFBI	FAM198B	0.5073463	13.4970788:14.6018954:-1.1593026:-1.0308306:-0.9023768:-0.7739735:-0.6456306:-0.5174170:-0.3893540:-0.2613942:-0.1334875:-0.0055835:0.1223681:0.2504175:0.3786175:0.5070094:0.6355428:0.7641369:0.8927108:1.0211951:1.1496087:1.2780105	0.0	0.0	0.0007808	0.0274776
COMT	FGFBP1	0.36828059999999996	8.7899026:10.4182731:5.4417637:5.6494850:5.8571960:6.0648497:6.2724872:6.4802311:6.6882139:6.8966195:7.1055685:7.3150681:7.5250908:7.7356087:7.9465942:8.1580403:8.3699205:8.5821512:8.7946465:9.0073195:9.2200733:9.4328354	0.0	0.0	0.005439800000000001	0.035396
RGCC	FGFBP1	0.1143656	3.2752110:8.1943065:1.7749765:1.5428229:1.3106588:1.0784094:0.8460231:0.6135701:0.3811901:0.1490023:-0.0829325:-0.3146132:-0.5460458:-0.7772434:-1.0082005:-1.2388747:-1.4692295:-1.6992966:-1.9291472:-2.1588527:-2.3884847:-2.6181040	0.0	0.0	0.022269	0.035396
ASPH	FLRT2	0.5084379	7.6795601:9.6251536:1.0124472:0.8978662:0.7832711:0.6685672:0.5536272:0.4383420:0.3226061:0.2063166:0.0893689:-0.0282771:-0.1466514:-0.2657837:-0.3856866:-0.5063483:-0.6277161:-0.7496864:-0.8721604:-0.9949854:-1.1179895:-1.2410235	0.0	0.0	0.0065404	0.021118400000000002
WNT5B	FN1	0.7544934	4.1575798:9.7685128:5.2323453:5.3783179:5.5243077:5.6703633:5.8165879:5.9631025:6.1097879:6.2563973:6.4026820:6.5483934:6.6933026:6.8373520:6.9806047:7.1231308:7.2650006:7.4062844:7.5470523:7.6873769:7.8274420:7.9674778	0.0	0.0	0.0179782	0.0771192
AGR2	GDF15	0.4752451	4.2155718:11.8580257:6.4217037:6.5057423:6.5897688:6.6737250:6.7575854:6.8413923:6.9251733:7.0089735:7.0928413:7.1768256:7.2609749:7.3453380:7.4299634:7.5148999:7.6001961:7.6859002:7.7719955:7.8583328:7.9447841:8.0312638	0.0	0.0	0.047712	0.022625700000000002
ELK3	GLIPR1	0.11690419999999999	10.5647077:12.2842999:-0.9356896:-0.8372264:-0.7387433:-0.6401130:-0.5411885:-0.4419276:-0.3423249:-0.2424054:-0.1421883:-0.0416926:0.0590625:0.1600577:0.2612749:0.3627137:0.4643277:0.5660142:0.6676702:0.7692381:0.8707513:0.9722564	0.0	0.0	0.0046799	0.042524599999999996
NR2F6	GLIPR1	0.3221632	9.5299529:11.3189479:2.2554008:2.0226903:1.7899724:1.5572005:1.3242933:1.0911648:0.8577290:0.6239020:0.3896310:0.1549136:-0.0802155:-0.3157213:-0.5515874:-0.7878962:-1.0247838:-1.2623780:-1.5006809:-1.7395020:-1.9785804:-2.2177018	0.0	0.0	0.0019145	0.042524599999999996
HS3ST3B1	GPAM	0.1835592	3.3525309:10.8877765:-0.7933144:-0.7068619:-0.6203990:-0.5338731:-0.4472714:-0.3606073:-0.2738964:-0.1871544:-0.1003966:-0.0136387:0.0731039:0.1598155:0.2464807:0.3330840:0.4196097:0.5060500:0.5924137:0.6787067:0.7649455:0.8511728	0.0	0.0	0.058619399999999995	0.0071882000000000005
SEL1L3	GPR160	0.7102056999999999	7.5003060:11.1540910:-1.9926925:-1.8037782:-1.6148765:-1.4260172:-1.2372193:-1.0485014:-0.8598825:-0.6713812:-0.4830188:-0.2948087:-0.1067057:0.0813309:0.2692988:0.4571699:0.6449155:0.8325065:1.0199143:1.2071194:1.3941804:1.5812105	0.0	0.0	0.0026982	0.028410900000000003
PLS1	GRHL1	0.10981510000000001	7.3479008:11.5830804:4.9007727:5.0914009:5.2820326:5.4726645:5.6632931:5.8539172:6.0445354:6.2351694:6.4258900:6.6167564:6.8078271:6.9991607:7.1907974:7.3827213:7.5749003:7.7672907:7.9598406:8.1524780:8.3451447:8.5378160	0.0	0.0	0.010838799999999999	0.026937299999999997
SEMA4B	GRTP1	0.10479069999999999	8.8173570:10.9779731:-2.0903896:-1.8437956:-1.5972079:-1.3506587:-1.1041665:-0.8576934:-0.6112061:-0.3646738:-0.1180658:0.1286485:0.3755170:0.6226148:0.8699221:1.1174019:1.3650170:1.6127304:1.8604855:2.1081895:2.3558266:2.6034504	0.0	0.0	0.0053839	0.013507
CEACAM6	HPGD	0.4800127	4.1808781:9.7882587:5.6231166:5.8727391:6.1223335:6.3718588:6.6213331:6.8707174:7.1199617:7.3690159:7.6178323:7.8664191:8.1147882:8.3629043:8.6107365:8.8583269:9.1057532:9.3530474:9.6002157:9.8472994:10.0943408:10.3413751	0.0	0.0	0.0209535	0.038854400000000004
TIMP2	HPGD	0.5048348	8.0242690:10.8876649:-1.4329222:-1.2718628:-1.1107916:-0.9496910:-0.7886340:-0.6277062:-0.4669931:-0.3065760:-0.1464690:0.0133537:0.1729180:0.3322477:0.4913146:0.6501032:0.8086523:0.9670025:1.1251943:1.2832678:1.4412531:1.5992157	0.0	0.0	0.0025662	0.038854400000000004
CYB5A	HS3ST3A1	0.40409409999999996	6.0732688:11.3361655:2.3041185:2.1097929:1.9154421:1.7209379:1.5261538:1.3309884:1.1353408:0.9391101:0.7421955:0.5444960:0.3459115:0.1463866:-0.0539838:-0.2550589:-0.4566981:-0.6587608:-0.8610970:-1.0635421:-1.2660077:-1.4684693	0.0	0.0	0.0107999	0.050315399999999996
ELK3	HS3ST3B1	0.2503091	10.5647077:12.2842999:-1.1229030:-1.0054773:-0.8880303:-0.7704494:-0.6526319:-0.5345535:-0.4160143:-0.2968142:-0.1769308:-0.0563673:0.0648733:0.1867881:0.3093755:0.4326593:0.5565646:0.6808991:0.8054677:0.9301249:1.0547846:1.1794402	0.0	0.0	0.0046799	0.058619399999999995
IGFBP5	HS3ST3B1	0.1898144	3.3042790:10.0418988:-0.9822711:-0.8821108:-0.7819317:-0.6817157:-0.5815114:-0.4813679:-0.3813008:-0.2813025:-0.1813654:-0.0814819:0.0183557:0.1181550:0.2179236:0.3176691:0.4173991:0.5171213:0.6168381:0.7165297:0.8162046:0.9158749	0.0	0.0	0.026309500000000003	0.058619399999999995
OSBPL8	HS3ST3B1	0.1597026	10.3593339:11.3196097:-1.4041097:-1.2610965:-1.1180288:-0.9747061:-0.8310469:-0.6869076:-0.5421353:-0.3967265:-0.2507161:-0.1041394:0.0429682:0.1905715:0.3386353:0.4871284:0.6360598:0.7854310:0.9351216:1.0849164:1.2346824:1.3844343	0.0	0.0	0.0017915	0.058619399999999995
KRT8	IGFBP3	0.1092385	10.7022637:12.8030702:-2.4890424:-2.2491040:-2.0091609:-1.7691799:-1.5291139:-1.2889211:-1.0485598:-0.8079881:-0.5671644:-0.3260469:-0.0845938:0.1572365:0.3995030:0.6423112:0.8856011:1.1292286:1.3730481:1.6169557:1.8609135:2.1048791	0.0	0.0	0.0043731	0.025559400000000003
EFHD2	IGFBP5	0.5068765000000001	7.2209610:9.2373334:0.8819343:0.7890868:0.6962409:0.6034050:0.5106152:0.4180103:0.3256236:0.2333717:0.1412359:0.0492076:-0.0427216:-0.1345603:-0.2263169:-0.3180000:-0.4096180:-0.5011804:-0.5926928:-0.6841872:-0.7757121:-0.8672526	0.0	0.0	0.0093263	0.026309500000000003
EREG	IGFBP5	0.534524	5.3444170:11.6602450:1.3834540:1.2561582:1.1288477:1.0014455:0.8738964:0.7461593:0.6182066:0.4901180:0.3620206:0.2339456:0.1058880:-0.0221576:-0.1501963:-0.2782332:-0.4062737:-0.5343229:-0.6623860:-0.7904721:-0.9186040:-1.0467498	0.0	0.0	0.019318799999999997	0.026309500000000003
HS3ST3B1	IGFBP5	0.27611420000000003	3.3525309:10.8877765:-1.0518413:-0.9374064:-0.8229834:-0.7085834:-0.5941831:-0.4797653:-0.3653125:-0.2508074:-0.1362326:-0.0215707:0.0931958:0.2080842:0.3231119:0.4382963:0.5536549:0.6692166:0.7849919:0.9009517:1.0170345:1.1331340	0.0	0.0	0.058619399999999995	0.026309500000000003
HS3ST3B1	INHBA	0.207729	3.3525309:10.8877765:-1.2170807:-1.0830401:-0.9490337:-0.8152679:-0.6818359:-0.5487056:-0.4158405:-0.2832046:-0.1507614:-0.0184746:0.1136920:0.2457748:0.3778100:0.5098339:0.6418829:0.7739945:0.9061647:1.0383525:1.1705269:1.3026967	0.0	0.0	0.058619399999999995	0.0374761
SDPR	INHBA	0.1434488	2.8054079:8.9623977:9.8179384:9.5973677:9.3768032:9.1562693:8.9357818:8.7153546:8.4950018:8.2747312:8.0545064:7.8342577:7.6139130:7.3933674:7.1725295:6.9513347:6.7297814:6.5079339:6.2858614:6.0636329:5.8413177:5.6189831	0.0	0.0	0.014962200000000002	0.0374761
LOC440434	KANK4	0.3763875	7.6476487:9.0475989:10.7248467:10.4084201:10.0919961:9.7755900:9.4592204:9.1429056:8.8266639:8.5105136:8.1944727:7.8785368:7.5626497:7.2467474:6.9307269:6.6145893:6.2983743:5.9821213:5.6658537:5.3495520:5.0332151:4.7168734	0.0	0.0	0.0025514	0.0129108
CSRNP1	KIAA0182	0.8729764000000001	6.3284968:8.4664508:9.5035178:9.4295205:9.3565329:9.2871457:9.2142366:9.1330362:9.0410843:8.9384401:8.8263052:8.6983825:8.5479986:8.3684798:8.1533901:7.9014895:7.6298234:7.3612789:7.1174724:6.9022079:6.7066350:6.5152870	0.0	0.0	0.0040222999999999995	0.0131982
BIRC3	KIAA1804	0.49413199999999996	4.6786570:9.9450761:-1.9910414:-1.7917143:-1.5923887:-1.3930724:-1.1937751:-0.9945063:-0.7952755:-0.5960863:-0.3969249:-0.1977538:0.0014455:0.2006849:0.3999989:0.5993890:0.7988174:0.9982450:1.1976329:1.3969550:1.5962403:1.7955230	0.0	0.0	0.009892	0.008517299999999998
PTGER4	LAMA3	0.7490710999999999	4.0375251:9.3696109:5.5565711:5.8018139:6.0470596:6.2923659:6.5377315:6.7831309:7.0285383:7.2739284:7.5192754:7.7645542:8.0097619:8.2549346:8.5001785:8.7457204:8.9916358:9.2379129:9.4844634:9.7311929:9.9780067:10.2248327	0.0	0.0	0.0108445	0.035802999999999995
AGR2	LIPH	0.6311603	4.2155718:11.8580257:5.5585785:5.6863692:5.8141540:5.9419057:6.0696326:6.1973212:6.3249586:6.4525128:6.5799456:6.7072187:6.8342940:6.9611332:7.0876982:7.2139507:7.3398526:7.4653660:7.5904929:7.7153244:7.8400049:7.9646686	0.0	0.0	0.047712	0.0278746
CNN3	LOX	0.7238426	9.8575438:12.5811072:-1.6411097:-1.4791622:-1.3171999:-1.1551599:-0.9930435:-0.8308767:-0.6686851:-0.5064946:-0.3443118:-0.1821109:-0.0199454:0.1421543:0.3042086:0.4662440:0.6282869:0.7903637:0.9525011:1.1147178:1.2769985:1.4392894	0.0	0.0	0.0035074	0.024205
SRPX	LTBP2	0.1764693	6.6956700:13.3531743:1.5505436:1.3972203:1.2438793:1.0904059:0.9366853:0.7826160:0.6280968:0.4730262:0.3173028:0.1608415:0.0036772:-0.1541048:-0.3124188:-0.4711792:-0.6303004:-0.7897016:-0.9493174:-1.1090854:-1.2689264:-1.4287704	0.0	0.0	0.017937400000000003	0.0199283
PLEK2	MAF	0.24007420000000002	8.6305379:11.2715951:-1.6488930:-1.4703152:-1.2917118:-1.1129855:-0.9341300:-0.7551412:-0.5759181:-0.3963614:-0.2163906:-0.0360128:0.1447340:0.3258119:0.5071868:0.6888608:0.8708056:1.0529570:1.2352475:1.4176095:1.5999812:1.7823496	0.0	0.0	0.0049435	0.027145
SCG5	MAF	0.175834	4.7196859:11.0436698:-1.5311679:-1.3751215:-1.2190850:-1.0630683:-0.9070713:-0.7511409:-0.5952219:-0.4392458:-0.2832242:-0.1272156:0.0287318:0.1845722:0.3402599:0.4957492:0.6509957:0.8059940:0.9608190:1.1155483:1.2702340:1.4249125	0.0	0.0	0.013923900000000001	0.027145
SPINT2	MB	0.5064316	9.6918429:11.9846211:-1.9627129:-1.7626905:-1.5626821:-1.3627185:-1.1628787:-0.9632749:-0.7640155:-0.5652087:-0.3669626:-0.1693852:0.0274679:0.2236815:0.4193920:0.6147387:0.8098418:1.0047422:1.1994539:1.3940263:1.5885435:1.7830557	0.0	0.0	0.0133679	0.0267279
FLRT2	MBP	0.40679709999999997	5.1942929:11.2027083:1.4159463:1.2868137:1.1576626:1.0284041:0.8990100:0.7695554:0.6401241:0.5107994:0.3816441:0.2526532:0.1237042:-0.0053608:-0.1347005:-0.2644734:-0.3948378:-0.5258859:-0.6575215:-0.7895799:-0.9218239:-1.0540893	0.0	0.0	0.021118400000000002	0.0532793
EPCAM	MFAP3L	0.8670681999999998	4.5539040:13.7252360:2.6144624:2.3834027:2.1523689:1.9215026:1.6909780:1.4609691:1.2316499:1.0031810:0.7755446:0.5485440:0.3219666:0.0955999:-0.1307689:-0.3573405:-0.5841424:-0.8111124:-1.0382047:-1.2653732:-1.4925727:-1.7197752	0.0	0.0	0.0090514	0.0797808
ELK3	MGC12916	0.9529530999999999	10.5647077:12.2842999:4.1869731:4.3012180:4.4154995:4.5299819:4.6447968:4.7600031:4.8756701:4.9918748:5.1086516:5.2260269:5.3440273:5.4626791:5.5820072:5.7020004:5.8226193:5.9438065:6.0655010:6.1876266:6.3100247:6.4324710	0.0	0.0	0.0046799	0.044
AGR2	MMP7	0.49185159999999994	4.2155718:11.8580257:5.7517164:5.8399216:5.9281331:6.0163798:6.1046591:6.1929697:6.2813306:6.3697282:6.4581432:6.5465562:6.6349480:6.7232993:6.8115908:6.8998032:6.9879172:7.0759137:7.1637965:7.2516253:7.3394570:7.4272916	0.0	0.0	0.047712	0.0106811
EREG	MYO5C	0.49383599999999994	5.3444170:11.6602450:7.0224981:7.1371664:7.2518283:7.3664588:7.4810360:7.5955387:7.7099235:7.8240034:7.9376117:8.0507429:8.1634087:8.2756209:8.3873914:8.4987319:8.6096541:8.7201699:8.8302911:8.9400436:9.0496143:9.1591616	0.0	0.0	0.019318799999999997	0.037954
LOC202781	NOG	0.5014039	6.2708210:8.4524594:7.0120177:6.8706568:6.7293127:6.5880719:6.4470385:6.3063156:6.1659397:6.0257710:5.8856690:5.7455556:5.6053546:5.4649897:5.3243930:5.1835968:5.0427026:4.9018117:4.7609840:4.6202033:4.4794413:4.3386817	0.0	0.0	0.0045433	0.017827700000000002
ABCC3	NR5A2	0.4395849	6.0763158:11.5969411:-1.9135691:-1.7266492:-1.5397038:-1.3525386:-1.1647753:-0.9760669:-0.7862179:-0.5950557:-0.4024164:-0.2082711:-0.0127253:0.1841279:0.3821961:0.5813902:0.7816240:0.9827746:1.1847034:1.3871397:1.5897313:1.7923219	0.0	0.0	0.0175033	0.0464204
AHCYL1	PDK4	0.3248719	9.3672227:10.3934470:-0.9838595:-0.8690527:-0.7542635:-0.6395720:-0.5250224:-0.4105901:-0.2962646:-0.1820210:-0.0678287:0.0463425:0.1605229:0.2747231:0.3888677:0.5028919:0.6167482:0.7303912:0.8438409:0.9571476:1.0703637:1.1835611	0.0	0.0	0.0029690999999999997	0.0178822
TNFAIP2	PDK4	0.5135899	6.8617290:9.7863570:-1.4033840:-1.2627290:-1.1220695:-0.9813909:-0.8407234:-0.7001263:-0.5596714:-0.4194160:-0.2794001:-0.1396203:-0.0000539:0.1393217:0.2785297:0.4175927:0.5565348:0.6954121:0.8343256:0.9733429:1.1124172:1.2514986	0.0	0.0	0.0063495	0.0178822
LHFPL2	PKP2	0.6537368	7.4446620:10.3614827:8.6576366:8.4493412:8.2410423:8.0327014:7.8242592:7.6156558:7.4068315:7.1977266:6.9882831:6.7784621:6.5682427:6.3576047:6.1465210:5.9350068:5.7231430:5.5110129:5.2987004:5.0863028:4.8738914:4.6614854	0.0	0.0	0.0039749	0.0307836
IGFBP5	RAB27B	0.9694905	3.3042790:10.0418988:5.8943467:5.7861249:5.6778639:5.5694305:5.4608596:5.3522431:5.2435953:5.1349137:5.0261955:4.9174384:4.8086395:4.6997963:4.5909062:4.4819666:4.3729749:4.2639285:4.1548237:4.0456345:3.9363515:3.8270585	0.0	0.0	0.026309500000000003	0.04902
PLEK2	RGS4	0.7299736	8.6305379:11.2715951:1.5623420:1.3925673:1.2228125:1.0531354:0.8834924:0.7138205:0.5440542:0.3741185:0.2039540:0.0335169:-0.1372285:-0.3083180:-0.4797840:-0.6515977:-0.8236787:-0.9959745:-1.1684387:-1.3410247:-1.5136830:-1.6863544	0.0	0.0	0.0049435	0.017803799999999998
DIXDC1	S1PR5	0.1541886	6.9594239:9.5221997:1.2902603:1.1628142:1.0353645:0.9079274:0.7804374:0.6527989:0.5250766:0.3973670:0.2697489:0.1422420:0.0148518:-0.1124151:-0.2395520:-0.3665584:-0.4934691:-0.6203128:-0.7471069:-0.8738687:-1.0006146:-1.1273568	0.0	0.0	0.0058018	0.022700799999999997
CHPF2	SCG5	0.45924729999999997	8.6124982:9.9527589:1.3270303:1.1857558:1.0444824:0.9032118:0.7619405:0.6206523:0.4793566:0.3380576:0.1967453:0.0554207:-0.0859145:-0.2272589:-0.3686109:-0.5099698:-0.6513532:-0.7927374:-0.9340715:-1.0753672:-1.2166602:-1.3579537	0.0	0.0	0.0014549	0.013923900000000001
MYL9	SCG5	0.1658306	5.2356919:8.2099229:6.4941566:6.6600668:6.8259801:6.9918845:7.1577384:7.3235351:7.4892754:7.6549577:7.8205574:7.9860486:8.1514185:8.3166359:8.4816407:8.6464266:8.8110270:8.9755191:9.1399379:9.3042926:9.4685971:9.6328919	0.0	0.0	0.014052799999999999	0.013923900000000001
RCC1	SCG5	0.3595806	8.2724961:9.5170060:1.8469725:1.6462159:1.4454749:1.2448082:1.0442649:0.8438450:0.6435316:0.4433140:0.2432003:0.0432120:-0.1566297:-0.3563034:-0.5557875:-0.7550608:-0.9541046:-1.1529299:-1.3515956:-1.5502072:-1.7488200:-1.9474333	0.0	0.0	0.0026142	0.013923900000000001
SERPINE1	SCNN1A	0.5076259	5.3832101:12.9915391:3.6741609:3.3530145:3.0318456:2.7105451:2.3890008:2.0670839:1.7447609:1.4220579:1.0990017:0.7756191:0.4519366:0.1279811:-0.1962208:-0.5206423:-0.8452598:-1.1700547:-1.4948822:-1.8195317:-2.1440305:-2.4685036	0.0	0.0	0.0292197	0.0384031
ADAMTS6	SDPR	0.2278788	2.8430630:10.2010594:7.0629570:6.9122937:6.7616133:6.6108309:6.4598548:6.3086825:6.1573539:6.0058848:5.8543109:5.7026743:5.5510172:5.3993823:5.2478230:5.0963960:4.9451251:4.7939516:4.6428096:4.4916767:4.3405600:4.1894506	0.0	0.0	0.051467200000000005	0.014962200000000002
HSBP1L1	SERPINB1	0.16763150000000002	6.0154399:8.9990817:8.1679345:8.2968282:8.4257410:8.5547717:8.6839850:8.8134315:8.9431844:9.0732902:9.2037575:9.3345935:9.4658053:9.5973951:9.7293287:9.8615624:9.9940567:10.1267733:10.2596529:10.3926331:10.5256520:10.6586735	0.0	0.0	0.0083096	0.0069178
PKP2	SLC16A14	0.2672255	3.8308710:9.4810697:-1.5233963:-1.3493739:-1.1753224:-1.0011430:-0.8268365:-0.6524091:-0.4778667:-0.3032155:-0.1284620:0.0463473:0.2211413:0.3959007:0.5706223:0.7453085:0.9200335:1.0948813:1.2698505:1.4448979:1.6199797:1.7950647	0.0	0.0	0.0307836	0.0374467
TMTC2	SLC16A14	0.3161117	3.7069239:8.4297916:-2.5293673:-2.1460430:-1.7627128:-1.3793754:-0.9961255:-0.6129491:-0.2297595:0.1534932:0.5368177:0.9202846:1.3039778:1.6879395:2.0721374:2.4565302:2.8410764:3.2257347:3.6104636:3.9952218:4.3799765:4.7647288	0.0	0.0	0.0160395	0.0374467
FAM198B	SLC27A2	0.38710100000000003	5.0782017:11.8747102:-1.0378926:-0.9375169:-0.8371156:-0.7364803:-0.6353571:-0.5335571:-0.4308777:-0.3271693:-0.2223358:-0.1163025:-0.0089965:0.0996552:0.2097255:0.3212872:0.4343370:0.5486159:0.6638113:0.7796107:0.8957000:1.0118299	0.0	0.0	0.0274776	0.055255099999999994
TGFBI	SLC27A2	0.29558690000000004	13.4970788:14.6018954:1.5044013:1.3308864:1.1574315:0.9844121:0.8123150:0.6414647:0.4719779:0.3039347:0.1374136:-0.0275068:-0.1907482:-0.3522320:-0.5119201:-0.6699554:-0.8266143:-0.9822057:-1.1370386:-1.2914182:-1.4456323:-1.5998368	0.0	0.0	0.0007808	0.055255099999999994
SRPX	SPARC	0.32984440000000004	6.6956700:13.3531743:-1.0169880:-0.9154761:-0.8139619:-0.7124474:-0.6109070:-0.5093036:-0.4076003:-0.3057599:-0.2037465:-0.1015471:0.0008514:0.1034698:0.2063291:0.3094499:0.4128532:0.5165356:0.6204231:0.7244292:0.8284892:0.9325589	0.0	0.0	0.017937400000000003	0.009025
LOC100505946	SPOCK1	0.3496131	4.3502139:8.1672345:11.4464189:11.1411138:10.8358112:10.5305486:10.2253658:9.9202912:9.6153525:9.3105775:9.0059919:8.7015771:8.3972953:8.0931569:7.7891767:7.4853693:7.1817471:6.8782768:6.5749179:6.2716410:5.9684157:5.6652017	0.0	0.0	0.008348000000000001	0.0161548
AP1M2	SRPX	0.5132153	5.5348300:9.3659469:12.0687074:11.8794185:11.6901195:11.5007688:11.3113155:11.1216813:10.9317523:10.7414146:10.5505866:10.3592357:10.1673411:9.9748817:9.7818364:9.5881873:9.3939756:9.1993317:9.0044026:8.8093277:8.6141795:8.4190179	0.0	0.0	0.0085493	0.017937400000000003
TAGLN	SUCLG2	0.9489091000000001	4.6771850:11.8880063:10.9867910:10.8749329:10.7631719:10.6519327:10.5413991:10.4308306:10.3192917:10.2058465:10.0895596:9.9694952:9.8447512:9.7153142:9.5822341:9.4467826:9.3099138:9.1719694:9.0332220:8.8939442:8.7544086:8.6148344	0.0	0.0	0.008865000000000001	0.0306888
CD59	TAGLN	0.3400537	10.5223111:12.9624902:5.5975770:5.8734831:6.1493966:6.4253198:6.7012688:6.9772810:7.2533719:7.5295276:7.8057322:8.0819699:8.3582260:8.6345123:8.9108348:9.1871867:9.4635701:9.7399829:10.0164190:10.2928729:10.5693387:10.8458081	0.0	0.0	0.002577	0.008865000000000001
CHPF2	TBC1D8	0.3738327	8.6124982:9.9527589:1.4459566:1.2916827:1.1374103:0.9831476:0.8289093:0.6747249:0.5205925:0.3665332:0.2125669:0.0586889:-0.0951061:-0.2488234:-0.4024683:-0.5560463:-0.7095635:-0.8630086:-1.0163730:-1.1696906:-1.3230186:-1.4763503	0.0	0.0	0.0014549	0.0120801
TGFBI	TBC1D8	0.2440467	13.4970788:14.6018954:-1.0753235:-0.9572879:-0.8392459:-0.7211446:-0.6029071:-0.4844454:-0.3657303:-0.2467847:-0.1276339:-0.0083033:0.1111818:0.2307961:0.3505290:0.4704115:0.5904452:0.7106227:0.8309365:0.9513797:1.0719145:1.1924645	0.0	0.0	0.0007808	0.0120801
USP11	TCF4	0.1586405	8.7947949:10.8260480:3.9953496:4.2241437:4.4529373:4.6817153:4.9104666:5.1391888:5.3678798:5.5965373:5.8251591:6.0537430:6.2822867:6.5107881:6.7392434:6.9676640:7.1961065:7.4245918:7.6531082:7.8816438:8.1101871:8.3387310	0.0	0.0	0.0021068000000000003	0.0065206000000000005
EFNA1	TGFA	0.22812979999999997	6.4886598:10.5555001:-1.9157726:-1.7172562:-1.5187409:-1.3202476:-1.1218101:-0.9234608:-0.7252247:-0.5271176:-0.3291514:-0.1313215:0.0663787:0.2639556:0.4614158:0.6587657:0.8560167:1.0531834:1.2502901:1.4473468:1.6443667:1.8413817	0.0	0.0	0.0063560000000000005	0.017365099999999998
FAM135A	THBS1	0.5198066	7.8887347:9.4739905:1.6180186:1.4344241:1.2508271:1.0672114:0.8835382:0.6997304:0.5156770:0.3313445:0.1467590:-0.0380494:-0.2230435:-0.4082398:-0.5936822:-0.7793491:-0.9652324:-1.1513280:-1.3376039:-1.5240002:-1.7104568:-1.8969233	0.0	0.0	0.0019353999999999999	0.021906000000000002
JARID2	TM4SF18	0.4383085	8.2607850:10.9438439:-1.6650578:-1.4977811:-1.3305144:-1.1633162:-0.9962974:-0.8295062:-0.6629595:-0.4966739:-0.3306661:-0.1649529:0.0004594:0.1656645:0.3307400:0.4957287:0.6606382:0.8254627:0.9901954:1.1548365:1.3194332:1.4840267	0.0	0.0	0.0024342	0.024080900000000002
EREG	TMC5	0.6069026	5.3444170:11.6602450:5.3977513:5.5394617:5.6811909:5.8229583:5.9646062:6.1059417:6.2467787:6.3869878:6.5265243:6.6654298:6.8037513:6.9415357:7.0788301:7.2156814:7.3521367:7.4882427:7.6240466:7.7595986:7.8950203:8.0304305	0.0	0.0	0.019318799999999997	0.0318523
ABL1	TMEM27	0.8495495000000001	9.1104030:10.9229804:6.8135641:6.6503774:6.4872293:6.3243343:6.1620267:6.0006862:5.8406443:5.6821113:5.5249826:5.3690520:5.2141848:5.0602528:4.9071276:4.7546486:4.6026039:4.4509335:4.2996013:4.1485503:3.9976637:3.8468032	0.0	0.0	0.0041015	0.0681132
HSBP1L1	TMEM27	0.5815361	6.0154399:8.9990817:-1.2533208:-1.1045700:-0.9557995:-0.8069517:-0.6580378:-0.5091395:-0.3602302:-0.2112004:-0.0619239:0.0877243:0.2378683:0.3886426:0.5402824:0.6930489:0.8471800:1.0026648:1.1591747:1.3163264:1.4737417:1.6311842	0.0	0.0	0.0083096	0.0681132
GLIPR1	WNT5B	0.1968964	5.8925818:12.2113362:5.1099718:5.2661263:5.4222914:5.5785202:5.7348911:5.8915134:6.0484564:6.2057437:6.3633990:6.5214549:6.6799328:6.8388384:6.9981769:7.1579305:7.3180712:7.4785770:7.6393996:7.8004357:7.9615777:8.1227357	0.0	0.0	0.042524599999999996	0.0179782
PCNX	WNT5B	0.1263276	6.8332228:9.1431438:-2.2567163:-2.0141082:-1.7714945:-1.5288501:-1.2861267:-1.0432935:-0.8004141:-0.5575414:-0.3146915:-0.0718792:0.1708805:0.4135732:0.6561914:0.8987350:1.1411653:1.3834386:1.6255110:1.8673805:2.1091560:2.3509164	0.0	0.0	0.0177666	0.0179782
