# Supplementary material for: System-Based Differential Gene Network Analysis for Characterizing a Sample-Specific Subnetwork
Source: Biomolecules. 2020 Feb 14;10(2):306. doi: 10.3390/biom10020306 (PMC7072632; doi:10.3390/biom10020306)
Supplement: Supplementary file 1 [file biomolecules-10-00306-s001.zip › Supplementary_Tanaka_proofreading/basal_hubgene_top5per.txt]

gene	outdegree
SIGLEC1	32
BSND	32
ATP10B	30
CLSTN2	30
HTA	28
TBC1D25	28
ZNF843	28
TTC6	28
GTF2H3	28
CHRNG	28
LOC100507156	27
SIGLEC6	27
C3orf32	27
FAM149B1	27
SYT9	27
NEUROD2	27
TAGLN3	26
TTTY5	26
TJP2	26
LOC100506343	26
CADM3	26
ARMCX1	26
OPHN1	26
AKIRIN2	26
NRK	26
COL3A1	26
LINC00628	25
WHAMMP2	25
LRTM2	25
KIR2DL1	25
LOC221946	25
FSCB	25
CYP2A6	25
WDR1	25
C20orf166	25
CECR6	25
NAALADL1	24
PHKG2	24
LOC100130456	24
SV2B	24
PODNL1	24
LOC100131581	24
CRYAA	24
LOC100652856	24
PI16	24
LOC283335	24
CACNA1A	24
EVPLL	24
RAB40B	24
TNC	24
LOC147646	24
HOXA3	24
MLLT11	23
OR4D1	23
LIMS3	23
DUSP26	23
LGI3	23
CABP5	23
CPA3	23
NUP43	23
LOC647070	23
ZFPM1	23
SPACA7	23
NAV2-AS4	23
WBSCR17	23
GALNT9	23
C1orf94	23
ZNF587	23
C9orf131	23
CCL25	23
ZNF12	23
KCNA4	23
TP53TG5	23
OR2C1	23
IGLL3P	23
MAP3K8	23
ZNF404	23
BTNL2	23
SRPX2	23
GJB4	23
PLIN5	23
LXN	23
EP400	23
HAB1	23
TMIGD2	23
CDH2	22
OTX2	22
LOC400965	22
HAMP	22
MUC1	22
FAM22F	22
SERPINA10	22
NT5C1B	22
AOC4	22
LCP2	22
C15orf32	22
ANTXR1	22
SPOCK1	22
CYP27A1	22
GK2	22
BMP10	22
KIR2DL2	22
CR1	22
CLRN1	22
WFIKKN1	22
OXER1	22
DHRS2	22
CFI	22
PAPPA	22
CD180	22
PLCE1	22
KRT23	22
CDK15	22
LOC402779	21
LOC100286922	21
PRB1	21
MYOT	21
SIM1	21
SOX11	21
FAM212B	21
PIGQ	21
AQP9	21
KLF15	21
LOC100507150	21
LOC283588	21
TRBV7-3	21
LINC00327	21
ATCAY	21
CDH12	21
KCNJ5	21
LINC00617	21
DPEP3	21
FAM181B	21
NPB	21
LOC100499221	21
NPAS3	21
LOC100506088	21
C17orf72	21
LINC00599	21
C3P1	21
PDE6G	21
FKSG49	21
FGB	21
ANKRD65	21
AKR1C3	21
KRT19	21
EDNRA	21
RPS6KA2	21
MRGPRG-AS1	21
CNKSR2	21
KCNE1	21
ARSF	21
NPY6R	21
BEND7	21
LOC340178	21
DCC	21
LINC00668	21
CD79B	21
LRRC32	21
AIM2	21
LOC100131303	20
BCL2	20
NOBOX	20
MT3	20
BAZ2A	20
CD209	20
FLJ41649	20
ZC3H7B	20
ZNF732	20
CASR	20
ZBTB46	20
TCERG1	20
NLRP3	20
ASCL3	20
OR2B2	20
P2RX6	20
RPH3A	20
LTB	20
LUZP2	20
LOC100506853	20
C20orf96	20
GALR2	20
LCE1E	20
C9orf78	20
HTR3A	20
MIXL1	20
ABCC9	20
NLRP5	20
T	20
WNK2	20
MFSD6L	20
PRSS58	20
RPS14	20
LOC100506268	20
C2orf50	20
RPS6KA3	20
FBXO44	20
LRRN1	20
COL4A1	20
TM4SF18	20
MOB3B	20
GPR56	20
SLC39A3	20
SPP1	20
KANK4	20
CIDEB	20
ANGPT1	20
SFTPC	20
FBXL22	20
ANP32C	20
SYPL2	20
ALDH1A3	20
GJA1	20
LOC441454	19
DNM1P35	19
C16orf82	19
CA5A	19
WDR6	19
C1orf228	19
C19orf59	19
SCN4A	19
BPIFA1	19
CIRBP-AS1	19
LOC100129726	19
AP2A1	19
ATP2B2	19
LOC647107	19
KNCN	19
GLIS1	19
LOC100130502	19
DCAF10	19
FIBIN	19
STMN4	19
NMRK2	19
HS3ST2	19
LINC00305	19
SPTBN4	19
ODZ2	19
LOC100131864	19
CNTN4	19
CD34	19
OR7A5	19
SNHG4	19
CACHD1	19
FLI1-AS1	19
LOC100133089	19
FAM107A	19
LOC729173	19
SLC22A14	19
KRTAP13-1	19
FMOD	19
ACY1	19
TAC4	19
HSPC081	19
GALNTL6	19
LOC389831	19
GIT1	19
DCLK1	19
AKAP8L	19
LINC00174	19
CNTNAP3	19
SLC17A9	19
CCL27	19
KCNS2	19
CRYBB1	19
WDR5B	19
MAGEB1	19
PODXL2	19
MS4A8B	19
LEF1-AS1	19
KCTD15	19
TXLNG2P	19
KCTD12	19
PRRG4	19
SCARA3	19
C5orf44	19
GSTM4	19
GPX3	19
PRR5L	19
LPCAT1	19
STAB2	19
TBX19	19
CADM1	19
SLC22A13	19
SYT2	19
RPL13AP17	19
LRP2	19
TMTC1	19
SCTR	19
TMEM45B	18
LOC100130815	18
ALOX15B	18
CERS3	18
ANKRD36B	18
GCKR	18
OR51E1	18
BARHL1	18
FGF23	18
TTC28	18
IZUMO2	18
SLA	18
PTH1R	18
PANK4	18
LOC145945	18
OR13C4	18
C1orf148	18
SUOX	18
LINC00567	18
NEUROD6	18
BAI1	18
CLU	18
FAM57B	18
GP2	18
ADAMTS18	18
DHX36	18
CD1C	18
FBXO27	18
KRTAP9-4	18
SIAH1	18
CCAR1	18
SI	18
RAB3IL1	18
SMARCC1	18
PDZK1IP1	18
ATG9B	18
C11orf94	18
C20orf203	18
OR3A3	18
NAPB	18
CD33	18
SLC10A1	18
CDYL2	18
LRRC41	18
SOHLH1	18
SATB2	18
LOC284379	18
LOC100190986	18
RASL10B	18
PLA2G3	18
LOC100240734	18
GIMAP5	18
LOC100287387	18
OR10H3	18
LOC285147	18
SERPINA9	18
LOC338651	18
SUZ12P1	18
KRT5	18
NTN4	18
EPHB1	18
TAGLN	18
RBAK	18
FAM131B	18
SPRR4	18
CX3CR1	18
EXTL3	18
CLUL1	18
C22orf34	18
ZNF259P1	18
MYLK	18
NR0B2	18
CNR2	18
C11orf16	18
EFCAB13	18
RAB32	18
EML4	18
HPGD	18
UVRAG	18
LOC286254	18
LOC338588	18
ZNF711	18
SLC7A8	18
NRN1	18
KIAA1210	18
PCDH9	18
IL17RC	18
SLC20A1	18
CACNG2	18
MMP16	18
NRCAM	18
MON2	18
LRRC16B	18
DSEL	18
FAH	18
INHBA	18
MOS	18
CACNA2D1	18
HLA-A	18
KYNU	18
ID4	18
LINC00452	18
F2RL2	18
IFIH1	18
HNRNPUL2	18
TBC1D8B	18
KCNIP3	18
C12orf77	18
GPR160	18
XYLT1	18
CNTF	18
LCOR	18
TNFAIP8L2	18
IL10	18
LANCL3	18
NR0B1	18
NRIP2	18
C17orf64	18
BEX2	18
NPR1	18
MTUS1	18
CRP	18
EXOC3L2	18
CDH1	18
LCT	18
IGFBP7	17
MAL2	17
TANK	17
ATP6V1A	17
CACNA1H	17
SERPINA1	17
LOC100127940	17
LOC728073	17
KCNJ1	17
PP12708	17
LOC100128185	17
TPSB2	17
PLA2G2D	17
C2orf70	17
LDHAL6A	17
PTH2	17
FAM153B	17
TGM7	17
TTR	17
VWA5B2	17
LINC00052	17
FLJ11235	17
LOC220906	17
GVINP1	17
LINC00304	17
TLR10	17
IL17RE	17
TAS1R1	17
LOC388948	17
HOXD9	17
TTTY11	17
MESP2	17
C14orf93	17
OR10D1P	17
TREM2	17
TMEM95	17
LOC348120	17
LRRC25	17
LOC100132987	17
LANCL1	17
PSORS1C2	17
LYVE1	17
UBQLN3	17
CYP2W1	17
LOC284244	17
GPR112	17
RPAP1	17
C5orf47	17
NPC1L1	17
RARA	17
ADCY2	17
DKFZP434K028	17
CAMK1G	17
SFSWAP	17
NEK10	17
ITIH1	17
AMPH	17
NPAS4	17
SLC6A17	17
CST13P	17
NME9	17
LUM	17
ADAD1	17
ACO2	17
CD1B	17
NNAT	17
SLC22A3	17
ADAMTS3	17
FLJ30064	17
PLIN4	17
TBX15	17
LOC100507654	17
BNC2	17
KIAA1614	17
ZNRF4	17
TXNDC8	17
TEX13B	17
WNT2	17
FLJ37786	17
ANO7	17
LINC00309	17
IFNA16	17
CEACAM3	17
LCORL	17
LOC100506621	17
S100A3	17
IL11	17
RHOU	17
PCSK4	17
LOC647323	17
CCDC157	17
LOC100506858	17
CACYBP	17
G6PD	17
RGS11	17
PNLIPRP3	17
ENTPD1	17
LINC00523	17
TSPAN8	17
GRAPL	17
FLJ30679	17
SAE1	17
FAM220A	17
IL8	17
RNF157	17
HOXA10	17
SERPINE2	17
KIAA1199	17
PID1	17
TOX3	17
UCHL1	17
TUFM	17
FBXL19-AS1	17
SPIN2A	17
TBX3	17
PLCXD2	17
MBOAT2	17
USP25	17
TMEM177	17
MAPKAPK2	17
PAMR1	17
TUSC5	17
TFDP3	17
GHRH	17
NSF	17
RAD17	17
MPP7	17
ICAM3	17
LPPR3	17
ALKBH7	17
COL4A6	17
NUDT19	17
LINC00521	17
MLH1	17
STON2	17
NQO2	17
ROBO1	17
LOC340239	17
NPY2R	17
JSRP1	17
S100A4	17
IFNA17	17
OR2W3	17
TSPAN12	17
CENPN	17
C5orf64	17
ZBTB32	17
SSC5D	17
LY6G6C	17
BEST1	17
TMLHE	17
SLC8A3	17
PSG1	17
HUS1	17
SQRDL	17
HPGDS	17
DMRTC2	17
DPP4	17
ABCC3	17
DNAJC10	17
CCDC3	17
ULBP2	16
MARCKSL1	16
ABCG4	16
FCAR	16
DARC	16
PFN2	16
CTCFL	16
NPY	16
MGA	16
C18orf15	16
TMEM200C	16
EGR4	16
PPP3R2	16
CLCN5	16
ZC3H10	16
ZNF786	16
TGM5	16
LYPD4	16
LYPLA1	16
LOC286068	16
BRD1	16
TMEM194B	16
ISLR	16
GTF2I	16
LOC401317	16
ADCY5	16
CCKBR	16
PROKR2	16
SNRPN	16
LOC100130950	16
PF4	16
TAS2R9	16
LOC100131096	16
ZNF486	16
RDH12	16
ZNF48	16
LOC219688	16
C19orf26	16
ADAM29	16
RAB37	16
NDUFB2-AS1	16
LOC113230	16
LOC100505786	16
SPDYE1	16
LOC100506189	16
FLJ40292	16
2-Sep	16
FAM124A	16
FAM66D	16
INPP5J	16
LOC100132999	16
TRAV8-3	16
LOC440117	16
SLC1A7	16
IL17B	16
PLA2G16	16
ACTN2	16
MGC3771	16
MBNL1	16
CLEC2L	16
SRSF4	16
LMF2	16
METTL20	16
ACTR3BP2	16
BTNL8	16
RNF123	16
AMD1	16
FOS	16
OR5I1	16
CD48	16
IKZF3	16
ZNF333	16
IFI44	16
LOC100288079	16
MTRF1L	16
SEC24C	16
CCDC154	16
ALOXE3	16
LOC441052	16
ABCF1	16
MSR1	16
STX1B	16
SLC7A4	16
COL4A3	16
C3orf65	16
KRT38	16
CHRD	16
SHISA2	16
C18orf12	16
TRIM16L	16
BTC	16
CXXC1P1	16
BMP7	16
DNAH6	16
MRPS15	16
CLEC16A	16
PES1	16
PROM2	16
CYP1B1	16
M1	16
CYP2A7	16
LOC100506161	16
CDKN1A	16
C2orf53	16
CTNNA1	16
SLC39A2	16
AQP7	16
LRRC3	16
LOC654433	16
LOC441167	16
DNAAF1	16
RFX6	16
PTPN12	16
LINC00162	16
ZNF628	16
LCE3D	16
FUT7	16
ZDHHC22	16
DEFB124	16
PRKAG3	16
ALDOAP2	16
SPATA16	16
SIGLEC17P	16
TECPR1	16
MAL	16
ZNF160	16
IGFN1	16
PA2G4	16
KIRREL3-AS3	16
ZNF536	16
DNAJC27-AS1	16
SPATA8	16
TTTY2	16
PLD5	16
LOC100507564	16
NCOR2	16
C6orf201	16
APCS	16
IGDCC4	16
PAN3	16
LPCAT2	16
GP1BA	16
PPM1H	16
CLIC2	16
FAM203A	16
NPTN	16
DDAH1	16
PLEKHA5	16
EFTUD2	16
RTEL1	16
GABARAPL1	16
COL5A1	16
KCNMB1	16
KCNMA1	16
C11orf57	16
CDKN2B	16
C10orf113	16
LIAS	16
MCAM	16
TRIM8	16
TGFA	16
SMG1P1	16
IFIT1	16
AKR1B10	16
LRP11	16
ITGA5	16
CDCA8	16
TMEM176A	16
CTSC	16
ATP8B1	16
CD1A	16
SRPK3	16
MIRLET7DHG	16
NCL	16
SEMA3D	16
GJA8	16
EDAR	16
FAM205B	16
KDM6B	16
SPIN1	16
KRT81	16
EML1	16
GCFC1	16
LOC115110	16
IL21R	16
REXO1	16
BCL2A1	16
FSTL1	16
CD55	16
PTPLA	16
CDC25C	16
FAM173B	16
IPW	16
KLK6	16
HPN	16
LOC285740	16
CALHM1	16
NADKD1	16
MSI1	16
ADAM19	16
CTGF	16
LOC440896	16
LOC400620	16
ERBB3	16
CCDC36	16
PCNA	16
SLCO4A1	16
ZNRF3	16
ELF3	16
NUAK1	16
ZNF564	16
CNTNAP5	16
SNRNP40	16
MAPKAPK5	16
POPDC3	16
SLC25A2	16
TRRAP	16
TIMMDC1	16
LOC285300	16
KIAA0894	16
PHYHIP	16
ASMTL-AS1	16
CCDC108	16
TMEM45A	16
NUPL1	16
C4orf34	16
ATXN8OS	16
CUL9	16
EFNA1	16
RCBTB1	16
CD99L2	15
LOC100506530	15
FOXB1	15
LONRF1	15
MMP9	15
KIR2DS2	15
HSPB2	15
KRTAP11-1	15
BEX4	15
ABCC11	15
OTUD7A	15
RSU1	15
VMO1	15
CNTN5	15
FAM115A	15
LMO2	15
PKP1	15
FLG	15
MST1P9	15
REG1P	15
LINC00202	15
LY6G6F	15
KRT72	15
FAM78B	15
EGFL6	15
LOC100128343	15
POU2AF1	15
PCDH11Y	15
LOC100131655	15
KLRG1	15
C11orf87	15
FGF13	15
PRPF6	15
SLC2A9	15
SCG5	15
CCBE1	15
LOC100129129	15
NAA30	15
PON3	15
CA7	15
C7orf69	15
FAM166A	15
ZNF75A	15
LOC728558	15
ANKRD52	15
CPXCR1	15
LOC221122	15
SHOX	15
ERH	15
PI3	15
ZBTB7C	15
LOC440993	15
VIT	15
CROCCP3	15
SNW1	15
BCAR3	15
FLJ34521	15
NEXN	15
ANTXR2	15
ADAMTS1	15
UNC5C	15
ZNF789	15
C20orf201	15
PTBP1	15
MAP3K14-AS1	15
KCNH1	15
CCER1	15
NR5A1	15
PBRM1	15
ADAMTSL4	15
SMS	15
LOC100131541	15
CD200	15
LOC100289230	15
TRMT10A	15
LOC100133612	15
INO80C	15
MAP7D2	15
LOC100132354	15
CCDC144C	15
ANK1	15
LOC100506699	15
MC2R	15
RINT1	15
LOC152586	15
ADH4	15
PYGB	15
MAMSTR	15
ZNF511	15
GPR52	15
SPRN	15
LOC100144604	15
CCL4	15
ASIC5	15
GFM2	15
VMA21	15
RPS14P3	15
CHAD	15
CYLC1	15
PELI1	15
SCGB2B2	15
KCND3	15
ASB15	15
RPS6KA5	15
TDRD5	15
LDB2	15
DGCR9	15
MTCP1NB	15
LINC00657	15
SALL1	15
KLHL3	15
BIRC7	15
FEV	15
GAS8	15
LOC221272	15
HIATL1	15
ELMOD1	15
EPPIN	15
ZNF271	15
MCPH1	15
DCUN1D5	15
FAM222A	15
C5orf42	15
SVOPL	15
NACAD	15
HTRA1	15
LOC440792	15
DPPA3	15
SCG2	15
FAM123C	15
SF3A2	15
GPR84	15
TGFBR1	15
S100P	15
PTPRK	15
CEACAM8	15
TRPC7	15
SLC12A3	15
PAQR5	15
YME1L1	15
C11orf24	15
TPSD1	15
LOC100505622	15
SPARC	15
GPHB5	15
CMTM2	15
WAC	15
NTHL1	15
AACS	15
CENPK	15
SOGA1	15
TNNI2	15
SH3GL1P2	15
RNF144A-AS1	15
PTPRN2	15
PENK	15
C9orf62	15
PLAC2	15
SLC5A4	15
RAB14	15
FCGR3B	15
ERICH1-AS1	15
TWF1	15
RHO	15
ADTRP	15
KCNA5	15
LPAR1	15
ADRBK2	15
RPS20	15
CD14	15
SNX32	15
TMEM14A	15
FNDC9	15
TREML3P	15
LIMD2	15
HPSE	15
ZWINT	15
TTC5	15
HSPA1L	15
GNL1	15
IGSF22	15
DUSP1	15
MBL2	15
CRHR1	15
KIF18B	15
GNAS	15
LINC00313	15
LOC731789	15
IL37	15
NXT2	15
SLC17A2	15
ZIC3	15
CEACAM6	15
TMC5	15
C10orf95	15
TAX1BP1	15
SMTN	15
ACSM3	15
SIX6	15
FRAS1	15
BIRC3	15
CRIP1	15
IFNAR2	15
ATP10A	15
MPZL2	15
TSC22D1	15
PDLIM4	15
CALCA	15
ARSE	15
CXCR7	15
TWIST2	15
PSMD14	15
ANGPTL7	15
KLRAP1	15
RAB24	15
HAVCR1	15
MMP1	15
LRRC17	15
SLC22A2	15
CYB5R1	15
AMBN	15
IGLV1-40	15
IVL	15
RNF128	15
ATP6V1F	15
FAM120C	15
UCN	15
BCL10	15
C9orf16	15
CDS1	15
ATP5G2	15
TP53INP1	15
TRNP1	15
MRPL52	15
EPPK1	15
EIF1AD	15
ESCO1	15
EGFR	15
BZW2	15
WAS	15
PNMA2	15
IRX3	15
IL28A	15
TMSB10	15
MLST8	15
CACNG7	15
GAS6-AS1	15
TM4SF1	15
CHRNA10	15
CEACAM7	15
CBLN1	15
CEACAM4	15
THSD7B	15
RAPGEF5	15
CELA1	15
MUC3A	15
MGAT3	15
TFDP1	15
LIMCH1	15
LILRA2	15
NPAS1	15
HRASLS	15
KRT83	15
IGFBP3	15
IFT80	15
CLDN12	15
CD69	15
SMARCC2	15
ARHGEF40	15
PRPSAP1	15
CLOCK	15
EPAS1	15
COL4A2	15
UBA6	15
COL8A1	15
FYTTD1	15
MAPK12	15
PSCA	15
RAB15	15
FAM213A	15
C5orf28	15
CDC16	15
CCDC91	15
LOC415056	15
PTPRD	15
CYTL1	15
LOC255411	15
DUSP4	15
HERC3	15
SMAD5	15
GLT1D1	15
AKR1B1	15
CMTM5	15
RAB9BP1	15
C12orf52	15
CXCL1	15
GALP	15
OSTCP1	15
S100Z	15
FXYD1	15
GPD2	15
TXNRD1	15
TPD52L3	15
CRLF1	15
TRPS1	15
ADAMDEC1	15
CSNK1G2-AS1	15
SLC4A10	15
KIAA1656	15
GAPDH	15
TLX1	15
CDHR3	15
H1FX	15
SCN3B	15
REXO2	15
ARRDC3	15
PION	15
HDAC2	15
KIR2DS1	15
WNT5B	15
HMGCS2	15
TAS2R4	15
FEZ1	15
NAA25	15
VENTX	15
LINC00598	15
SNORA78	15
CPVL	15
NKD1	15
SLC16A1	15
CNDP2	15
LINC00208	15
AHR	15
PRL	15
KCNQ1	15
WNT8B	15
C4orf26	15
MYO1G	15
DHRS4-AS1	15
FLJ39534	15
IL3	15
GBP3	15
TFEB	15
LOC728613	15
PLAT	15
C21orf67	15
FAM83H	15
SLC35C2	15
PLS1	15
ENDOD1	15
AADAT	15
