# Supplementary material for: System-Based Differential Gene Network Analysis for Characterizing a Sample-Specific Subnetwork
Source: Biomolecules. 2020 Feb 14;10(2):306. doi: 10.3390/biom10020306 (PMC7072632; doi:10.3390/biom10020306)
Supplement: Supplementary file 1 [file biomolecules-10-00306-s001.zip › Supplementary_Tanaka_proofreading/DEG_genes.txt]

FBN1
SEL1L3
ITGB6
MAPKAPK3
CXXC5
MMP7
CYB5A
EFNA1
AREG
RBPMS
HS3ST3B1
TAGLN
SH2D3A
MALL
ARHGEF40
LAMA5
NTN4
AP1M2
KANK4
PRR5L
GFPT2
IGFBP3
LIMA1
WNT5B
AP1S3
HPGD
SLC35F3
COL27A1
FRMD6
CHST11
PRRG4
PLS1
ATP8B1
TGFA
SPARC
COL1A1
SRPX
VCAN
NPTXR
ARFGAP1
GPAM
TNFAIP2
MYO5C
FOXD1
IGFBP5
RCAN1
DIXDC1
HS3ST3A1
PIK3CD
FAM84B
DCBLD1
GPR160
ADAMTS1
CD9
KRT19
GPRC5A
PLAUR
C4orf26
SLC16A14
PKP2
SDPR
CDH2
JARID2
DST
PTHLH
PKIB
TCF4
FAM198B
EPHB1
INHBA
SERPINE1
GCNT2
ELF3
NAV1
EMP1
FN1
ARHGAP29
IFIT3
HIVEP3
NUAK1
COL12A1
IMPA2
TIMP2
COBL
SCG5
ALPK2
LTBP2
EREG
ABCC3
SERPINB1
MBP
OSR2
SQRDL
SPAG1
OCLN
QKI
G6PD
ADAMTS6
LOC729680
GRB10
MAF
GPR126
ELOVL7
ANXA3
TM4SF18
EPCAM
VAMP8
TBC1D8
PMEPA1
CDH1
MAP3K5
CTGF
EPB41L4B
CCDC80
LMCD1
FLRT2
ASPH
PDK4
IL11
KIAA1804
AGR2
WNT5A
CXADR
CXCR7
FUT8-AS1
