# Supplementary material for: System-Based Differential Gene Network Analysis for Characterizing a Sample-Specific Subnetwork
Source: Biomolecules. 2020 Feb 14;10(2):306. doi: 10.3390/biom10020306 (PMC7072632; doi:10.3390/biom10020306)
Supplement: Supplementary file 1 [file biomolecules-10-00306-s001.zip › Supplementary_Tanaka_proofreading/ECv_matrix_TCGA_LUSC.txt]

Parent-Child	TCGA-60-2724	TCGA-85-6560	TCGA-90-7767	TCGA-43-6647	TCGA-60-2697	TCGA-46-6026	TCGA-34-7107	TCGA-J1-A4AH	TCGA-77-7465	TCGA-90-A4EE	TCGA-66-2780	TCGA-85-8052	TCGA-94-8491	TCGA-77-8150	TCGA-56-7579	TCGA-NK-A5D1	TCGA-94-A4VJ	TCGA-56-7580	TCGA-39-5030	TCGA-58-A46L	TCGA-37-4141	TCGA-56-A5DR	TCGA-37-4132	TCGA-O2-A52V	TCGA-56-5898	TCGA-18-3410	TCGA-85-8352	TCGA-34-8456	TCGA-O2-A52N	TCGA-60-2723	TCGA-58-8390	TCGA-34-5239	TCGA-56-8503	TCGA-85-A4PA	TCGA-43-7657	TCGA-51-6867	TCGA-33-4587	TCGA-77-8133	TCGA-60-2726	TCGA-43-8116	TCGA-43-5670	TCGA-85-A4QQ	TCGA-58-8393	TCGA-66-2785	TCGA-NK-A5CX	TCGA-43-8115	TCGA-66-2800	TCGA-52-7810	TCGA-94-8035
LOC202781-NOG	6.501250	6.870659	6.870659	5.999151	6.163000	5.264887	4.913418	4.479442	5.541915	4.521516	6.319898	4.973574	4.877197	4.479442	4.479442	4.479442	6.271937	5.827193	6.484442	5.278489	4.479442	6.849204	4.479442	5.335618	5.387675	5.483600	4.479442	4.479442	4.479442	5.876106	5.894448	6.870659	6.870659	4.479442	5.098950	4.965011	4.479442	4.479442	4.490804	5.757199	6.870659	5.446928	6.212200	4.813217	5.366307	5.526929	4.479442	6.112953	5.617904
KRT8-IGFBP3	1.860915	0.036448	1.860915	1.860915	1.584803	1.860915	1.860915	1.860915	1.860915	1.350337	1.860915	1.860915	1.860915	1.860915	-2.249103	1.805302	1.312253	1.860915	1.860579	1.860915	1.860915	1.860915	1.860915	1.860915	1.860915	1.860915	1.860915	1.860915	1.366123	1.860915	1.860915	1.860915	1.860915	-2.249103	1.188947	1.860915	1.860915	1.860915	1.860915	1.860915	1.860915	-2.249103	1.688633	1.860915	1.860915	1.860915	1.860915	1.860915	1.860915
EFHD2-IGFBP5	-0.775715	-0.775715	-0.775715	-0.775715	-0.775715	-0.775715	-0.775715	-0.775715	-0.775715	-0.775715	-0.775715	-0.775715	-0.775715	-0.775715	-0.775715	-0.775715	-0.775715	-0.775715	-0.775715	-0.775715	-0.775715	-0.775715	-0.775715	-0.775715	-0.775715	-0.775715	-0.775715	-0.775715	-0.775715	-0.775715	-0.775715	-0.775715	-0.775715	-0.775715	-0.775715	-0.775715	-0.775715	-0.775715	-0.775715	-0.775715	-0.775715	-0.775715	-0.775715	-0.775715	-0.775715	-0.775715	-0.775715	-0.775715	-0.775715
EREG-IGFBP5	-0.759438	0.967535	1.256156	1.246396	0.824093	1.256156	1.256156	1.256156	1.256156	1.256156	1.256156	1.256156	1.256156	1.256156	1.256156	1.256156	-0.572866	1.256156	1.256156	1.256156	1.256156	1.256156	1.256156	1.256156	1.256156	1.256156	1.256156	1.256156	1.256156	1.256156	1.256156	1.256156	0.477957	1.256156	1.256156	1.256156	1.256156	1.256156	1.256156	1.256156	1.174021	0.769346	1.256156	1.146704	1.256156	1.256156	1.071484	1.256156	0.907829
HS3ST3B1-IGFBP5	-0.206558	-0.711611	-0.616734	-0.356853	-0.556618	-0.919578	-0.937408	-0.832920	-0.937408	-0.390014	-0.868155	-0.466755	-0.873937	-0.905973	-0.937408	-0.937408	-0.724309	-0.937408	-0.528636	-0.819936	-0.803004	-0.757887	-0.937408	-0.673490	-0.566221	-0.407703	-0.937408	-0.937408	-0.937408	-0.110791	-0.729600	-0.400731	-0.283825	-0.340555	-0.937408	-0.469776	-0.937408	-0.848846	-0.937408	-0.631162	-0.577991	-0.376791	-0.453200	-0.476488	-0.651191	-0.262612	-0.741963	-0.510050	-0.726271
ATP8B1-EREG	0.816286	0.151847	0.198396	0.857304	0.966970	1.197487	1.197487	1.197487	0.947513	0.601375	1.197487	1.197487	1.197487	1.197487	1.197487	0.396700	1.197487	1.197487	0.658759	1.197487	0.899150	1.197487	1.197487	1.197487	1.197487	0.801935	1.156235	1.197487	1.197487	0.796603	1.185860	1.197487	1.197487	0.104491	1.197487	1.197487	1.197487	1.197487	1.197487	1.197487	1.197487	1.127159	1.197487	0.744267	1.197487	1.197487	1.197487	0.917742	1.197487
LAMA5-EREG	-0.913932	-0.913932	-0.528280	-0.913932	-0.913932	-0.913932	-0.913932	-0.913932	-0.308752	-0.913932	-0.913932	-0.913932	-0.913932	-0.913932	-0.841898	-0.913932	-0.913932	-0.913932	-0.913932	-0.913932	0.003427	-0.913932	-0.397843	-0.913932	-0.913932	0.447247	-0.913932	-0.913932	-0.913932	-0.452627	-0.913932	-0.913932	-0.913932	-0.913932	-0.913932	-0.913932	-0.913932	-0.913932	-0.913932	-0.913932	-0.913932	-0.913932	-0.913932	-0.913932	-0.913932	-0.913932	-0.913932	-0.913932	-0.913932
MYO5C-EREG	7.975262	9.305201	8.391545	7.708737	10.256512	8.880752	8.348917	9.739431	9.602035	9.231030	8.276116	9.644070	9.637375	9.478954	8.446930	9.800265	9.721804	8.431331	7.655416	9.485801	8.900209	10.196566	9.152971	9.387100	9.397671	9.959072	9.762487	9.310860	7.088196	8.323756	8.971539	8.596097	6.879547	9.040993	9.641913	9.186491	10.290011	9.622867	8.623700	9.326273	7.874052	6.937778	10.163209	10.013033	10.269659	9.838709	9.491234	6.879547	9.497560
CNN3-LOX	1.176917	-0.110065	0.462645	1.277000	1.207202	-1.199620	-0.353026	-1.479160	0.457690	0.650983	0.968116	-1.173724	0.291006	-1.479160	-0.970944	0.238207	-0.473495	0.196228	1.222294	-0.637091	1.277000	0.121266	1.277000	0.255402	-0.038811	1.277000	-0.524821	-0.658148	-0.252294	0.198756	0.404590	1.277000	0.807597	-0.977928	0.339050	-0.307166	1.277000	-1.455549	0.282308	1.277000	-0.968009	-1.440891	-0.568858	1.071490	0.411872	0.780884	0.111250	0.603845	-1.371133
AHCYL1-PDK4	1.070360	1.070360	1.070360	1.070360	1.070360	1.070360	1.070360	1.070360	1.070360	1.070360	1.070360	1.070360	1.070360	1.070360	1.070360	1.070360	1.070360	1.070360	1.070360	1.070360	1.070360	1.070360	1.070360	1.070360	1.070360	1.070360	1.070360	1.070360	1.070360	1.070360	1.070360	1.070360	1.070360	1.070360	1.070360	1.070360	1.070360	1.070360	1.070360	1.070360	1.070360	1.070360	1.070360	1.070360	1.070360	1.070360	1.070360	1.070360	1.070360
TNFAIP2-PDK4	1.086503	1.112418	1.112418	1.112418	1.112418	1.112418	1.112418	1.037838	1.093051	1.112418	1.112418	1.112418	1.112418	1.112418	1.112418	1.112418	1.112418	1.112418	1.112418	1.112418	1.112418	1.112418	0.907311	1.112418	1.112418	1.112418	-0.129041	1.112418	1.112418	1.112418	1.112418	1.112418	1.112418	1.112418	1.052146	1.112418	1.112418	1.112418	1.112418	1.112418	1.112418	1.112418	1.112418	1.112418	1.112418	1.112418	1.112418	1.112418	1.112418
EREG-MYO5C	8.913435	7.396908	7.137165	7.145956	7.525667	7.137165	7.137165	7.137165	7.137165	7.137165	7.137165	7.137165	7.137165	7.137165	7.137165	7.137165	8.753288	7.137165	7.137165	7.137165	7.137165	7.137165	7.137165	7.137165	7.137165	7.137165	7.137165	7.137165	7.137165	7.137165	7.137165	7.137165	7.834730	7.137165	7.137165	7.137165	7.137165	7.137165	7.137165	7.137165	7.211138	7.574726	7.137165	7.235734	7.137165	7.137165	7.303435	7.137165	7.450538
SPINT2-ARHGAP29	11.588134	10.007469	11.588134	11.588134	11.588134	11.588134	11.588134	11.588134	11.588134	11.588134	11.588134	11.588134	11.588134	11.588134	11.588134	11.588134	11.588134	11.588134	11.588134	11.588134	11.588134	11.588134	11.588134	11.588134	11.588134	11.588134	11.588134	11.588134	11.588134	11.588134	11.588134	11.588134	11.588134	9.185781	11.588134	11.588134	11.588134	11.588134	11.588134	11.588134	11.588134	11.588134	11.588134	11.588134	11.588134	11.588134	11.588134	11.588134	11.588134
KRT19-ALPK2	-1.625805	1.827953	-1.625805	-0.610393	-1.331858	-1.625805	-1.625805	-1.625805	-1.625805	-1.625805	-1.625805	-1.625805	-1.625805	-1.625805	-1.542539	-0.619254	-1.625805	-1.625805	-1.625805	-1.625805	-1.127714	-1.625805	-0.842482	-1.625805	-1.625805	-1.625805	-0.528105	-1.625805	-1.625805	-1.625805	-1.625805	-1.625805	-1.625805	0.324649	-1.625805	-1.625805	-1.625805	-1.625805	-1.625805	-1.625805	-1.625805	0.204195	-1.625805	-1.625805	-1.625805	-1.625805	-1.625805	-1.429840	-1.625805
SPINT2-MB	1.588543	0.402215	1.588543	1.588543	1.588543	1.588543	1.588543	1.588543	1.588543	1.588543	1.588543	1.588543	1.588543	1.588543	1.588543	1.588543	1.588543	1.588543	1.588543	1.588543	1.588543	1.588543	1.588543	1.588543	1.588543	1.588543	1.588543	1.588543	1.588543	1.588543	1.588543	1.588543	1.588543	-0.218657	1.588543	1.588543	1.588543	1.588543	1.588543	1.588543	1.588543	1.588543	1.588543	1.588543	1.588543	1.588543	1.588543	1.588543	1.588543
WNT5B-FN1	6.440977	7.650133	7.827437	7.279830	6.871089	6.775111	6.600019	7.650218	7.827437	6.684808	6.154400	7.533221	7.516051	5.378321	5.418756	7.423180	6.048121	7.008963	7.733043	6.395038	6.172300	7.827437	7.255167	5.860710	6.550321	6.659178	6.947136	7.208065	7.101025	5.900166	7.484506	7.827437	7.010606	6.924630	7.827437	7.316127	7.827437	7.619993	6.813432	7.827437	7.104991	6.414190	7.180167	6.163062	7.203725	7.243108	7.426426	6.111129	5.702812
FAM135A-THBS1	-1.710458	0.530220	0.182542	-1.509736	0.378841	-1.710458	-1.710458	-1.710458	-1.197606	-0.055456	-0.789070	-1.710458	0.205114	-1.488145	-1.710458	0.280528	-0.540623	-1.710458	0.258957	-1.710458	-1.710458	1.434423	0.249457	-1.710458	-1.710458	-1.361224	-1.710458	-1.710458	-1.710458	-1.710458	-1.325056	-0.842872	-0.406019	1.432129	-1.710458	-1.710458	0.472733	-1.710458	-1.710458	-1.169050	-0.392903	-1.710458	-0.479171	-0.948935	-0.733892	-0.454716	-1.710458	0.092417	-1.710458
C11orf95-FAM198B	-0.993141	-0.993141	-0.993141	-0.382011	0.188112	0.935691	-0.200555	0.071553	-0.140670	-0.256683	0.237552	0.661430	-0.911348	0.837012	-0.662838	0.692271	-0.993141	0.092820	-0.365781	0.105749	-0.993141	0.385803	-0.993141	-0.993141	0.935691	-0.993141	-0.624122	0.166677	0.729937	-0.993141	0.935691	0.342402	0.398087	0.306692	0.280896	0.367519	0.766893	-0.100871	0.344076	0.838266	0.935691	-0.321687	-0.035523	-0.993141	0.136345	-0.201803	0.063632	-0.264998	-0.134986
SRPX-FAM198B	-0.325544	-1.392468	-1.217891	-1.278038	-0.616504	1.045930	-0.630954	-1.615946	-1.447482	-1.829644	-1.829644	-1.016068	-1.132954	-1.829644	-1.829644	-0.242749	-1.829644	-1.472542	-1.628833	-1.829644	-1.829644	-1.829644	-1.829644	-1.131861	-0.569653	-1.829644	-1.829644	-0.284855	-0.306427	-0.851708	-1.829644	-1.428764	-1.159604	-1.280067	-0.979559	-0.725873	-1.829644	-1.353671	-1.829644	-1.372602	-1.721941	-0.427423	-1.829644	-1.829644	-1.829644	-1.459128	-0.966277	-1.098337	-1.507008
TGFBI-FAM198B	1.127091	-1.030833	-1.030833	-0.130345	-1.030833	-1.030833	-1.030833	-1.030833	-1.030833	-1.030833	-1.030833	-1.030833	-1.030833	-1.030833	-1.030833	-1.030833	-1.030833	-1.030833	-1.030833	-1.030833	-1.030833	-1.030833	-1.030833	-1.030833	-1.030833	-1.030833	-1.030833	-1.030833	1.101009	-1.030833	-1.030833	-1.030833	-1.030833	-1.030833	1.149607	-1.030833	-1.030833	-1.030833	-1.030833	-1.030833	-0.331520	1.149607	-1.030833	-1.030833	-0.882561	-1.030833	-1.030833	0.581280	-1.030833
EPCAM-MFAP3L	-0.797807	-0.969868	0.057460	0.514537	-0.460858	-1.012387	-0.510466	-1.066613	-0.728169	-0.801384	0.256067	-1.108253	-0.980308	-0.881094	-0.838039	-1.093138	-0.542128	-0.459513	0.405184	-0.700570	-1.465689	-0.553145	-1.492573	-1.036847	-0.355368	-0.158680	-1.407867	-0.832063	0.063586	-1.438021	-0.722826	0.035473	0.433660	1.071010	-0.775547	-0.870151	-1.209521	-0.388313	-0.776052	-0.486544	-0.786193	-0.148184	-0.295290	-0.491126	-0.364444	-1.011418	-1.268475	-0.074769	-0.797008
ADAMTS6-SDPR	6.478366	6.160297	5.987909	5.726163	6.171280	6.422655	5.991830	6.628300	6.431243	6.004678	6.510887	6.664056	6.912291	6.544830	6.619028	6.169810	6.517865	6.577576	6.649490	5.855571	6.093439	6.751562	5.899281	6.252474	6.587967	6.620841	6.487440	6.612580	6.042868	6.912291	6.891461	6.037128	5.896515	5.725637	6.820857	6.473271	5.650763	6.424400	6.215693	6.308466	6.620214	6.325029	6.295431	6.727390	6.125454	5.691511	6.483915	6.843731	6.902496
JARID2-TM4SF18	-0.480664	1.319433	-0.077766	0.637500	-0.072630	1.071258	0.000396	0.642932	0.529149	1.112671	-0.071163	1.232826	-1.061988	0.044903	0.371522	-0.404490	0.344128	1.250869	0.100388	0.492780	-0.966904	-0.276897	-0.617167	0.334927	1.319433	0.308158	0.372254	0.935091	-0.031659	0.404977	0.252101	-0.071268	1.059886	0.198647	0.094317	0.920792	1.297695	0.402573	-0.438151	1.187353	0.578575	0.658393	0.659020	-0.313034	0.913695	0.723466	0.055583	0.623814	0.333777
HSBP1L1-SERPINB1	8.296831	9.020904	8.296831	8.296831	9.592255	9.717315	8.296831	8.391999	8.718250	8.740297	8.945700	8.960657	8.706676	8.807743	8.296831	9.503456	9.183502	9.367137	8.296831	9.177847	9.463012	9.155161	8.296831	8.296831	9.132337	8.534678	9.315021	8.752910	10.525652	9.201810	8.888209	8.824063	8.465413	8.429693	9.504955	8.296831	8.706160	9.199652	8.711025	8.660768	9.203820	9.029803	9.053467	9.060072	8.703433	8.602079	8.981620	8.296831	9.863310
EREG-ATP8B1	0.673338	-0.857442	-1.113360	-1.104701	-0.730474	-1.113360	-1.113360	-1.113360	-1.113360	-1.113360	-1.113360	-1.113360	-1.113360	-1.113360	-1.113360	-1.113360	0.506881	-1.113360	-1.113360	-1.113360	-1.113360	-1.113360	-1.113360	-1.113360	-1.113360	-1.113360	-1.113360	-1.113360	-1.113360	-1.113360	-1.113360	-1.113360	-0.424879	-1.113360	-1.113360	-1.113360	-1.113360	-1.113360	-1.113360	-1.113360	-1.040497	-0.682072	-1.113360	-1.016268	-1.113360	-1.113360	-0.949565	-1.113360	-0.804569
ELK3-GLIPR1	-0.837223	-0.837223	-0.837223	-0.837223	-0.837223	-0.837223	-0.837223	-0.837223	-0.837223	-0.837223	-0.837223	-0.837223	-0.837223	-0.837223	-0.837223	-0.837223	-0.837223	-0.837223	-0.837223	-0.837223	-0.837223	-0.837223	-0.837223	-0.837223	-0.837223	-0.837223	-0.837223	-0.837223	-0.837223	-0.837223	-0.837223	-0.837223	-0.837223	-0.837223	-0.837223	-0.837223	-0.837223	-0.837223	-0.837223	-0.837223	-0.837223	-0.837223	-0.837223	-0.837223	-0.837223	-0.837223	-0.837223	-0.837223	-0.837223
NR2F6-GLIPR1	1.894765	2.022689	2.022689	2.022689	2.022689	1.740615	2.022689	2.022689	2.022689	1.444370	2.022689	2.022689	-0.129329	1.963099	1.098635	2.022689	-0.274348	1.075580	2.022689	0.353671	2.022689	0.390443	2.022689	1.859823	2.022689	1.038331	1.961329	2.022689	2.022689	2.022689	2.022689	2.022689	1.252410	2.022689	0.504478	2.022689	2.022689	2.022689	0.581926	1.293604	-0.216592	1.846333	-0.313087	-0.137158	-0.281736	1.937667	2.022689	-1.479963	0.272512
SRPX-LTBP2	0.258455	1.067616	0.935851	0.981264	0.480288	-0.799586	0.491276	1.236135	1.109113	1.397217	1.397217	0.783306	0.871685	1.397217	1.397217	0.195109	1.397217	1.128012	1.245850	1.397217	1.397217	1.397217	1.397217	0.870859	0.444645	1.397217	1.397217	0.227336	0.243838	0.658849	1.397217	1.094995	0.891822	0.982795	0.755680	0.563392	1.397217	1.038345	1.397217	1.052629	1.316035	0.336265	1.397217	1.397217	1.397217	1.117896	0.745627	0.845520	1.154003
HBEGF-C4orf26	7.978637	7.555095	4.487739	7.978637	7.978637	4.298035	7.476733	7.978637	6.104979	7.978637	7.978637	7.978637	6.404057	7.978637	7.978637	4.764274	7.978637	4.490361	7.389932	7.610624	7.462980	7.978637	7.695062	7.978637	7.978637	6.089170	4.562929	7.466892	6.926263	7.305922	5.600701	5.780770	7.978637	7.978637	6.108868	7.146156	4.298035	7.978637	4.781137	6.098204	7.978637	7.978637	7.978637	6.921476	7.321058	7.537554	7.978637	7.978637	7.978637
ZDHHC17-C4orf26	-1.018903	-1.018903	-1.018903	-1.018903	-1.018903	-1.018903	-1.018903	-1.018903	-1.018903	-1.009141	-1.018903	-1.018903	-1.018903	-1.018903	-1.018903	0.550780	-1.018903	-0.928303	-1.018903	-0.666941	-1.018903	-1.018903	-1.018903	-1.018903	-1.018903	-1.018903	-1.018903	-1.018903	-1.018903	-1.018903	-1.018903	-1.018903	-1.018903	-0.245875	-1.018903	-1.018903	-0.887083	-1.018903	-1.018903	-0.918048	-1.018903	-1.018903	-1.018903	-1.018903	-1.018903	-0.449562	-1.018903	-1.018903	-1.018903
PKP2-SLC16A14	1.129965	0.819989	1.424570	1.619980	0.939086	-0.244037	0.680323	0.818570	1.538873	1.619980	1.619980	1.377852	1.619980	1.476136	-1.349369	0.916735	0.252080	1.070129	1.619980	0.865624	0.569785	1.255573	1.193342	1.619980	0.968697	1.619980	1.619980	1.085547	0.916314	1.619980	1.590918	1.619980	1.149756	0.648418	0.684370	1.560839	1.382065	1.492465	0.249136	1.619980	1.619980	-1.225816	0.445883	1.619980	0.691256	1.023459	1.211926	1.022249	0.999785
TMTC2-SLC16A14	3.993731	4.379976	3.772835	4.379976	4.379976	2.653348	4.371817	1.292188	4.379976	4.379976	4.379976	3.928085	4.234432	4.379976	2.968701	4.379976	1.494209	4.379976	4.379976	4.379976	2.192528	4.379976	0.473867	4.379976	4.379976	4.379976	4.310326	4.194546	4.030570	4.379976	4.379976	4.379976	4.379976	2.339744	3.629497	4.379976	4.227646	1.639204	2.663175	4.379976	3.680738	2.328259	4.115190	4.379976	4.379976	3.647362	4.379976	4.379976	4.379976
CHPF2-SCG5	-1.216660	-1.164402	-1.216660	-1.216660	-1.216660	-0.751591	-1.216660	-1.216660	-0.516493	-1.216660	-1.216660	-1.216660	-1.216660	-1.216660	-1.216660	-1.216660	-1.216660	-1.216660	-1.216660	-1.216660	-0.902371	-1.216660	-1.216660	-1.216660	-1.216660	-1.216660	-1.216660	-1.216660	-1.216660	-1.216660	-1.216660	-1.216660	-1.216660	-1.216660	-1.216660	-1.216660	-1.216660	-1.216660	-1.059918	-1.216660	-1.216660	-1.216660	-1.216660	-1.216660	-1.216660	-1.216660	-1.216660	-1.216660	-1.216660
MYL9-SCG5	9.468595	9.468595	9.468595	9.468595	9.468595	9.468595	9.468595	9.468595	9.468595	9.468595	9.468595	9.468595	9.468595	9.468595	9.468595	9.468595	9.468595	9.468595	9.468595	9.468595	9.468595	9.468595	9.468595	9.468595	9.468595	9.468595	9.468595	9.468595	9.468595	9.468595	9.468595	9.468595	9.468595	9.468595	9.468595	9.468595	9.468595	9.468595	9.468595	9.468595	9.468595	9.468595	9.468595	9.468595	9.468595	9.468595	9.468595	9.468595	9.468595
RCC1-SCG5	-1.748820	-1.748820	-1.748820	-1.748820	-1.624275	-1.748820	-1.748820	-1.748820	-1.733882	-1.748820	-1.748820	-1.537729	-1.748820	-1.748820	-1.748820	-1.748820	-1.748820	-1.748820	-1.748820	-1.653576	-1.748820	-1.748820	-1.748820	-1.748820	-1.748820	-1.748820	-1.748820	-1.748820	-1.748820	-1.748820	-1.748820	-1.748820	-1.748820	-1.748820	-1.748820	-1.748820	-1.748820	-1.748820	-1.748820	-1.748820	-1.748820	-1.748820	-1.748820	-1.748820	-1.748820	-1.748820	-1.748820	-1.748820	-1.748820
CD59-TAGLN	10.504642	9.168727	10.569339	10.569339	10.569339	9.673991	9.400551	7.432276	10.551446	9.193949	10.569339	8.905545	10.569339	8.664720	9.107309	9.496444	10.569339	9.309089	10.569339	8.940775	9.399010	8.712074	9.659163	9.627003	10.569339	10.569339	6.759286	9.764116	10.569339	10.569339	10.569339	10.569339	10.569339	8.414297	10.569339	9.301965	8.951941	8.953866	7.991270	10.569339	9.900464	10.532763	10.569339	10.569339	10.569339	9.521285	10.504835	10.569339	9.138884
PLEK2-MAF	1.127676	-1.470311	0.941550	-0.675025	-1.470311	-1.470311	-1.470311	-1.470311	-1.470311	-1.470311	0.397391	-1.470311	-1.470311	-1.470311	-1.470311	-1.324804	-1.470311	-1.470311	-0.548746	-1.470311	-1.470311	-0.441726	-1.470311	0.135655	-1.470311	-1.192648	-1.470311	-1.470311	0.032428	-1.470311	-1.470311	0.224421	-1.470311	-1.470311	-1.470311	-1.470311	-1.470311	-1.470311	-1.470311	-1.470311	-0.958300	0.364712	-1.470311	-0.710551	-0.458146	-1.470311	-1.470311	0.300550	-1.470311
SCG5-MAF	-0.839161	-0.489634	-1.187667	-0.517098	-0.858109	-1.375123	-0.932525	-1.361736	-1.200669	-1.090744	-0.514666	-1.054510	-1.375123	-1.375123	-1.198656	0.691698	-1.375123	-1.141616	-0.850605	-0.912106	0.153903	-1.255950	0.393677	-0.955838	-1.104164	-1.375123	-0.730471	-0.599061	-1.151053	-0.918186	-0.479025	-0.463091	-0.456255	-1.360520	-0.898816	-1.375123	-0.389199	-1.300579	-1.265975	-0.636034	-1.375123	-0.646304	-1.260522	-1.358800	-1.113307	-0.639010	-1.063778	-1.206038	-1.375123
IGFBP5-RAB27B	3.936350	3.936350	3.936350	3.936350	3.936350	3.936350	3.936350	3.936350	3.936350	3.936350	3.936350	3.936350	3.936350	3.936350	3.936350	3.936350	3.936350	3.936350	3.936350	3.936350	3.936350	3.936350	3.936350	3.936350	3.936350	3.936350	4.180539	3.936350	3.936350	3.936350	3.936350	3.936350	3.936350	3.936350	3.936350	3.936350	3.936350	3.936350	3.936350	3.936350	3.936350	3.936350	3.936350	3.936350	3.936350	3.936350	3.936350	3.936350	3.936350
ELK3-AGR2	0.966645	0.966645	0.966645	0.966645	0.966645	0.966645	0.966645	0.966645	0.966645	0.966645	0.966645	0.966645	0.966645	0.966645	0.966645	0.966645	0.966645	0.966645	0.966645	0.966645	0.966645	0.966645	0.966645	0.966645	0.966645	0.966645	0.966645	0.966645	0.966645	0.966645	0.966645	0.966645	0.966645	0.966645	0.966645	0.966645	0.966645	0.966645	0.966645	0.966645	0.966645	0.966645	0.966645	0.966645	0.966645	0.966645	0.966645	0.966645	0.966645
MMP7-AGR2	1.351827	-1.474319	1.517929	1.517929	1.517929	1.517929	1.517929	0.955987	1.517929	1.517929	1.517929	1.517929	1.517929	1.088457	1.517929	1.517929	-0.022332	1.517929	1.517929	1.517929	1.517929	1.517929	-1.294063	1.517929	1.517929	1.517929	-0.546447	0.855399	1.517929	1.517929	1.517929	1.517929	1.517929	-1.170002	1.517929	0.262460	1.517929	1.517929	1.517929	1.517929	1.517929	1.517929	1.517929	1.517929	1.517929	1.517929	1.517929	0.965997	1.517929
SREBF1-AGR2	1.071470	1.071470	1.071470	1.071470	1.071470	1.071470	1.071470	1.071470	1.071470	1.071470	1.071470	1.071470	1.071470	1.071470	1.071470	1.071470	1.071470	1.071470	1.071470	1.071470	1.071470	1.071470	1.071470	1.071470	1.071470	1.071470	1.071470	1.049004	1.071470	1.071470	1.071470	1.071470	1.071470	1.071470	1.071470	1.071470	1.071470	1.071470	1.071470	1.071470	1.071470	1.071470	1.071470	1.071470	1.071470	1.071470	1.071470	1.071470	1.071470
HS3ST3B1-GPAM	-0.153650	-0.536151	-0.464338	-0.267489	-0.418816	-0.693388	-0.706860	-0.627897	-0.706860	-0.292611	-0.654529	-0.350748	-0.658899	-0.683108	-0.706860	-0.706860	-0.545759	-0.706860	-0.397623	-0.618082	-0.605280	-0.571161	-0.706860	-0.507303	-0.426088	-0.306012	-0.706860	-0.706860	-0.706860	-0.081152	-0.549762	-0.300730	-0.212169	-0.255142	-0.706860	-0.353037	-0.706860	-0.639936	-0.706860	-0.475262	-0.435002	-0.282594	-0.340480	-0.358122	-0.490424	-0.196102	-0.559115	-0.383544	-0.547243
ASPH-FLRT2	-1.117994	-1.117994	-1.117994	-1.117994	-1.117994	-0.776145	-1.117994	-1.117994	-1.117994	-1.117994	-1.117994	-1.117994	-1.117994	-1.117994	-1.117994	-1.117994	-1.117994	-1.117994	-1.117994	-1.117994	-1.117994	-1.117994	-1.117994	-1.117994	-1.117994	-1.117994	-1.117994	-1.117994	-1.117994	-1.117994	-1.117994	-1.117994	-1.117994	-1.117994	-1.117994	-1.117994	-1.117994	-1.117994	-1.117994	-1.117994	-1.117994	-1.117994	-1.117994	-1.117994	-1.117994	-1.117994	-1.117994	-1.117994	-1.117994
AP1M2-SRPX	8.614177	8.614177	8.614177	8.666002	8.614177	8.614177	8.614177	8.614177	8.614177	11.168588	8.614177	8.614177	8.614177	8.614177	8.614177	8.614177	8.723932	8.614177	9.169260	8.614177	8.614177	8.614177	8.681589	8.614177	8.614177	8.614177	8.614177	8.614177	8.677519	9.284277	9.473073	8.614177	8.614177	11.216227	8.614177	8.614177	8.614177	8.726357	8.614177	8.626774	8.614177	8.614177	8.614177	8.614177	8.614177	8.614177	8.614177	8.614177	8.614177
CEACAM6-HPGD	10.094340	6.335262	5.872734	8.593661	10.094340	9.250463	8.896845	9.629745	10.094340	8.339673	10.094340	9.925629	10.094340	9.060527	9.702413	7.774504	10.094340	7.599095	9.710503	10.094340	9.078227	10.094340	8.593736	10.094340	10.094340	8.023972	6.184116	10.094340	8.187518	10.094340	9.077777	9.563064	10.094340	10.094340	5.872734	10.094340	6.398120	8.600570	10.094340	8.747655	10.094340	9.445345	10.094340	10.094340	10.094340	10.094340	10.094340	7.918473	10.094340
TIMP2-HPGD	1.441249	1.441249	1.441249	1.441249	1.441249	1.364184	1.441249	1.441249	1.441249	1.441249	1.441249	1.441249	1.441249	1.346080	1.441249	1.441249	1.441249	1.441249	1.441249	1.441249	1.441249	1.441249	1.441249	1.441249	1.441249	1.441249	1.441249	1.441249	1.441249	1.441249	1.441249	1.441249	1.441249	1.441249	1.441249	1.441249	1.441249	1.441249	1.441249	1.367654	1.441249	0.673621	1.441249	1.441249	1.441249	1.441249	1.441249	1.441249	1.044236
VAV3-CXCL1	-1.175606	-0.173175	-1.261254	-1.261254	-0.910087	-0.258272	0.314834	1.020153	-0.604592	-0.222578	-1.261254	0.580654	-1.261254	0.586970	-0.132714	0.097816	-1.261254	-1.261254	-1.261254	-1.261254	0.239149	-1.261254	0.290110	-1.261254	-0.326444	-1.261254	0.923749	0.463324	-1.261254	-1.196300	-1.088360	-0.485751	-1.261254	-1.261254	-1.261254	-0.206941	-0.641357	-0.439720	-1.261254	-1.261254	-1.261254	-1.261254	-0.859436	-1.261254	-1.261254	-0.856841	-0.045790	-1.261254	-1.135823
TAGLN-SUCLG2	8.754402	8.754402	8.754402	8.754402	8.754402	8.937842	8.754402	9.366053	9.186902	8.754402	8.754402	8.832433	8.926444	9.241561	9.064213	9.334415	8.830723	8.776546	8.754402	8.860121	8.868406	8.754402	8.774704	8.754402	8.754402	8.993974	9.933465	8.754402	8.754402	8.754402	9.089906	8.754402	8.754402	8.778290	8.929795	8.901408	9.006373	8.824573	8.756247	9.093276	8.942966	9.337844	8.754402	8.920597	8.754402	8.754402	8.754402	8.754402	9.127408
ABCC3-NR5A2	-1.726645	-0.480540	-1.469236	-0.638661	0.814809	-1.058703	0.461936	1.167696	-1.014838	-0.174211	0.114334	0.670267	0.152580	0.937735	0.133512	-0.578064	1.589731	-1.704895	-0.379772	-0.476325	-0.813164	1.097765	-0.735166	0.044884	0.051725	-0.183040	-1.726645	0.316275	-0.143015	0.309316	-0.369518	-0.643557	-0.214431	0.394995	-0.544572	-0.005982	-1.067306	0.934015	-1.450099	-1.082647	-0.852930	0.355613	1.014557	0.256805	-0.461952	-0.093474	0.546569	-0.242250	-1.386662
AGR2-GDF15	7.944789	6.505740	6.505740	7.231808	7.944789	7.541798	6.873857	7.103117	7.452584	6.933480	7.615409	7.386343	7.283776	7.248516	7.167631	7.506812	7.152434	7.922436	7.168117	7.285558	6.971339	7.939610	6.571815	7.283757	7.721297	6.845452	7.944789	7.218066	7.123025	7.944789	7.535315	7.332579	7.486514	7.004545	6.553407	7.395926	7.301505	7.516807	7.292198	7.074668	7.811967	7.293380	7.356542	7.944789	7.785633	7.445317	7.600834	6.964534	7.772283
AGR2-MMP7	7.339457	5.839923	5.839923	6.604297	7.339457	6.927562	6.227212	6.468947	6.835055	6.290095	7.003487	6.766065	6.658808	6.621834	6.536854	6.891345	6.520866	7.316750	6.537365	6.660676	6.330027	7.334197	5.909293	6.658789	7.112024	6.197262	7.339457	6.589866	6.489912	7.339457	6.920857	6.709903	6.870297	6.365049	5.889964	6.776061	6.677381	6.901700	6.667633	6.438975	7.204449	6.668872	6.734952	7.339457	7.177640	6.827499	6.988485	6.322850	7.164039
SERPINE1-SCNN1A	-0.769518	-1.624037	0.010977	-2.144026	-2.144026	-0.434180	-0.633734	0.150241	0.071309	-1.270801	-2.144026	-1.561936	0.669070	-1.104458	-0.252242	0.761039	-1.324361	-0.861509	-0.319863	-0.155066	-0.085367	-0.854834	-2.025670	-2.144026	-1.164404	-0.464993	1.425392	-1.193435	-2.144026	-1.430096	0.643037	-0.983556	-2.144026	0.496277	-2.144026	-1.113384	0.544818	0.088617	-1.859617	-0.682256	-1.194959	-2.144026	-1.136390	-0.727082	-1.689468	-1.593785	-1.372186	-1.515211	-1.058882
SEL1L3-GPR160	0.335184	0.624652	0.519053	1.394175	1.394175	-0.622205	1.394175	1.394175	0.499833	1.095828	0.775060	1.394175	1.394175	1.394175	-1.803780	0.483670	1.394175	0.716934	1.394175	0.042313	0.921433	1.280342	1.394175	1.394175	1.394175	1.063768	-0.686640	1.114034	0.049136	1.394175	0.227207	1.171602	1.277382	1.394175	0.470651	1.394175	1.394175	1.394175	0.001984	1.394175	1.394175	0.524120	1.394175	0.457718	1.388613	1.277469	1.394175	0.807520	0.234990
MYO5C-CHRNA9	6.581843	5.559584	6.259864	6.788637	4.837006	5.883847	6.292759	5.229244	5.333646	5.616137	6.348983	5.301695	5.306783	5.427261	6.217156	5.183048	5.242633	6.229181	6.830047	5.422051	5.868947	4.882443	5.675702	5.497187	5.489137	5.062528	5.211734	5.555271	7.271034	6.312184	5.814352	6.102307	7.433337	5.761240	5.303334	5.650118	4.811618	5.317810	6.081084	5.543525	6.660327	7.388040	4.907728	5.021597	4.827042	5.153864	5.417917	7.433337	5.413103
C4orf26-ARHGAP31	-0.780218	-0.780218	-0.780218	-0.721974	-0.780218	-0.780218	-0.780218	-0.780218	-0.780218	-0.780218	-0.780218	-0.780218	-0.780218	-0.780218	-0.691223	-0.780218	-0.780218	-0.780218	-0.780218	-0.780218	-0.780218	-0.780218	-0.780218	-0.780218	-0.780218	-0.780218	-0.780218	-0.780218	-0.780218	-0.780218	-0.780218	-0.780218	-0.780218	-0.780218	-0.780218	-0.780218	-0.780218	-0.780218	-0.780218	-0.780218	-0.780218	-0.639759	-0.780218	-0.780218	-0.780218	-0.780218	-0.780218	-0.780218	-0.780218
FAM198B-COL1A1	0.618836	0.269826	0.653407	0.794689	0.624127	-0.436607	0.373050	-0.363718	0.141288	0.327181	0.166781	-0.052833	-0.143210	-0.161472	0.159715	-0.481958	0.015963	-0.086995	0.410838	0.287586	-0.013989	0.143345	0.281984	0.181390	0.066701	0.413368	-0.110806	-0.187641	0.104429	0.297984	0.283801	0.524023	0.707401	0.011249	0.204851	-0.129216	-0.197965	0.115613	0.047045	-0.020373	-0.283216	-0.385707	0.116806	0.070758	0.436203	0.684345	0.217729	0.042004	-0.188864
PKIB-EPCAM	8.520538	9.418925	9.091032	9.152799	9.490648	11.217450	7.704959	7.624476	10.180199	9.080608	7.690650	9.532500	9.891174	8.064932	10.914375	9.143620	9.112347	9.324408	8.473558	8.883953	9.411846	8.041835	8.899589	9.736616	9.978522	9.473379	7.878370	9.321841	9.147976	9.378474	9.257741	10.402159	10.740588	8.378668	10.055135	9.679287	9.461710	8.608276	8.504904	9.905797	7.868805	9.754818	8.599254	10.929227	9.199008	9.512352	9.488626	11.442286	10.226241
SLC29A2-CTGF	-1.399564	-1.399564	-1.399564	-1.221460	-1.399564	-1.399564	-1.399564	-1.399564	-1.399564	-1.399564	-1.399564	-1.399564	-1.399564	-1.399564	-1.399564	-1.399564	-1.399564	-1.399564	0.026760	-1.399564	-1.399564	-1.399564	-1.399564	-1.399564	-1.399564	-1.399564	-1.399564	-1.399564	-1.399564	-1.225584	-1.399564	-1.399564	-1.399564	-1.399564	-1.399564	-1.399564	-1.399564	-1.309561	-1.399564	-1.399564	-1.399564	-1.075288	-1.399564	-1.399564	-1.399564	-1.399564	-1.399564	-1.399564	-1.399564
ELK3-HS3ST3B1	-1.005474	-1.005474	-1.005474	-1.005474	-1.005474	-1.005474	-1.005474	-1.005474	-1.005474	-1.005474	-1.005474	-1.005474	-1.005474	-1.005474	-1.005474	-1.005474	-1.005474	-1.005474	-1.005474	-1.005474	-1.005474	-1.005474	-1.005474	-1.005474	-1.005474	-1.005474	-1.005474	-1.005474	-1.005474	-1.005474	-1.005474	-1.005474	-1.005474	-1.005474	-1.005474	-1.005474	-1.005474	-1.005474	-1.005474	-1.005474	-1.005474	-1.005474	-1.005474	-1.005474	-1.005474	-1.005474	-1.005474	-1.005474	-1.005474
IGFBP5-HS3ST3B1	0.816204	0.816204	0.816204	0.816204	0.816204	0.816204	0.816204	0.816204	0.816204	0.816204	0.816204	0.816204	0.816204	0.816204	0.816204	0.816204	0.816204	0.816204	0.816204	0.816204	0.816204	0.816204	0.816204	0.816204	0.816204	0.816204	0.593327	0.816204	0.816204	0.816204	0.816204	0.816204	0.816204	0.816204	0.816204	0.816204	0.816204	0.816204	0.816204	0.816204	0.816204	0.816204	0.816204	0.816204	0.816204	0.816204	0.816204	0.816204	0.816204
OSBPL8-HS3ST3B1	-0.588662	0.704665	0.058144	1.234680	-0.049497	-1.261087	0.229916	-0.863548	1.234680	-1.261087	0.827986	-0.728924	-0.850818	-0.094765	-0.577887	-1.261087	-1.261087	1.234680	-0.531671	0.023451	0.011718	-0.806490	0.394154	0.327187	-1.261087	0.384432	-0.362443	-1.062248	-1.261087	0.172588	-0.048716	0.453315	0.004159	-0.287487	-1.164924	1.234680	-0.878565	0.261096	-0.393930	0.276037	-1.261087	0.106970	-1.004891	-1.261087	-1.261087	1.234680	0.273940	-0.230264	-0.259793
COMT-FGFBP1	9.220074	8.290689	9.220074	9.220074	9.220074	9.155499	9.220074	9.220074	9.220074	9.220074	9.220074	9.220074	9.220074	9.220074	9.220074	8.131068	9.220074	9.220074	9.220074	9.220074	9.220074	9.220074	9.123516	9.220074	9.220074	9.220074	8.451856	9.220074	9.220074	9.220074	9.220074	9.220074	9.220074	9.220074	9.220074	9.220074	5.649484	9.220074	9.220074	9.220074	9.220074	9.220074	9.220074	9.220074	9.220074	9.220074	9.220074	9.220074	9.220074
USP11-TCF4	7.783022	8.110187	8.110187	8.110187	7.793160	8.110187	8.110187	8.110187	8.110187	6.246009	7.822615	7.771547	6.235490	8.110187	6.872613	8.110187	5.548486	8.110187	8.110187	7.864120	8.110187	5.491077	7.207957	8.110187	8.110187	7.562692	8.110187	8.110187	6.595966	8.110187	8.110187	8.110187	8.110187	8.110187	7.976778	8.110187	8.110187	8.110187	8.110187	6.713169	8.110187	6.998982	7.538785	7.734441	7.939289	8.110187	8.110187	7.843080	8.110187
CYB5A-HS3ST3A1	-0.158598	0.561963	-0.678128	0.527273	-1.266007	0.568680	0.530538	-0.353850	-0.027348	-0.495677	0.177618	-0.612494	-0.695309	-0.675776	-1.166819	-0.375475	0.033730	0.373014	0.478072	-0.247833	-1.231564	-0.182699	-1.266007	-0.129053	-1.266007	-0.134896	0.469674	-0.988549	-0.059241	-0.547871	-0.428321	-0.068515	-0.023784	-0.135091	0.426506	-0.156845	-0.031820	0.378668	0.042792	0.181490	1.199441	0.911852	-0.748429	-0.323377	-0.685248	-0.372153	-1.266007	0.132351	-0.659121
HIVEP3-COL12A1	1.032734	0.615287	0.954124	1.032734	1.032734	-0.432924	0.366650	-0.597958	0.722612	1.032734	0.896083	0.484309	0.901387	0.269984	0.347758	0.288268	1.032734	0.491352	1.032734	0.292966	0.531614	0.794685	-0.339724	1.032734	0.691753	1.032734	-0.040089	0.320083	1.032734	0.436843	1.032734	1.032734	1.032734	1.032734	0.254764	0.302669	1.032734	0.549830	0.289289	1.032734	0.321053	1.032734	0.986867	0.897868	0.470529	1.032734	0.174462	0.673797	0.350567
SREBF1-COL12A1	-1.067238	-1.067238	-1.067238	-1.067238	-1.067238	-1.067238	-1.067238	-1.067238	-1.067238	-1.067238	-1.067238	-1.067238	-1.067238	-1.067238	-1.067238	-1.067238	-1.067238	-1.067238	-1.067238	-1.067238	-1.067238	-1.067238	-1.067238	-1.067238	-1.067238	-1.067238	-1.067238	-1.044875	-1.067238	-1.067238	-1.067238	-1.067238	-1.067238	-1.067238	-1.067238	-1.067238	-1.067238	-1.067238	-1.067238	-1.067238	-1.067238	-1.067238	-1.067238	-1.067238	-1.067238	-1.067238	-1.067238	-1.067238	-1.067238
BIRC3-KIAA1804	-0.304653	0.471162	1.596240	1.435751	1.596240	0.041670	-0.692338	-0.593643	1.596240	1.596240	0.542025	-0.107005	0.684669	0.696320	-0.222485	0.071833	0.738936	0.865691	1.596240	0.710998	1.349155	0.460479	0.890861	0.835113	0.056655	1.596240	0.360991	0.079229	0.817667	1.293758	0.918220	1.596240	1.596240	1.596240	-1.039931	0.307265	-0.498748	1.586477	1.527873	1.596240	1.596240	0.076978	1.289898	1.596240	0.442974	1.459811	0.674820	-1.026295	0.474509
ELK3-MGC12916	4.301224	4.301224	4.301224	4.301224	4.301224	4.301224	4.301224	4.301224	4.301224	4.301224	4.301224	4.301224	4.301224	4.301224	4.301224	4.301224	4.301224	4.301224	4.301224	4.301224	4.301224	4.301224	4.301224	4.301224	4.301224	4.301224	4.301224	4.301224	4.301224	4.301224	4.301224	4.301224	4.301224	4.301224	4.301224	4.301224	4.301224	4.301224	4.301224	4.301224	4.301224	4.301224	4.301224	4.301224	4.301224	4.301224	4.301224	4.301224	4.301224
ABL1-TMEM27	4.478154	4.106613	4.240305	3.997668	3.997668	6.007824	3.997668	3.997668	4.133794	4.114399	4.483841	4.234354	4.405839	3.997668	4.904294	3.997668	4.335583	4.391499	3.997668	4.309626	5.620629	4.087504	5.273061	4.987076	4.468631	5.197842	3.997668	3.997668	3.997668	4.177123	3.997668	3.997668	3.997668	4.048301	4.157298	4.634566	3.997668	3.997668	4.470763	4.025234	4.498058	5.166023	3.997668	5.068344	4.246824	3.997668	4.656658	5.025885	4.244415
HSBP1L1-TMEM27	-1.104567	-0.271215	-1.104567	-1.104567	0.382823	0.526572	-1.104567	-0.994743	-0.618644	-0.593277	-0.357393	-0.340247	-0.631964	-0.515733	-1.104567	0.281022	-0.085105	0.124969	-1.104567	-0.091574	0.234703	-0.117530	-1.104567	-1.104567	-0.143647	-0.830146	0.065345	-0.578769	1.473746	-0.064160	-0.423335	-0.496983	-0.910039	-0.951249	0.282739	-1.104567	-0.632558	-0.066629	-0.626958	-0.684821	-0.061860	-0.261023	-0.233924	-0.226362	-0.635697	-0.752440	-0.316221	-1.104567	0.695252
GLIPR1-WNT5B	7.306672	6.467467	6.577028	7.419234	7.010228	6.311241	6.678679	6.457598	7.550387	6.729762	6.786151	6.206428	6.702421	6.244484	6.181605	6.061475	6.148834	6.164498	6.896734	6.472572	6.573149	6.328684	6.611986	6.778880	6.425536	6.509002	5.606020	6.492232	6.744720	6.453855	6.212402	6.808097	7.077798	7.033846	6.344178	6.534508	5.632982	6.576218	6.270135	6.360781	6.410318	6.040171	6.737155	6.509598	6.523649	6.960704	6.745874	6.744463	6.035648
PCNX-WNT5B	2.109153	2.109153	2.109153	2.109153	2.109153	2.109153	2.109153	2.109153	2.109153	2.109153	2.109153	2.109153	2.109153	2.109153	2.109153	2.109153	2.109153	2.109153	2.109153	2.109153	2.109153	2.109153	2.101069	2.109153	2.109153	2.109153	2.109153	2.109153	2.109153	2.109153	2.109153	2.109153	2.109153	2.109153	2.109153	2.109153	2.089325	2.109153	2.109153	2.109153	2.109153	2.109153	2.109153	2.109153	2.109153	2.109153	2.109153	2.109153	1.830762
CHPF2-TBC1D8	-1.323019	-1.266310	-1.323019	-1.323019	-1.323019	-0.818351	-1.323019	-1.323019	-0.563117	-1.323019	-1.323019	-1.323019	-1.323019	-1.323019	-1.323019	-1.323019	-1.323019	-1.323019	-1.323019	-1.323019	-0.981974	-1.323019	-1.323019	-1.323019	-1.323019	-1.323019	-1.323019	-1.323019	-1.323019	-1.323019	-1.323019	-1.323019	-1.323019	-1.323019	-1.323019	-1.323019	-1.323019	-1.323019	-1.152928	-1.323019	-1.323019	-1.323019	-1.323019	-1.323019	-1.323019	-1.323019	-1.323019	-1.323019	-1.323019
TGFBI-TBC1D8	1.050781	-0.957287	-0.957287	-0.124674	-0.957287	-0.957287	-0.957287	-0.957287	-0.957287	-0.957287	-0.957287	-0.957287	-0.957287	-0.957287	-0.957287	-0.957287	-0.957287	-0.957287	-0.957287	-0.957287	-0.957287	-0.957287	-0.957287	-0.957287	-0.957287	-0.957287	-0.957287	-0.957287	1.026299	-0.957287	-0.957287	-0.957287	-0.957287	-0.957287	1.071917	-0.957287	-0.957287	-0.957287	-0.957287	-0.957287	-0.311957	1.071917	-0.957287	-0.957287	-0.821009	-0.957287	-0.957287	0.539773	-0.957287
CD59-EMP1	-1.655497	-0.717204	-1.700924	-1.700924	-1.700924	-1.072131	-0.880055	0.501238	-1.688360	-0.734922	-1.700924	-0.532330	-1.700924	-0.363211	-0.674058	-0.947416	-1.700924	-0.815806	-1.700924	-0.557076	-0.878973	-0.396459	-1.061716	-1.039126	-1.700924	-1.700924	0.973632	-1.135436	-1.700924	-1.700924	-1.700924	-1.700924	-1.700924	-0.187458	-1.700924	-0.810801	-0.564919	-0.566272	0.109228	-1.700924	-1.231204	-1.675242	-1.700924	-1.700924	-1.700924	-0.964865	-1.655632	-1.700924	-0.696239
KIAA1671-EMP1	10.714133	10.389002	10.714133	10.714133	10.714133	10.714133	10.714133	10.714133	10.714133	9.992667	10.714133	10.714133	10.714133	10.714133	10.714133	10.714133	10.714133	10.714133	10.714133	10.714133	8.746191	10.714133	5.968205	10.714133	10.714133	10.714133	10.714133	10.714133	10.714133	10.714133	10.714133	10.714133	10.714133	9.132376	10.714133	10.714133	10.714133	10.714133	10.714133	10.714133	9.241553	9.598596	10.714133	10.714133	10.714133	10.714133	10.714133	10.338676	10.714133
TAGLN-EMP1	2.716498	2.716498	2.716498	2.716498	2.716498	2.311668	2.716498	1.359013	1.759613	2.716498	2.716498	2.544376	2.336847	1.637784	2.032084	1.430047	2.548149	2.667659	2.716498	2.483278	2.464993	2.716498	2.671722	2.716498	2.716498	2.187585	0.034037	2.716498	2.716498	2.716498	1.975122	2.716498	2.716498	2.663813	2.329446	2.392140	2.160157	2.561718	2.712430	1.967648	2.300348	1.422356	2.716498	2.349763	2.716498	2.716498	2.716498	2.716498	1.891893
VAV1-EMP1	1.348026	-1.575579	-1.575579	-1.566640	-1.575579	-1.575579	-1.003076	-1.575579	-1.575579	-1.575579	-0.817535	-1.575579	-1.575579	-1.575579	-0.145316	1.866986	-1.039931	-1.575579	-1.575579	-1.279713	-0.347377	0.479878	-0.946287	-0.882120	-1.497470	-1.575579	1.484171	-1.575579	0.450614	-1.011813	-1.575579	-1.575579	-1.575579	-1.575579	1.376319	-1.257062	-1.013860	-1.575579	-1.575579	-1.142159	-0.588223	1.725499	-1.575579	-1.575579	-1.001165	-1.575579	-1.575579	2.233462	0.019447
FAM198B-SLC27A2	0.551057	0.219642	0.584477	0.721782	0.556167	-0.413805	0.316358	-0.350445	0.100836	0.273235	0.124259	-0.075378	-0.156198	-0.172440	0.117760	-0.453029	-0.013350	-0.106015	0.352057	0.236198	-0.040410	0.102724	0.230972	0.137712	0.032690	0.354454	-0.127305	-0.195664	0.067090	0.245908	0.232667	0.459866	0.636825	-0.017614	0.159366	-0.143732	-0.204810	0.077314	0.014824	-0.046167	-0.279991	-0.369601	0.078405	0.036382	0.376106	0.614449	0.171275	0.010248	-0.196748
TGFBI-SLC27A2	-1.418591	1.330896	1.330896	0.133609	1.330896	1.330896	1.330896	1.330896	1.330896	1.330896	1.330896	1.330896	1.330896	1.330896	1.330896	1.330896	1.330896	1.330896	1.330896	1.330896	1.330896	1.330896	1.330896	1.330896	1.330896	1.330896	1.330896	1.330896	-1.387268	1.330896	1.330896	1.330896	1.330896	1.330896	-1.445630	1.330896	1.330896	1.330896	1.330896	1.330896	0.396085	-1.445630	1.330896	1.330896	1.130768	1.330896	1.330896	-0.760421	1.330896
PTGER4-LAMA3	7.738394	8.501247	9.978009	9.757361	9.414510	8.744098	9.626923	8.126861	9.978009	9.978009	8.186350	9.553457	9.438097	9.368444	7.451851	8.297363	8.578952	9.391634	9.978009	9.261407	8.251861	9.106992	8.875690	8.965019	9.978009	9.086816	5.906336	8.011402	7.762868	9.125208	9.978009	9.950458	9.382201	9.978009	9.372610	9.978009	7.450991	9.184578	9.110918	9.276179	9.029909	8.061667	9.405234	9.293545	9.978009	9.477725	9.312641	9.978009	9.609617
LHFPL2-PKP2	5.913102	4.873892	4.904944	4.873892	5.217895	7.874415	5.678207	6.879926	4.873892	4.873892	5.711078	6.190548	6.517707	6.160508	6.071198	7.320594	5.301938	7.512160	4.873892	5.782361	6.183654	6.160138	6.177868	5.347605	4.973404	5.225198	6.863415	6.510835	5.826448	5.306022	6.327464	4.873892	4.994945	4.943074	6.331890	6.510713	6.699396	5.676847	6.177130	6.203965	6.918931	5.642115	4.873892	4.886870	6.002411	4.873892	5.089030	6.576710	6.909150
FLRT2-MBP	-0.444161	0.431623	0.228790	-0.630878	0.024034	0.814585	0.110770	0.541003	-0.087517	0.605544	0.199416	0.086857	0.602580	1.175165	0.193176	0.915442	0.807516	-0.200707	0.248421	0.482789	0.840369	0.709220	0.874941	0.258748	-0.372712	0.715116	-0.478642	0.009088	-0.707819	0.202408	0.014716	-0.378107	0.190257	-0.151385	0.268053	0.246925	1.286811	0.307577	1.122630	0.182996	0.101570	-0.664294	0.729361	0.092772	-0.062223	0.098139	0.123071	-0.021729	0.047927
SRPX-SPARC	-0.165322	-0.697408	-0.610384	-0.640364	-0.310566	0.522978	-0.317775	-0.808852	-0.724837	-0.915476	-0.915476	-0.509791	-0.568050	-0.915476	-0.915476	-0.123952	-0.915476	-0.737332	-0.815281	-0.915476	-0.915476	-0.915476	-0.915476	-0.567505	-0.287191	-0.915476	-0.915476	-0.144993	-0.155771	-0.427861	-0.915476	-0.715504	-0.581332	-0.641375	-0.491593	-0.365117	-0.915476	-0.678066	-0.915476	-0.687504	-0.861732	-0.216202	-0.915476	-0.915476	-0.915476	-0.730644	-0.484973	-0.550796	-0.754519
ATOX1-AREG	1.071827	1.071827	1.071827	1.071827	1.071827	1.071827	1.071827	1.071827	1.052737	1.071827	1.071827	1.071827	1.071827	1.071827	1.071827	1.071827	1.071827	1.071827	1.071827	1.071827	0.642064	1.071827	1.071827	1.071827	1.071827	0.740682	1.071827	1.071827	1.071827	1.071827	1.071827	1.071827	1.071827	0.880508	1.071827	1.071827	1.071827	1.071827	1.071827	1.071827	1.071827	1.071827	1.071827	0.439466	1.071827	1.071827	1.071827	1.071827	1.071827
BMPR2-AREG	7.663333	7.217656	7.217656	7.217656	7.217656	8.544493	7.217656	8.719496	7.325960	8.374363	7.217656	7.650608	7.314612	7.378060	7.217656	7.555000	7.217656	7.217656	7.217656	7.910756	7.217656	8.401838	7.795390	7.217656	7.217656	7.584233	7.217656	7.217656	7.217656	7.460940	7.217656	7.217656	7.217656	8.953523	7.430333	7.217656	7.217656	7.217656	7.685687	7.217656	7.217656	7.217656	7.561534	7.752232	7.217656	7.217656	7.795734	7.355707	7.660582
CHST11-AREG	-0.091459	0.985839	1.486628	0.825952	0.354002	-1.505045	-1.700653	-2.090142	0.070734	0.277083	-0.967094	-1.852929	-1.325465	-1.773546	-2.036374	1.744104	-0.116181	-2.107907	0.947933	-1.434019	-0.338032	-1.805879	0.882456	0.390608	-2.107907	-1.447922	-2.107907	-2.047962	0.144385	-0.566472	0.015285	-0.344602	0.483207	-0.199820	-2.107907	-1.948419	-2.107907	-1.538186	-1.339482	-0.524790	-1.214154	1.113723	-0.518209	0.701243	-1.499715	0.040660	-1.078676	-0.971839	-2.107907
VAV3-AREG	1.254701	0.189641	1.345381	1.345381	0.973462	0.280511	-0.333679	-1.095379	0.649300	0.242410	1.345381	-0.620163	1.345381	-0.626980	0.146394	-0.100509	1.345381	1.345381	1.345381	1.345381	-0.252284	1.345381	-0.307081	1.345381	0.353228	1.345381	-0.991067	-0.493599	1.345381	1.276612	1.162317	0.522916	1.345381	1.345381	1.345381	0.225711	0.688363	0.473917	1.345381	1.345381	1.345381	1.345381	0.919773	1.345381	1.345381	0.917022	0.053396	1.345381	1.212577
EREG-TMC5	7.726742	5.860597	5.539465	5.550330	6.019685	5.539465	5.539465	5.539465	5.539465	5.539465	5.539465	5.539465	5.539465	5.539465	5.539465	5.539465	7.529096	5.539465	5.539465	5.539465	5.539465	5.539465	5.539465	5.539465	5.539465	5.539465	5.539465	5.539465	5.539465	5.539465	5.539465	5.539465	6.400150	5.539465	5.539465	5.539465	5.539465	5.539465	5.539465	5.539465	5.630899	6.080219	5.539465	5.661306	5.539465	5.539465	5.745016	5.539465	5.926888
AHCYL1-FA2H	8.803285	8.803285	8.803285	8.803285	8.803285	8.803285	8.803285	8.803285	8.803285	8.803285	8.803285	8.803285	8.803285	8.803285	8.803285	8.803285	8.803285	8.803285	8.803285	8.803285	8.803285	8.803285	8.803285	8.803285	8.803285	8.803285	8.803285	8.803285	8.803285	8.803285	8.803285	8.803285	8.803285	8.803285	8.803285	8.803285	8.803285	8.803285	8.803285	8.803285	8.803285	8.803285	8.803285	8.803285	8.803285	8.803285	8.803285	8.803285	8.803285
HAS3-FA2H	2.764945	0.833779	-1.518283	2.764945	1.726846	-0.198127	2.764945	2.764945	1.144184	-1.361720	2.764945	2.764945	2.764945	2.764945	2.764945	0.490916	2.764945	1.955940	0.917473	2.764945	1.697484	2.764945	0.356245	2.764945	2.764945	-1.456056	2.764945	2.764945	1.891063	1.491136	1.732327	0.956963	2.764945	-0.416673	1.514142	2.764945	-1.518283	2.764945	2.103001	1.451191	2.764945	0.691544	2.764945	0.548582	2.764945	0.008570	2.764945	2.764945	2.764945
DIXDC1-S1PR5	0.119045	-1.000614	-0.343009	-0.349747	-0.009292	1.086915	0.420531	0.769224	1.162814	0.771509	0.388349	0.542431	1.162814	0.717590	1.162814	1.003898	0.699048	0.560222	-0.080461	0.052115	-0.660055	0.988765	-0.648952	1.082266	0.333485	0.651116	0.514134	-0.233385	1.162814	0.460171	0.264424	-0.383350	-0.078858	1.162814	-0.636923	0.468473	-1.000614	0.797909	1.162814	0.760084	1.105514	0.622911	0.415703	1.162814	0.736046	-0.494557	0.635193	0.892045	0.914114
OCLN-COBL	0.328612	1.312259	-1.226735	-0.607790	1.455430	0.438147	-0.616551	1.276078	-0.291814	0.484344	1.306932	1.086433	1.381996	-0.289923	1.479996	0.880331	0.747905	-0.220671	-0.287346	1.219904	1.319029	1.297777	0.372183	0.652059	1.625005	0.525735	1.436185	0.805618	0.400210	0.463382	0.406835	0.719004	-0.831671	0.248804	-0.209293	1.625005	1.000651	0.558196	-0.071118	-0.351896	1.017501	-0.765966	1.049471	0.058675	1.222180	1.238390	1.092712	-0.502508	0.821447
AGR2-LIPH	7.840002	5.686368	5.686368	6.790220	7.840002	7.253602	6.246778	6.595480	7.121268	6.337588	7.362040	7.022430	6.868537	6.815422	6.693232	7.201819	6.670226	7.807769	6.693968	6.871218	6.395220	7.832535	5.786856	6.868508	7.516770	6.203504	7.840002	6.769476	6.625669	7.840002	7.244018	6.941882	7.171709	6.445740	5.758859	7.036758	6.895205	7.216628	6.881209	6.552305	7.648264	6.882987	6.977817	7.840002	7.610147	7.110448	7.340626	6.384864	7.590801
CD59-CCDC80	10.928480	10.246182	10.961489	10.961489	10.961489	10.504463	10.364732	9.354407	10.952360	10.259084	10.961489	10.111482	10.961489	9.988102	10.214759	10.413746	10.961489	10.317970	10.961489	10.129522	10.363944	10.012373	10.496888	10.480458	10.961489	10.961489	9.007131	10.550497	10.961489	10.961489	10.961489	10.961489	10.961489	9.859665	10.961489	10.314328	10.135238	10.136224	9.642316	10.961489	10.620125	10.942828	10.961489	10.961489	10.961489	10.426440	10.928579	10.961489	10.230914
CSRNP1-KIAA0182	6.707339	6.707339	6.852201	6.707339	6.707339	6.707339	6.707339	7.975992	7.628632	6.707339	6.707339	6.967301	6.707339	6.707339	8.310564	8.573026	6.941715	6.707339	6.707339	6.707339	6.707339	6.707339	6.707339	6.707339	6.707339	6.707339	7.291446	6.707339	6.707339	6.707339	7.025365	6.707339	6.707339	6.707339	7.082553	6.707339	7.777957	6.707339	6.707339	7.836803	6.707339	7.532364	6.707339	6.707339	6.707339	6.707339	6.707339	6.707339	6.707339
KRT19-CDH1	1.388590	-1.605581	1.388590	0.540387	1.143783	1.388590	1.388590	1.388590	1.388590	1.388590	1.388590	1.388590	1.388590	1.388590	1.319251	0.547847	1.388590	1.388590	1.388590	1.388590	0.973629	1.388590	0.735272	1.388590	1.388590	1.388590	0.471013	1.388590	1.388590	1.388590	1.388590	1.388590	1.388590	-0.260915	1.388590	1.388590	1.388590	1.388590	1.388590	1.388590	1.388590	-0.155847	1.388590	1.388590	1.388590	1.388590	1.388590	1.225395	1.388590
FAM122B-CDH2	8.094123	7.489211	8.018711	10.151162	6.856024	6.711377	6.711377	6.711377	6.711377	6.711377	8.542711	6.711377	6.711377	6.711377	7.987003	7.668519	10.830206	6.711377	7.770685	6.711377	6.738796	8.940363	7.098036	6.938292	7.836337	7.948437	6.711377	6.711377	8.663127	7.198139	7.011478	7.967463	7.175170	6.711377	6.711377	7.018334	6.711377	6.711377	7.046615	7.634749	7.225394	8.061731	6.881218	7.641092	8.035508	7.623435	7.353272	7.582122	6.711377
MITF-EPHB1	7.263704	6.006543	4.546189	5.447251	5.828113	7.872179	6.434112	7.587717	5.751172	5.981459	6.442923	7.153344	5.673741	7.940579	7.434983	7.940579	6.958593	7.813582	5.639204	6.882312	6.916692	7.940579	7.284408	6.619546	6.110104	6.717311	7.079526	6.420779	7.940579	5.350645	6.277900	5.213252	5.637460	6.946787	6.509228	7.055574	7.582168	6.008517	5.180760	7.940579	7.940579	7.940579	5.915485	6.568333	6.605990	4.714423	5.674439	7.940579	7.940579
PLS1-GRHL1	6.130744	6.294987	5.091402	5.091402	6.386784	5.695594	5.091402	5.912287	6.193725	5.091402	6.648048	5.794606	7.094263	5.700797	5.812128	6.251510	7.695560	6.488187	5.091402	5.566279	7.860510	6.071287	7.869630	7.455987	5.913281	6.249290	6.579673	5.988955	5.091402	6.525037	5.606451	5.521592	6.561970	5.091402	5.945953	6.594082	6.660622	5.836766	5.091402	6.019026	5.104562	6.010915	5.699114	6.037696	6.485046	6.394671	6.467811	5.569569	6.916779
SEMA4B-GRTP1	2.355824	-1.298584	-0.915749	2.355824	2.355824	2.355824	2.355824	2.355824	2.355824	0.803575	2.355824	2.355824	2.355824	2.355824	2.355824	2.355824	2.355824	2.355824	2.355824	2.355824	-0.211823	2.355824	-0.533288	2.355824	2.355824	2.355824	2.355824	2.355824	2.355824	2.355824	2.355824	2.355824	2.355824	0.919780	2.355824	2.355824	2.355824	2.355824	2.355824	2.355824	2.355824	2.355824	2.355824	2.355824	2.355824	1.865968	2.355824	2.355824	2.355824
PLEK2-RGS4	-1.066667	1.392571	-0.890597	0.637938	1.392571	1.392571	1.392571	1.392571	1.392571	1.392571	-0.375991	1.392571	1.392571	1.392571	1.392571	1.254282	1.392571	1.392571	0.518353	1.392571	1.392571	0.417064	1.392571	-0.128656	1.392571	1.128772	1.392571	1.392571	-0.031136	1.392571	1.392571	-0.212522	1.392571	1.392571	1.392571	1.392571	1.392571	1.392571	1.392571	1.392571	0.906428	-0.345101	1.392571	0.671593	0.432601	1.392571	1.392571	-0.284459	1.392571
HS3ST3B1-INHBA	-0.232068	-0.818859	-0.708166	-0.406080	-0.638146	-1.062162	-1.083046	-0.960698	-1.083046	-0.444540	-1.001944	-0.533638	-1.008715	-1.046229	-1.083046	-1.083046	-0.833692	-1.083046	-0.605583	-0.945504	-0.925693	-0.872931	-1.083046	-0.774357	-0.649324	-0.465065	-1.083046	-1.083046	-1.083046	-0.121430	-0.839873	-0.456974	-0.321468	-0.387186	-1.083046	-0.537148	-1.083046	-0.979340	-1.083046	-0.724985	-0.663030	-0.429201	-0.517891	-0.544948	-0.748341	-0.296912	-0.854319	-0.583964	-0.835983
SDPR-INHBA	7.887227	6.316531	7.912042	6.944440	5.841315	6.956726	5.841315	6.000171	6.722628	6.455228	6.914179	5.841315	5.841315	5.841315	7.692806	7.248390	8.318867	7.161633	6.616692	7.115365	5.841315	7.245523	6.222741	5.841315	5.841315	7.560914	7.784858	5.841315	6.932337	6.026992	7.438141	6.571360	6.450385	5.841315	7.376967	5.841315	7.914413	6.356578	5.841315	7.221368	8.542700	7.860892	5.917798	8.147685	6.515784	6.004406	5.841315	6.847338	6.191758
AP1M2-ELF3	9.741283	9.741283	9.741283	9.695030	9.741283	9.741283	9.741283	9.741283	9.741283	7.475473	9.741283	9.741283	9.741283	9.741283	9.741283	9.741283	9.643331	9.741283	9.246255	9.741283	9.741283	9.741283	9.681120	9.741283	9.741283	9.741283	9.741283	9.741283	9.684752	9.143854	8.975909	9.741283	9.741283	7.433575	9.741283	9.741283	9.741283	9.641168	9.741283	9.730041	9.741283	9.741283	9.741283	9.741283	9.741283	9.741283	9.741283	9.741283	9.741283
BIRC3-ABCC3	-0.254209	0.401974	1.346176	1.211730	1.346176	0.039334	-0.583591	-0.499688	1.346176	1.346176	0.461646	-0.086578	0.581646	0.591441	-0.184489	0.064857	0.627261	0.733734	1.346176	0.603779	1.139176	0.392974	0.754866	0.708057	0.052015	1.346176	0.309114	0.071114	0.693405	1.092755	0.777831	1.346176	1.346176	1.346176	-0.879239	0.263790	-0.419042	1.337998	1.288906	1.346176	1.346176	0.069210	1.089520	1.346176	0.378225	1.231888	0.573365	-0.867638	0.404793
EFNA1-TGFA	1.474707	-0.403256	0.544942	1.117346	1.644366	1.644366	1.644366	1.644366	0.356877	0.686237	1.644366	1.644366	1.644366	1.644366	1.644366	1.644366	1.644366	1.644366	0.663310	1.644366	1.461776	1.644366	1.644366	1.644366	1.644366	1.644366	0.089413	1.290609	1.644366	1.644366	1.644366	1.461282	1.644366	0.081317	1.644366	1.579386	1.644366	1.644366	1.644366	1.644366	1.527418	1.644366	1.644366	1.644366	1.644366	0.742476	1.644366	1.644366	1.644366
[truncated: 377 more columns]
