# Supplementary material for: System-Based Differential Gene Network Analysis for Characterizing a Sample-Specific Subnetwork
Source: Biomolecules. 2020 Feb 14;10(2):306. doi: 10.3390/biom10020306 (PMC7072632; doi:10.3390/biom10020306)
Supplement: Supplementary file 1 [file biomolecules-10-00306-s001.zip › Supplementary_Tanaka_proofreading/GSE49644_EMT_ECv.txt]

Parent-Child	638297.HCC827.Parental	638306.HCC827.Parental	638307.HCC827.Parental	638298.A549.Parental	638301.A549.Parental	638302.A549.Parental	638299.NCI-H358.Parental	638311.NCI-H358.Parental	638312.NCI-H358.Parental	638303.A549.EMT	638304.A549.EMT	638305.A549.EMT	638308.HCC827.EMT	638309.HCC827.EMT	638310.HCC827.EMT	638313.NCI-H358.EMT	638314.NCI-H358.EMT	638315.NCI-H358.EMT
FAM122B-CDH2	6.7113769	6.8611966	7.0219701	9.9700787	9.928802099999999	9.9251158	9.5433326	9.348400199999999	9.233095500000001	11.152943800000001	11.1096666	11.0970238	8.3320457	8.325087700000001	8.248832400000001	10.700525	10.413467	10.6253229
SREBF1-AGR2	1.0714698	0.5896123999999999	0.4386062	0.8404787	0.5181295	0.4391938	0.7727202	0.9278405999999999	1.0535807	-0.6380307	-0.4155826	-0.486443	-1.1764915	-1.0618733	-0.8863565999999999	-0.6324753000000001	-0.7584399000000001	-0.595939
MMP7-AGR2	0.9284038	1.0438646	1.1070786	1.0553872	1.0367302999999999	0.9220659999999999	1.5179294	1.3493069	1.496346	-1.0792886	-1.4743194	-1.039825	-1.3358313999999998	-1.3463273	-1.1711200000000002	-1.0883254	-1.0128854	-0.9091899999999999
ELK3-AGR2	0.75688	0.6563094	0.6841982	0.6031981	0.40635609999999994	0.42364120000000005	0.9666455	0.8712549999999999	0.6821228	-0.8845189	-0.9960674	-0.84006	-0.7109072	-0.8406953000000001	-0.808693	-0.3531194	-0.3697007	-0.2468444
TGFBI-SLC27A2	1.2837085	0.7828906	0.8733243	1.3308961000000001	1.2879491000000003	1.3303666	0.9048306999999999	0.705867	0.8589629999999999	-0.5310388	-0.46805569999999996	-0.3525567	-1.2383558000000001	-1.160687	-1.4400908000000001	-1.4456305	-1.3526283000000001	-1.3697527
FAM198B-SLC27A2	-0.7193181	-0.6883496	-0.7547862	-0.9375126	-0.8836169	-0.9013110999999999	-0.47799309999999995	-0.3659941	-0.44971229999999995	0.3141507	0.34525500000000003	0.31474409999999997	0.816884	0.8435541	0.8957066999999999	0.8858345999999999	0.8723187	0.8901460999999999
NR2F6-GLIPR1	-1.9785873	-1.3925513999999999	-1.384125	-0.3713628	-0.050848199999999996	-0.2779922	-1.1180651000000001	-1.1123721000000002	-1.4473846000000001	2.0226888	1.8243193	1.9163128	0.5927388000000001	0.7813803	0.5355685	0.5663544	0.4620258	0.4319001
ELK3-GLIPR1	-0.6582676	-0.5722305999999999	-0.5961132	-0.526691	-0.3572763	-0.37218829999999997	-0.8372229999999999	-0.7558883000000001	-0.5943366	0.7725691	0.8707497999999999	0.7334345	0.6196832	0.7339937	0.7058194999999999	0.30425630000000004	0.31885050000000004	0.21085810000000002
CHPF2-TBC1D8	0.5946340999999999	0.46155920000000006	0.5229079000000001	1.2893631	1.2916828000000002	1.2612027	0.9891859000000001	0.8330288	1.0096514	-0.48991409999999996	-0.6043542	-0.5600084	-0.9416551	-0.8747552	-1.1532182	-1.1543458	-1.1519458999999999	-1.323019
TGFBI-TBC1D8	-0.9251775	-0.5824016	-0.6447687	-0.9572867	-0.9280634	-0.9569264000000001	-0.6664313000000001	-0.5290416	-0.6348835999999999	0.36519070000000003	0.31773340000000005	0.23128089999999998	0.9099954	0.8494354	1.0675866000000003	1.0719168	0.9992302	1.0126114
KRT19-ALPK2	-1.6258046	-1.6190135	-1.6209231000000002	0.28949040000000004	0.32702950000000003	0.2813782	-1.4118866	-1.4143729	-1.4020298	1.8279531999999998	1.7239096	1.7116231	-0.037666399999999996	0.10693299999999999	0.1946136	0.9086200999999999	0.9294402	0.8307058
JARID2-TM4SF18	-1.3020180000000001	-1.4977827	-1.3547964	-1.1222707	-1.1348101000000002	-1.3141332000000001	-0.1255956	-0.0802787	-0.0005304	1.0820771	0.9598790999999999	1.0021593	0.25240949999999995	0.3136792	0.4486894	1.2861361999999998	1.3194326	1.2677533
FAM198B-COL1A1	-0.7937933	-0.7572423	-0.8357218000000001	-1.0524296	-0.9884383	-1.0094439	-0.5109109000000001	-0.3815628	-0.47811670000000006	0.3707087	0.40365009999999996	0.37133829999999995	0.8920404000000001	0.9192974	0.9725676999999999	0.9624860000000001	0.948682	0.9668891
LOC440434-COL3A1	4.9742157	5.0246213	5.511559200000001	5.3943900000000005	5.8468542	5.7095975	5.424206	4.9920862	5.267289599999999	7.676577	7.2544919000000005	7.4964743	9.313529699999998	9.3403463	9.4382387	6.7891459	7.0868965	7.137728900000001
HDHD1-COL3A1	-0.4186375	-0.7613641999999999	-0.8124007	-1.2496323999999999	-1.2603321	-1.1758117000000001	-0.8713766	-0.9484331	-0.8578219000000001	0.046085900000000006	-0.09218760000000001	-0.2206839	2.8371957	2.6900063	2.5629383999999997	0.2088263	0.2031795	0.1204496
HIVEP3-COL12A1	-1.0120453	-0.9091847	-0.866799	-0.44843409999999995	-0.580842	-0.6046128000000001	-0.8009098000000001	-0.49008100000000004	-0.759274	0.5457148	0.5808174	0.512211	0.904659	1.0327344999999999	0.9300808	0.5724676	0.7014335	0.6920641
SREBF1-COL12A1	-1.0672381000000002	-0.5875015	-0.4372326	-0.8372864999999999	-0.516355	-0.4378172000000001	-0.7698189999999999	-0.9242614	-1.0494306999999998	0.6349289	0.4127263	0.48343290000000005	1.1747542	1.0597275	0.8836896999999999	0.6293711	0.755482	0.5928295
TIMP1-BEAN1	-0.7761848000000001	-1.1201322	-1.1197915	-0.5540006	-0.5197212999999999	-0.6804300999999999	-0.36288109999999996	-0.29150529999999997	-0.371046	0.5720693	0.716015	0.7052132	0.46336990000000006	0.5758743000000001	0.6788155	0.6608699	0.6098357	0.81363
SLC29A2-CTGF	-1.3995642	-1.2998954	-1.0939841000000001	0.027237	-0.012571299999999999	0.051311800000000005	-0.7959267	-0.7291525999999999	-0.7494818	1.3019926000000002	1.5911276	1.4120719	0.37912199999999996	0.3448544	0.1960932	0.3624436	0.2753442	0.13897779999999998
PKP2-SLC16A14	0.9729275	0.768672	0.6389891	-0.07032039999999999	0.0344345	0.08703839999999999	1.5910966	1.5727499	1.6199801999999999	-1.1583128	-1.1842694999999999	-1.1856738000000002	-1.349369	-1.0931341	-1.0082117	-0.1789558	0.009162700000000001	-0.0668035
TMTC2-SLC16A14	1.2151871	0.4666153	0.2909549	-0.8202669	-0.6205479	-1.1989334999999999	4.0033543	4.2666053	4.379976	-2.1460418999999997	-1.7470157	-2.0444338	-1.4508313	-1.6028921999999999	-1.1297714	-0.5037656	-0.5929434	-0.7652495
CD59-CCDC80	8.733040699999998	9.0624352	9.0450241	9.7535022	9.9085612	9.915869699999998	8.6134398	8.549717300000001	8.591927199999999	10.9097767	10.935630900000001	10.9614893	10.171486	10.1523617	10.250668	9.8198565	9.7769548	9.810969400000001
HBEGF-C4orf26	4.9298622000000005	5.7010157	5.6256544	4.3772949	4.298035	4.4712712	4.82549	4.8753356	4.7073276	6.9428619000000005	7.223677400000001	7.3886864	7.752650699999999	7.978636999999999	7.9594048	6.7647615000000005	6.7174852	6.7101277999999995
ZDHHC17-C4orf26	-0.44527029999999995	-0.8193299	-0.8977234000000001	-0.6324965	-0.5107209	-0.5515519	-1.0189031	-0.9703639000000001	-0.8534626000000001	0.6830797	0.8892991	0.651083	1.1751881000000002	1.2019401	0.9447587	0.2682114	0.4943787	0.39188390000000006
LOC440434-KANK4	5.0332147	5.0938702000000005	5.6798898	5.538861499999999	6.0835531	5.918293	5.574747400000001	5.0547191	5.385895400000001	8.286563300000001	7.7784686	8.069748200000001	10.258176800000001	10.2904841	10.4084201	7.2182866	7.576732000000001	7.6379204
HSBP1L1-SERPINB1	10.487618699999999	10.5256524	10.4563462	9.391123	9.461621300000001	9.4623977	9.9234607	10.0004674	9.871124900000002	8.444577699999998	8.5639405	8.2968315	8.432140400000002	8.3665397	8.422371400000001	8.7078273	8.8800071	8.902166000000001
AP1M2-ELF3	9.730094	9.7412835	9.7138094	9.5534835	9.448616699999999	9.5387075	8.833258099999998	8.7737605	8.893156800000002	7.8623435	7.787355099999999	7.705958	7.2979468999999995	7.1776905	7.2156841	6.944740299999999	6.9630791	6.8515728000000005
AGR2-LIPH	7.6993755	7.443383	7.4248909	7.598426400000001	7.4362083	7.4515447	7.7915365	7.8194707999999995	7.8400020999999995	5.9573669	5.8826721	5.9019349000000005	5.8667618	5.6863682	5.9548051	6.162310400000001	6.0682982	6.118756299999999
KIAA1671-EMP1	10.4661899	10.5039975	10.4689599	8.6666267	8.4983191	8.5200337	10.5905648	10.6874282	10.7141331	5.227550099999999	5.6905806	5.3342049000000005	7.950796400000001	8.1413732	7.802040799999999	8.4457365	8.5455418	8.490551199999999
CD59-EMP1	1.3467198999999999	0.8983878000000001	0.9220754999999999	-0.042436800000000004	-0.2543284	-0.2643276	1.5095726	1.5963439	1.5388662	-1.6297563999999998	-1.6653373	-1.7009243000000003	-0.6146588000000001	-0.5884142	-0.723364	-0.13305229999999998	-0.0744549	-0.12091089999999999
TAGLN-EMP1	-2.1220092999999998	-1.9176897000000002	-1.9043120999999998	-0.0580163	0.1784613	0.0747903	-2.3037642999999997	-2.0771667000000003	-2.5218855	2.7008217	2.7164977	2.698134	1.1471015	1.0009705	1.084267	0.34992979999999996	0.4387304	0.5151398
LOC642361-EMP1	0.6547848000000001	0.6837071	0.6631435	-0.12170360000000001	-0.1455985	-0.24973539999999997	1.5623713	1.6699947	1.8407546000000001	-1.4872106	-1.8958182000000001	-1.7902136999999998	-0.8778623999999999	-0.7905907	-0.9301024	0.6735468000000001	0.4333733	0.1071597
VAV1-EMP1	-0.713536	-0.7862992	-0.8228068000000001	-0.1252672	-0.138321	0.0071703	-1.3137366000000001	-1.5755795	-1.5282639999999998	1.8190494	1.8741105	2.2334624	0.57024	0.5264986999999999	0.5512275999999999	0.0010922	-0.3235781	-0.2554629
MITF-EPHB1	4.3134929	4.0284398	4.0093996	4.3285954	4.372897	4.1841873	5.831171400000001	6.0127413	6.0516828	7.6099084	7.9405788	7.7368921	6.4802612	6.767390799999999	6.605200999999999	7.018344900000001	6.945237	6.965739699999999
MYO5C-EREG	10.251935699999999	10.153147	10.1770524	10.2704601	10.133140199999998	10.1385317	10.534405	10.465380900000001	10.397819300000002	7.7491319	7.7637834	7.55812	8.3717844	8.4648141	8.3887908	7.1051379	7.0973474	6.8795473
LAMA5-EREG	-0.8507995999999999	-0.7514404	-0.7231425	-0.6485088999999999	-0.510137	-0.5390891999999999	-0.8599296999999999	-0.8966273000000001	-0.9139318000000001	0.515022	0.3517218	0.49146080000000003	0.5013643	0.5252399	0.4919103	1.2819254	1.287565	1.2473968999999998
ATP8B1-EREG	1.1974873	1.078446	1.0261125	0.7832244	0.8655392	0.9201988000000001	0.724057	0.7535786	0.8495601	-0.36206459999999996	-0.30255129999999997	-0.2749449	-0.8711085	-0.7916368	-0.6292281	-1.6877787	-1.7026883999999998	-1.5762024
CSRNP1-KIAA0182	9.429688699999998	9.2573269	9.354299699999999	8.990111599999999	8.988031199999998	9.0534542	9.0474966	9.153656300000002	9.070498800000001	7.2714113	7.188018700000001	7.2598972999999996	8.3418026	8.323893700000001	8.1236301	6.8429329	6.868338499999999	6.707339299999999
OCLN-COBL	1.6250048000000001	1.4648448	1.413931	0.27611040000000003	0.2722038	0.3358927	0.3728165	0.5692043999999999	0.5610741	-1.0303870000000002	-0.883077	-0.9323338	-0.386718	-0.3496916	-0.2219057	-1.2267348999999999	-0.9745959000000001	-0.8856385
WNT5B-FN1	5.5659802	5.4353931	5.3783208	5.8609902	5.8656453	5.7907858	5.463853599999999	5.3890929000000005	5.4949899	7.8274371	7.8115504	7.819155099999999	7.708970900000001	7.634986099999999	7.7687933000000005	6.588437	6.565174400000001	6.6663569
ASPH-FLRT2	-1.1179944	-0.9653076999999999	-0.9810673000000001	-0.6520921	-0.5819175	-0.7261718	-0.22143670000000001	-0.2163196	-0.43795320000000004	0.8119494	0.7279509	0.788075	0.41824940000000005	0.33299629999999997	0.22822399999999998	0.8978636999999999	0.8558031999999999	0.8391483000000001
ABCC3-NR5A2	1.4412241000000001	1.0690156000000002	1.0507333	1.5897311	1.5089734	1.4992823	-0.530536	-0.42618459999999997	-0.3173787	0.5568941999999999	0.5165156	0.42786260000000004	-1.0814746000000002	-1.2142568999999999	-1.2218672	-1.6403181	-1.5015714	-1.7266449000000001
SEL1L3-GPR160	1.2399206	1.0539083999999999	1.1582179	-0.07419819999999999	-0.0609724	-0.1219766	-0.24324479999999998	-0.1941808	0.0222008	1.3908462	1.3941752	1.2905948999999999	-0.3994243	-0.5957284	-0.5113497	-1.8037802	-1.7871467	-1.7578619
VAV3-CXCL1	-0.4937794	-0.2227686	-0.3152382	-0.7466328000000001	-0.6336807	-0.5793788000000001	-1.1769566	-1.2599855	-1.2612537	0.8997878	0.8886265	1.0201528	0.7130205	0.8115960999999999	0.5527244	0.6304343000000001	0.6502601	0.5230719
PLS1-GRHL1	8.3451454	8.0138283	8.0441067	7.052864200000001	6.9752733	7.056928500000001	7.4459296	7.527228599999999	7.6468175	5.091401599999999	5.118345400000001	5.1898016	6.100214299999999	6.0558607	6.0342345	5.2789704	5.2170415	5.2093551
CEACAM6-HPGD	10.0943395	9.199784300000001	8.973706800000002	9.0997851	8.9453959	8.9875096	8.1304198	8.3671712	8.417682199999998	6.3739394	6.172408900000001	6.0816555999999995	7.484231299999999	7.720621899999999	7.5017728	5.9891318	6.0443674000000005	5.8727345
TIMP2-HPGD	-1.2307013999999998	-1.235057	-1.1515586000000002	-1.2330999	-1.2500022	-1.2718607	-0.5349248000000001	-0.4261689	-0.421621	1.4307046	1.4412492000000001	1.3604855	0.1607191	0.2462044	0.40283359999999996	1.2597288	1.2048267	1.2482425
KRT8-IGFBP3	1.6937505000000002	1.8609146	1.8378476000000001	1.704135	1.4504368	1.3452053999999998	0.1873995	0.45263240000000005	0.2770291	0.3414433	0.4218058	0.5231626	-1.9747146	-2.0727599	-2.249103	-1.8380269	-2.1381972	-1.8229613000000002
HS3ST3B1-IGFBP5	-0.9374084	-0.7810729000000001	-0.7568431999999999	-0.744505	-0.8734841	-0.8240957	-0.8380184000000002	-0.8730484000000001	-0.8233845999999999	1.0170373	1.0045626	0.9695014999999999	0.9254171	0.8899645	0.9193623	0.5504038	0.5975520999999999	0.5780597
EREG-IGFBP5	-0.9186063	-0.7795144	-0.7978898	-0.699163	-0.7952672	-0.8409825999999999	-0.7114925	-0.7476169	-0.8903097	0.6863696	0.7140658000000001	0.7304265	0.46961359999999996	0.49410519999999997	0.5257295	1.1344266	1.16995	1.2561556999999999
EFHD2-IGFBP5	-0.49189099999999997	-0.5428941999999999	-0.6175519	-0.41107040000000006	-0.3469469	-0.4832482	-0.7757145999999999	-0.7309196	-0.5453798000000001	0.789087	0.604895	0.6035436	0.4845665	0.4384728	0.5939776	0.3445399	0.4856387	0.6008955
SDPR-INHBA	7.669434799999999	7.6076592000000005	7.6813073	5.8792208	5.841314499999999	5.8515453	7.1064179	7.0167734	7.1082437999999994	9.453755699999999	9.4951784	9.4067015	9.4571678	9.4507674	9.597368699999999	8.5247039	8.5123112	8.3648597
HS3ST3B1-INHBA	-1.0830458	-0.9000404000000001	-0.8717106	-0.8572895	-1.0081841	-0.950371	-0.9666653000000001	-1.0076739	-0.9495389000000001	1.1705261	1.1563233	1.1164022	1.0661966999999999	1.0258087	1.0593	0.6381354	0.6920583	0.6697685999999999
BMPR2-AREG	10.5166237	11.1560365	11.0923852	10.7561595	10.5008181	10.4193336	11.7937864	11.775463900000002	11.8158707	7.3523976	7.2176556	7.544988099999999	8.4459471	8.4598621	8.7966694	9.4876987	9.453787	9.621697099999999
VAV3-AREG	0.53146	0.24261279999999996	0.3412795	0.8001326999999999	0.6802088000000001	0.6225019	1.2561309999999999	1.3440382	1.3453808999999999	-0.9651421999999998	-0.9530661	-1.0953791000000002	-0.7631416999999999	-0.8697322000000001	-0.5900198	-0.6739109999999999	-0.6953252	-0.558028
ATOX1-AREG	0.9760013000000001	0.5799986	0.5660772	0.4814894	0.627628	0.6059717	0.6816882	0.8634753000000001	1.0718265	-1.1914351	-1.1799747999999999	-1.3295755	-0.4222656	-0.3766399	-0.33433759999999996	-0.5207470999999999	-0.5346938	-0.5644868000000001
CHST11-AREG	-0.8722564	-0.8177422	-0.7729923000000001	-0.7149453	-0.4676512	-0.3371073	-1.9889583	-1.8973240000000002	-2.1079068	2.0252072	1.9720654	1.9577137999999998	1.1068467	0.9789034	1.008684	0.4125747	0.265704	0.2491843
LOC729680-DRAXIN	3.5395477	3.5014705999999998	3.3149803999999996	3.7684883	3.8038752999999996	3.7532352999999996	3.9533071000000004	3.9422927000000003	4.039557299999999	4.913983	4.947562400000001	4.9663612	5.5766332	5.567383900000001	5.2687373	6.0346665999999995	5.9068368	5.9145289000000005
NAV1-DRAXIN	-0.5590114	-0.6401064000000001	-0.6427804	-1.284904	-1.1832301	-1.3497271999999998	-1.0628741000000002	-0.7407991	-0.9571002000000001	0.0742477	-0.0143421	0.0662108	1.2383224	1.4546354	1.5209833000000001	1.4316076000000002	1.2956016000000001	1.3532662
FAM198B-DRAXIN	0.6442654000000001	0.6147771	0.6780986	0.8530539	0.8013818	0.8183431	0.4160937	0.3116869	0.38963400000000004	-0.298833	-0.3257021	-0.2993465	-0.7249749	-0.7472923	-0.7909126	-0.7826569999999999	-0.7713534000000001	-0.7862625
PTGER4-LAMA3	8.7666076	8.9060199	8.8616454	8.2231213	8.2522467	8.269935	9.9780087	9.885429400000001	9.971592900000001	6.0266275	5.8018145	5.8744438	7.6773932	7.634752099999999	7.9746156	8.502982000000001	8.5213338	8.5497914
CNN3-LOX	-0.5464505999999999	-0.19963029999999998	-0.1384121	-1.4069749	-1.4791596000000002	-1.3116871	-0.38265170000000004	-0.42253620000000003	-0.4160996	-0.2895248	-0.0663296	-0.18840320000000002	1.1534591	1.1242919	0.9333421000000001	1.2770001	1.2227504999999999	1.137016
SRPX-LTBP2	1.3972173	1.3480014999999999	1.3287971	1.2881928999999999	1.3169174	1.2485069	0.3862377	0.2905497	0.31725690000000006	-0.6144113	-0.6123535	-0.6132034000000001	-1.0754636	-1.1188516000000002	-1.1478142	-1.2689268999999999	-1.2246044	-1.2460487
PKIB-EPCAM	12.5308235	12.7899237	12.915346000000001	8.421301300000001	8.406356	8.4331189	12.5376587	12.4889315	12.514782199999999	7.073123900000001	6.8832466	7.002878900000001	10.5650987	10.247322	10.531889300000001	10.1235217	9.9323831	9.922669099999998
SCG5-MAF	-0.2886547	-0.549475	-0.5397073	-1.2523303999999997	-1.14924	-1.3751231000000002	-1.0550331	-0.9144455	-0.9688556999999999	0.5790596	0.7993557	0.702555	1.1455249	1.1975147	1.2702328	0.799279	0.8218175	0.7775257
PLEK2-MAF	-0.5922904	-0.3925881	-0.3635703	-1.4703108	-1.3083042	-1.2457559	-0.7595873000000001	-0.8684225	-0.9882996999999999	1.4639935	1.5999805	1.5784559	0.653808	0.6403194999999999	0.6242882	0.5484864	0.46746099999999996	0.41233630000000004
SPINT2-MB	1.2863821000000002	1.1964678999999998	1.1157778	0.6670673	0.5844928	0.5726180000000001	1.4030531000000002	1.5220562	1.5885425	-1.7123417	-1.6503755	-1.7626927	-0.1806279	-0.20258120000000002	-0.032476599999999994	-1.3827726999999999	-1.4910475	-1.521542
FLRT2-MBP	1.2868106000000001	1.069301	1.1219848999999997	0.5602304	0.4107995	0.44909709999999997	0.3110441	0.3174381	0.3895228	-0.7098226	-0.6867919	-0.6479763000000001	-0.40073109999999995	-0.36032179999999997	-0.39628559999999996	-0.9006277	-0.8918440000000001	-0.9218274
AGR2-MMP7	7.240416099999999	7.060516499999999	7.0475459	7.1693994000000005	7.0554836	7.0662422000000005	7.3053148	7.3249932	7.3394575	6.027071599999999	5.9754654	5.9887723	5.9644754	5.8399227	6.0253013	6.1687616	6.1037460999999995	6.1386365
TGFBI-FAM198B	-0.9958899	-0.6234725	-0.6910881999999999	-1.0308334000000001	-0.9990304	-1.0304413000000001	-0.7145954999999999	-0.5657049	-0.6803649	0.39432340000000005	0.3435048	0.2509405	0.9770384	0.9124216	1.1449938	1.1496065	1.072167	1.0864253000000001
C11orf95-FAM198B	-0.3763553	-0.5922987	-0.5712100999999999	-0.8015364	-0.9302249	-0.9931405999999999	-0.19977779999999998	-0.40287059999999997	-0.6824964	0.2426576	0.23333160000000003	0.1884931	0.7068608000000001	0.6989641	0.7207101	0.9356911	0.891791	0.9314111999999999
SRPX-FAM198B	-1.8296441000000003	-1.7643497	-1.7388716	-1.6850041	-1.7231113	-1.6323573999999998	-0.4929589	-0.3675426	-0.402517	0.8069459	0.804289	0.8053864000000001	1.4016048	1.4575016	1.4948089	1.6507865000000002	1.5937086999999999	1.6213247
AHCYL1-PDK4	1.0703604	0.6411328000000001	0.48437759999999996	0.9742846	0.8505065999999999	0.9178661	0.16507729999999998	0.3159287	0.5161117000000001	-0.7674865	-0.8690554	-0.7094170999999999	-0.5929626	-0.4049501	-0.5612	-0.6225809	-0.7175154	-0.6904776
TNFAIP2-PDK4	0.832174	0.502888	0.5567026999999999	1.0954678999999998	1.1124183	1.1034489	0.7485394000000001	0.6514713000000001	0.7179793999999999	-0.9326128	-0.882545	-0.8026854999999999	-1.0359227	-1.2627282	-1.1038364	-0.4693669	-0.4660576	-0.36533499999999997
LOC729680-ATP8B1	1.4936928999999999	1.5465167	1.8049679	1.1754508	1.1261472	1.1966921999999998	0.9175771999999999	0.9329716	0.7969083	-0.4399222	-0.48795550000000004	-0.5148648	-1.3952483	-1.381831	-0.9495534	-2.0607018	-1.8748328	-1.8860153000000002
EREG-ATP8B1	0.8154945	0.6912645000000001	0.7076735	0.6195316	0.7053315	0.7461594	0.6305359	0.6627838	0.7902186	-0.6087775	-0.6332339	-0.6476845999999999	-0.417517	-0.4391273	-0.4670277	-1.0053789	-1.0368865	-1.1133597
LHFPL2-PKP2	7.164149799999999	7.0850716	7.1546587	6.4189868	6.4100705	6.2752963	8.4493405	8.4029033	8.379622	5.3847494000000005	5.2064894	5.3017994	4.895450599999999	4.8764874	4.873892400000001	6.3363068	6.2619387	6.3298966
DIXDC1-S1PR5	1.0294931	1.1295555	1.1628135	0.21085700000000002	0.40533620000000004	0.1996733	0.9271545	0.7792003000000001	0.7962533	-0.9280115	-1.0006139	-0.9465344000000001	-0.9556631	-0.9593434000000001	-0.93984	-0.25009539999999997	-0.2605734	-0.3996615
MYO5C-CHRNA9	4.8404746	4.9153557999999995	4.8972340999999995	4.826434900000001	4.930523	4.9264356	4.6264149	4.6787195	4.7299168	6.7572729	6.745898700000001	6.9056348	6.2751103	6.203372900000001	6.2619888	7.257855800000001	7.263915600000001	7.4333366
EREG-MYO5C	9.0496104	8.9306261	8.946356	8.8617797	8.9441112	8.983228599999999	8.8723515	8.903309199999999	9.0254156	7.648973299999999	7.624206200000001	7.6095681	7.8421408999999995	7.8203796	7.792255099999999	7.2467871	7.214803599999999	7.137165400000001
ABL1-TMEM27	6.607664999999999	6.431514	6.6503837	5.5837307	5.576385299999999	5.691902099999999	5.8389516	5.7771626	6.0588032	4.0161536	4.231674900000001	3.9976682	4.806998	4.9476933	4.7871629	4.754169	4.7347902	4.5657079000000005
HSBP1L1-TMEM27	1.4287352	1.4737461	1.3917304	0.15241500000000002	0.2331105	0.2339995	0.7651008	0.8548476999999999	0.7043145000000001	-0.934076	-0.7964043000000001	-1.1045666	-0.9484256	-1.0241218	-0.9596972	-0.6306388	-0.4327478	-0.40732140000000006
C4orf26-ARHGAP31	-0.7369565	-0.6104931	-0.5959406	-0.6408105	-0.7304313	-0.7802183000000001	-0.6562331	-0.7228013000000001	-0.712695	0.4924362	0.6464013000000001	0.6525186	1.1584441	1.1602902	1.0670293	0.31127209999999994	0.3212406	0.37694770000000005
HS3ST3B1-GPAM	-0.7068601	-0.5886962	-0.5703706999999999	-0.5610378	-0.6585569	-0.6212265	-0.6317513000000001	-0.6582276	-0.6206889	0.7649436	0.7556771	0.7296304	0.6968703	0.6705124	0.6923696	0.4171348	0.4524333	0.43784470000000003
IGFBP5-RAB27B	5.710683400000001	5.6949347999999995	5.6904004	5.4520918	5.4629752	5.4559167	5.7861183	5.6507642	5.7380129	3.9614344	3.9402466	3.9903402999999997	4.1854352	4.2314403	4.0466204	3.9477266	3.9893805	3.9363498999999997
PLEK2-RGS4	0.559581	0.37057629999999997	0.34312909999999996	1.3925705	1.2386071	1.1791972	0.7180549	0.8212103000000001	0.9348781999999999	-1.3849426999999999	-1.5136851	-1.493306	-0.6184484	-0.6056919	-0.5905307	-0.5188471	-0.44223379999999995	-0.3901188
SERPINE1-SCNN1A	3.3530107000000005	2.8830442	2.98393	-0.6045345999999999	-0.8993281999999999	-0.8308241	2.6210809	2.3106402999999998	2.6500716	-2.0955923999999997	-2.1440261	-2.0523948	-1.6837827	-1.5325578000000002	-1.5705031	-1.0781358	-1.135047	-1.1750508
MYL9-SCG5	7.412507799999999	7.6979798	7.5974673	6.807086099999999	6.9250567	7.0557631999999995	7.0696883	7.125358800000001	6.6600674	8.1187197	8.3204898	8.5736026	9.4685954	9.4083657	9.3518186	8.849262199999998	8.6489899	8.9679901
RCC1-SCG5	-0.7509663000000001	-1.0791713	-0.8739429	-1.0911104999999999	-1.4496368999999998	-1.7488198	-1.1858436	-1.1868895000000002	-1.00861	0.8609028000000001	0.9231619000000001	0.590691	1.257156	1.5176167	1.6462182	1.1600271	1.3163523000000001	1.1028649
CHPF2-SCG5	0.5472291	0.42520920000000006	0.4814679	1.1836316	1.1857558000000001	1.157844	0.9087381999999999	0.7657035	0.9274812	-0.4491027	-0.5544642	-0.5136311	-0.8652153	-0.8035658	-1.0601848999999999	-1.0612241000000002	-1.0590124	-1.2166601000000001
SRPX-SPARC	-0.9154757	-0.8828934000000002	-0.8701804	-0.8433035	-0.8623165999999999	-0.8170387	-0.2489176	-0.1862999	-0.2037659	0.4025397	0.4012019	0.4017544	0.7025425000000001	0.7307880999999999	0.7496430000000001	0.8284908000000001	0.7996350999999999	0.8135960999999999
LOC100505946-SPOCK1	8.8179779	9.0349064	9.1778446	8.8068621	9.010955599999999	9.116222	5.968417700000001	6.1658827	6.1828607	11.141114100000001	11.0545516	10.9828766	11.036655300000001	10.924304600000001	10.649537800000001	7.269046	7.3301003	7.1839867
CD59-TAGLN	6.2284836	6.8664081999999995	6.832682000000001	8.2075491	8.5095981	8.5238465	5.9968809	5.8734845	5.9552225	10.467984399999999	10.5186571	10.5693391	9.0227506	8.985389	9.1774962	8.3367448	8.2532023	8.3194359
USP11-TCF4	4.5248137999999996	4.224143799999999	4.271745200000001	7.0359977	6.578884700000001	6.7493686	6.7899066999999995	6.751531	6.5438493	7.9503269	7.793012299999999	7.800872200000001	7.0165123	7.007204499999999	6.764337599999999	8.0164108	7.8847415	8.110187
EFNA1-TGFA	0.8468129999999999	0.6069818	0.6141346999999999	-0.6336134	-0.6134648	-0.6328209	0.8071685000000001	0.9077937	0.9859062	1.4657552	1.6443657999999999	1.5758846000000002	-1.5372469	-1.7172563000000003	-1.6022747	-0.8704514999999999	-0.8762553	-0.9714197
FAM135A-THBS1	-1.7104582999999998	-1.0153528	-0.9690439000000001	-0.4520045999999999	-0.42211579999999993	-0.5209619000000001	-0.22248179999999998	-0.34507899999999997	-0.48511000000000004	0.7773084	0.6277294	0.9519242	0.0150023	-0.1591756	0.0968495	1.4344235	1.1419549999999998	1.2565913999999998
SEMA4B-AREGB	5.9377357	5.3873014	5.407386	4.5891705	4.584153	4.4513237	5.6438119	5.7704022	5.9391514	3.1331502999999996	3.3240553	3.3368371	3.4072756	3.3861034	3.5682002999999995	3.6068230000000003	3.4713839999999996	3.6080203
AHCYL1-FA2H	8.8032852	7.9248708	7.6059532999999995	8.606243899999999	8.3526369	8.4906015	6.959199400000001	7.2644292	7.670420699999999	5.0748885	4.870283000000001	5.1919152	5.426783	5.806461799999999	5.4908882000000006	5.367022599999999	5.175591799999999	5.2300952
HAS3-FA2H	0.6151215	0.599358	0.502675	2.5365456	2.7422362000000002	2.7649449	0.24244629999999998	0.26548649999999996	0.09539160000000001	-1.1608151000000002	-0.8972739	-1.0708393	-1.0719021	-1.2793188999999998	-1.0830618	-1.5182826999999999	-1.1479932	-1.1347187
SEMA4B-GRTP1	2.3537133999999997	1.5324526000000003	1.5624426000000002	0.3392254	0.3317133	0.1328027	1.9153413000000001	2.1041859	2.3558242000000003	-1.8437965	-1.5573138000000002	-1.5381357	-1.4324556	-1.4642194	-1.1910528	-1.1331209999999998	-1.3362816000000002	-1.1313251
EREG-TMC5	7.8950183	7.747979400000001	7.767413400000001	7.662949900000001	7.764639900000001	7.8129759000000005	7.676002900000001	7.7142349	7.865113900000001	6.1717202	6.1412133	6.123175700000001	6.4092554	6.3825199	6.347961	5.6749709	5.6354302	5.5394649000000005
GLIPR1-WNT5B	5.2661280999999995	5.878762	5.8237457	6.038447799999999	6.4091228	6.3254669	5.7411459	5.7798596	5.5420516	7.9116306	7.9615803	7.9438412	7.525146799999999	7.5239082999999995	7.4477009999999995	6.9483723	6.986777	6.9981732999999995
PCNX-WNT5B	-1.0177533	-1.7861396	-2.0141071	-1.1612015	-1.4559898	-1.0926122999999999	-1.6947991000000002	-1.1892965	-0.9154943999999999	1.8318876	1.9742011000000002	1.5843568000000001	1.6936683999999997	1.8371596000000001	2.1091533	0.5824971	0.24730789999999997	0.4671619000000001
AP1M2-SRPX	8.6267146	8.6141774	8.644960800000002	8.824625	8.9421914	8.841187099999999	9.6335806	9.700563699999998	9.5661679	10.7295733	10.8145461	10.9068469	11.3705584	11.507536199999999	11.4642471	11.7731384	11.752221	11.879416699999998
ADAMTS6-SDPR	5.516272	5.501802400000001	5.440639099999999	6.5832825	6.556729400000001	6.912290799999999	6.2641518	6.1562711	6.1367405	4.7288225	4.7425413	4.7464651	4.3465822	4.3405613	4.3863339	5.1142195	5.101130599999999	5.0792159
BIRC3-KIAA1804	1.5419496000000001	1.315917	1.3865544	1.2060629999999999	1.4144579	1.5962398000000002	-0.5042607	-0.4243803	-0.4172767	0.0862784	0.24979659999999998	0.2969942	-0.7753846999999999	-0.7936167	-0.8199725	-1.7917145	-1.7800421999999998	-1.7876023
ELK3-MGC12916	4.5089087	4.6087684	4.5810492	4.6616233	4.858324700000001	4.8410002	4.3012242	4.395607	4.5831112	6.191693900000001	6.3100325999999995	6.144595400000001	6.0080775	6.145268	6.111396599999999	5.632868599999999	5.6501323	5.5225864
BIRC3-ABCC3	1.300698	1.1113243999999998	1.1705124	1.0192563000000001	1.193891	1.3461763999999998	-0.4237258	-0.3558645	-0.34983109999999995	0.0770777	0.21527910000000003	0.2551224	-0.6542084	-0.6697135999999999	-0.6921285	-1.519101	-1.5091643999999997	-1.5156003
TAGLN-SUCLG2	10.7301536	10.6565175	10.651707	9.9702062	9.874965800000002	9.917063800000001	10.7958836	10.713967599999998	10.8749491	8.7615099	8.7544022	8.762728599999999	9.4600337	9.524428	9.4877705	9.8041562	9.766933199999999	9.7346278
LOC202781-NOG	4.9803293	5.4272653	5.4023187	4.9091241	5.0333115	5.022721400000001	4.4794418	4.5402339000000005	4.508597099999999	6.1094227	6.216800599999999	6.2742663	6.8622665	6.8706595	6.867149499999999	6.3613971	6.2233412	6.1144144
SPINT2-ARHGAP29	11.184970300000002	11.065043199999998	10.9574461	10.3596903	10.2498144	10.2340175	11.340622	11.4994125	11.5881339	7.2360822	7.3166539	7.170614200000001	9.235877	9.2069533	9.4313662	7.664644900000001	7.5238311	7.484176700000001
AGR2-GDF15	7.847326400000001	7.6709515	7.6583004	7.7775436000000004	7.6660413	7.6765398000000005	7.9111806	7.930550099999999	7.9447887999999995	6.683867200000001	6.634794900000001	6.647452400000001	6.6243392000000005	6.5057403	6.682184599999999	6.818413799999999	6.7567047	6.7898261
EPCAM-MFAP3L	-1.4911024	-1.4100911	-1.4177963	1.0283251	1.0646267	1.1626798999999999	-1.4547191000000002	-1.4619898	-1.4925732	2.3690005000000003	2.3751516	2.383407	-0.3730672	-0.2574697	-0.2987869	-0.2447619	-0.2604778	-0.22035549999999998
OSBPL8-HS3ST3B1	-0.7753094	-0.6735827	-0.9402716999999998	-1.2610872	-1.1506624	-1.1133411	-0.8359835999999999	-0.9244965	-0.6573195	1.0068141	1.0937309	1.0919303999999999	1.1488884	1.2346798	1.0841418999999999	0.7161512	0.5728384	0.38287899999999997
ELK3-HS3ST3B1	-0.7921024999999999	-0.6896106	-0.7180516	-0.6354005	-0.43377920000000003	-0.4515389	-1.0054736	-0.9084806000000001	-0.7159357	0.9342259	1.0547838	0.8861866	0.7466743	0.8868729999999999	0.852298	0.3616318	0.3793683	0.2483315
IGFBP5-HS3ST3B1	-0.8123081999999999	-0.7977405	-0.7935465	-0.5734409	-0.5834801	-0.576969	-0.8821075999999999	-0.7568946999999999	-0.8375927	0.7933256999999999	0.8126498999999999	0.7669602	0.588854	0.5468102	0.7156129	0.8058279	0.7678356	0.8162038
CYB5A-HS3ST3A1	-1.2660069999999999	-1.2026521000000001	-1.1569274	-0.7822274	-0.7784428000000001	-0.8382351	-0.7079350999999999	-0.6686234000000001	-0.6953016	0.334785	0.3507861	0.4341376	0.3571167	0.319565	0.3569972	2.1097886000000003	1.9919995	1.8411758999999999
COMT-FGFBP1	7.9226091	8.0522743	7.9068845	6.960971499999999	6.8678641	6.7322629	9.220074499999999	9.172096	8.8633788	5.8751273	5.6494835	5.9051248	5.943102099999999	5.898434	6.0646346	6.5707875	6.5694913	6.963400200000001
RGCC-FGFBP1	-1.3061824	-0.5642963000000001	-0.6192158	0.22408649999999997	0.3615672	0.4880534000000001	-2.3308164000000002	-2.3884825000000003	-2.374832	1.3703466999999998	1.5428211	1.2787711000000002	1.1422172	0.9526195	1.0553821	0.4842438	0.4778077	0.205909
KRT19-CDH1	1.38859	1.3829348	1.384525	-0.23018809999999998	-0.2629968	-0.22310529999999998	1.2104422	1.212513	1.2022327	-1.605581	-1.5115323999999999	-1.5004274	0.053375	-0.0714284	-0.1475136	-0.7775903000000001	-0.7961981	-0.7080513
