# Supplementary material for: System-Based Differential Gene Network Analysis for Characterizing a Sample-Specific Subnetwork
Source: Biomolecules. 2020 Feb 14;10(2):306. doi: 10.3390/biom10020306 (PMC7072632; doi:10.3390/biom10020306)
Supplement: Supplementary file 1 [file biomolecules-10-00306-s001.zip › Supplementary_Tanaka_proofreading/GSE49644GN.txt]

Parent	Child	Freq	bspline	parent.mean	child.mean	parent.variance	child.variance
LCMT1	A1BG	0.1457963	9.2277926:10.0029050:6.5468320:6.5401425:6.5334576:6.5268023:6.5202275:6.5137881:6.5075081:6.5013912:6.4954368:6.4896255:6.4839206:6.4783302:6.4728709:6.4675074:6.4621983:6.4569548:6.4518100:6.4467537:6.4417423:6.4367383	0.0000000	0.0000000	0.0006406	0.0064439
PARP10	A1BG	0.1382081	6.2743868:8.6731530:0.0515175:0.0458841:0.0402493:0.0346057:0.0289524:0.0233077:0.0176515:0.0120002:0.0064092:0.0009102:-0.0044961:-0.0097944:-0.0149763:-0.0200403:-0.0249803:-0.0298004:-0.0345162:-0.0391556:-0.0437566:-0.0483512	0.0000000	0.0000000	0.0136707	0.0064439
FLJ45445	A1BG	0.4957926	6.4737491:9.3337861:0.0545199:0.0476106:0.0407154:0.0338891:0.0271582:0.0205092:0.0139185:0.0073682:0.0008910:-0.0054714:-0.0117193:-0.0178568:-0.0238832:-0.0297973:-0.0355978:-0.0412967:-0.0469087:-0.0524489:-0.0579480:-0.0634420	0.0000000	0.0000000	0.0028225	0.0064439
PTRF	A1BG	0.1539826	5.8224439:9.3980990:-0.1409873:-0.1280196:-0.1150478:-0.1020645:-0.0890609:-0.0760233:-0.0629376:-0.0497901:-0.0365693:-0.0232784:-0.0099218:0.0034985:0.0169740:0.0304823:0.0439699:0.0573330:0.0705459:0.0836448:0.0966929:0.1097372	0.0000000	0.0000000	0.0122266	0.0064439
ALKBH3	A1BG	0.1465669	7.6355218:8.4570581:-0.1512489:-0.1334699:-0.1156993:-0.0979634:-0.0802565:-0.0625657:-0.0448707:-0.0271526:-0.0094090:0.0083433:0.0260966:0.0438484:0.0615926:0.0792880:0.0968850:0.1143494:0.1316778:0.1489332:0.1661746:0.1834145	0.0000000	0.0000000	0.0020823	0.0064439
FAM190B	A1BG	0.9911814	6.9693679:8.3603192:0.0010059:0.0010788:0.0011433:0.0011589:0.0011114:0.0010135:0.0008799:0.0007314:0.0005793:0.0004211:0.0002421:0.0000226:-0.0002553:-0.0005770:-0.0009202:-0.0012845:-0.0016801:-0.0020923:-0.0025124:-0.0029337	0.0000000	0.0000000	0.0040231	0.0064439
BST2	A1BG	0.1211484	5.3743371:10.2438718:0.1325267:0.1189408:0.1053637:0.0918293:0.0783399:0.0648693:0.0513844:0.0378591:0.0242774:0.0106583:-0.0029822:-0.0166289:-0.0302669:-0.0438809:-0.0574570:-0.0709955:-0.0845132:-0.0980306:-0.1115609:-0.1250965	0.0000000	0.0000000	0.0418978	0.0064439
PXN	NAT2	0.2005050	8.7047337:9.3621274:4.6906815:4.6739780:4.6572736:4.6405642:4.6238603:4.6071884:4.5905767:4.5740538:4.5576485:4.5413898:4.5253045:4.5094076:4.4937006:4.4781825:4.4628464:4.4476780:4.4326627:4.4177815:4.4029870:4.3882070	0.0000000	0.0000000	0.0012682	0.0037412
IGSF9	NAT2	0.1267071	4.2723850:7.9918753:0.1041534:0.0942967:0.0844452:0.0746247:0.0648642:0.0551881:0.0456205:0.0361857:0.0269067:0.0177871:0.0088062:-0.0000592:-0.0088313:-0.0175243:-0.0261537:-0.0347429:-0.0433134:-0.0518762:-0.0604341:-0.0689913	0.0000000	0.0000000	0.0067951	0.0037412
ULBP2	NAT2	0.3065923	6.0384520:9.5848657:0.1439719:0.1296107:0.1152542:0.1009236:0.0866409:0.0724280:0.0583070:0.0442997:0.0304294:0.0167074:0.0031092:-0.0103939:-0.0238308:-0.0372281:-0.0506047:-0.0639811:-0.0773743:-0.0907788:-0.1041909:-0.1176049	0.0000000	0.0000000	0.0057671	0.0037412
SLC25A28	NAT2	0.4511265	6.2343048:7.2769409:0.3175905:0.2825656:0.2475304:0.2124638:0.1773609:0.1422172:0.1070436:0.0718613:0.0366950:0.0015793:-0.0334622:-0.0684239:-0.1033021:-0.1380939:-0.1728091:-0.2074669:-0.2420883:-0.2766954:-0.3113053:-0.3459166	0.0000000	0.0000000	0.0101831	0.0037412
GPX1	NAT2	0.1220724	11.3936976:12.7486411:-0.2433717:-0.2206432:-0.1979159:-0.1751956:-0.1524893:-0.1297990:-0.1071064:-0.0843880:-0.0616205:-0.0387931:-0.0159231:0.0069770:0.0298940:0.0528222:0.0757630:0.0987106:0.1216632:0.1446189:0.1675761:0.1905336	0.0000000	0.0000000	0.0037216	0.0037412
OPN3	NAT2	0.9888215	6.7733187:9.4942809:0.0021230:0.0016615:0.0011903:0.0007010:0.0002186:-0.0002313:-0.0006314:-0.0009664:-0.0012275:-0.0014119:-0.0015070:-0.0014929:-0.0013503:-0.0010736:-0.0006714:-0.0001645:0.0004210:0.0010593:0.0017248:0.0023951	0.0000000	0.0000000	0.0113028	0.0037412
MARCKSL1	NAT2	0.1798133	10.5448789:12.2203103:0.0965631:0.0865894:0.0766168:0.0666633:0.0567578:0.0469296:0.0372076:0.0276211:0.0181991:0.0089645:-0.0000747:-0.0089237:-0.0175989:-0.0261142:-0.0344809:-0.0427104:-0.0508140:-0.0588038:-0.0667137:-0.0746093	0.0000000	0.0000000	0.0011301	0.0037412
MCL1	NAT2	0.1003193	11.3695144:12.4349023:-0.2247838:-0.2062665:-0.1877499:-0.1692374:-0.1507287:-0.1322007:-0.1136222:-0.0949619:-0.0761885:-0.0572736:-0.0382057:-0.0189878:0.0003672:0.0198457:0.0394290:0.0590945:0.0788248:0.0985664:0.1182948:0.1380209	0.0000000	0.0000000	0.0005835	0.0037412
LINC00543	NAT2	0.1693762	3.0741049:4.0451480:0.1781655:0.1523930:0.1266348:0.1009622:0.0754658:0.0502207:0.0252362:0.0005013:-0.0240127:-0.0483370:-0.0724953:-0.0965152:-0.1204282:-0.1442652:-0.1680560:-0.1918299:-0.2156106:-0.2393996:-0.2631928:-0.2869867	0.0000000	0.0000000	0.0022296	0.0037412
ZNF518A	NAT2	0.1013090	5.5934609:6.7014481:0.0584076:0.0510432:0.0436930:0.0364285:0.0293351:0.0224847:0.0159088:0.0096306:0.0036629:-0.0019946:-0.0073476:-0.0124246:-0.0172714:-0.0219240:-0.0264170:-0.0307888:-0.0350723:-0.0392971:-0.0434920:-0.0476817	0.0000000	0.0000000	0.0012898	0.0037412
ZNF280B	ADA	0.1400963	6.1308350:8.0731212:9.0463670:9.0912552:9.1361564:9.1811254:9.2262094:9.2714104:9.3167207:9.3621314:9.4076179:9.4531414:9.4986460:9.5441041:9.5894995:9.6348165:9.6800399:9.7251690:9.7702676:9.8154095:9.8605921:9.9057817	0.0000000	0.0000000	0.0084069	0.0075128
CATSPER1	ADA	0.1169414	6.4071640:8.6454240:0.9071099:0.7908733:0.6746381:0.5584121:0.4422157:0.3260770:0.2099849:0.0939308:-0.0220854:-0.1380424:-0.2539168:-0.3696850:-0.4853234:-0.6008094:-0.7161471:-0.8313640:-0.9464541:-1.0614110:-1.1762835:-1.2911417	0.0000000	0.0000000	0.0074283	0.0075128
FAM63A	ADA	0.4910862	6.6758169:8.9948836:0.3243391:0.2811168:0.2378853:0.1946058:0.1512267:0.1076857:0.0639698:0.0200736:-0.0240150:-0.0682897:-0.1127315:-0.1573216:-0.2020403:-0.2468543:-0.2917377:-0.3366810:-0.3816752:-0.4267111:-0.4717793:-0.5168568	0.0000000	0.0000000	0.0047915	0.0075128
PHLDA1	ADA	0.2230588	9.7982539:12.7525769:0.4937582:0.4299773:0.3662011:0.3024397:0.2386860:0.1749272:0.1111510:0.0473446:-0.0165056:-0.0803982:-0.1443195:-0.2082449:-0.2721504:-0.3360183:-0.3998346:-0.4635861:-0.5272597:-0.5908426:-0.6543500:-0.7178433	0.0000000	0.0000000	0.0054175	0.0075128
CD99L2	ADA	0.1020876	5.9045161:8.7365285:-0.6845637:-0.6192920:-0.5540249:-0.4887934:-0.4236532:-0.3586214:-0.2937075:-0.2289213:-0.1642856:-0.0998468:-0.0356409:0.0283282:0.0920769:0.1556665:0.2191487:0.2825409:0.3458389:0.4090449:0.4721884:0.5353204	0.0000000	0.0000000	0.0055402	0.0075128
EDEM2	ADA	0.4345235	7.2821969:8.7317048:-0.0098645:-0.0091137:-0.0083636:-0.0075978:-0.0068108:-0.0060043:-0.0051771:-0.0043056:-0.0033844:-0.0024211:-0.0014234:-0.0003993:0.0006436:0.0016970:0.0027530:0.0038120:0.0048555:0.0058607:0.0068507:0.0078413	0.0000000	0.0000000	0.0018954	0.0075128
FZD6	ADA	0.2225569	9.3027591:10.7664691:-0.9691769:-0.8426374:-0.7160909:-0.5895020:-0.4628388:-0.3360834:-0.2092119:-0.0822361:0.0448123:0.1719173:0.2990827:0.4263142:0.5536194:0.6810266:0.8085481:0.9361843:1.0639351:1.1917979:1.3197414:1.4476998	0.0000000	0.0000000	0.0064443	0.0075128
VKORC1L1	ADA	0.5024496	8.2118539:9.5180617:-0.5967263:-0.5461521:-0.4955823:-0.4450540:-0.3946139:-0.3442680:-0.2940197:-0.2438720:-0.1938283:-0.1438896:-0.0940551:-0.0443339:0.0052633:0.0547174:0.1040121:0.1531538:0.2021613:0.2510898:0.2999731:0.3488471	0.0000000	0.0000000	0.0008546	0.0075128
TIMM22	ADA	0.1881556	6.3743299:8.9735290:0.5657802:0.5154338:0.4650848:0.4147548:0.3644838:0.3142745:0.2641248:0.2140273:0.1639376:0.1138170:0.0636559:0.0134462:-0.0368202:-0.0871457:-0.1375114:-0.1878984:-0.2383024:-0.2887194:-0.3391399:-0.3895591	0.0000000	0.0000000	0.0052968	0.0075128
FAM122B	CDH2	0.5061759	7.4450687:10.0397988:11.4138132:11.1529438:10.8920757:10.6312136:10.3703538:10.1094714:9.8485526:9.5875773:9.3265086:9.0653161:8.8040048:8.5425885:8.2810811:8.0195022:7.7578770:7.4962296:7.2345839:6.9729638:6.7113757:6.4497935	0.0000000	0.0000000	0.0026043	0.0038728
CLGN	CDH2	0.5207245	4.9073590:9.0111848:-1.0327969:-0.9447813:-0.8567748:-0.7688083:-0.6809022:-0.5930753:-0.5053465:-0.4177348:-0.3302592:-0.2429384:-0.1557771:-0.0687654:0.0180897:0.1047849:0.1913522:0.2778361:0.3642817:0.4507272:0.5371784:0.6236312	0.0000000	0.0000000	0.0065616	0.0038728
ALPK3	CDH2	0.1229943	3.2716299:7.7243992:-0.1361376:-0.1159283:-0.0957203:-0.0755178:-0.0553371:-0.0352187:-0.0152088:0.0046502:0.0243496:0.0438950:0.0632918:0.0825446:0.1016595:0.1206587:0.1395602:0.1583816:0.1771402:0.1958534:0.2145388:0.2332172	0.0000000	0.0000000	0.0137611	0.0038728
TMEM187	CDH2	0.1382488	7.0218648:9.2350684:0.3844649:0.3370057:0.2895477:0.2420972:0.1946688:0.1472696:0.0998875:0.0525063:0.0050900:-0.0424081:-0.0900155:-0.1377286:-0.1855264:-0.2333863:-0.2812908:-0.3292220:-0.3771623:-0.4250940:-0.4730036:-0.5209070	0.0000000	0.0000000	0.0114955	0.0038728
TFPI	CDH2	0.1495295	3.7510430:9.1277743:-0.6613352:-0.5898879:-0.5184394:-0.4469798:-0.3754977:-0.3039948:-0.2324679:-0.1609084:-0.0893338:-0.0177936:0.0536654:0.1250219:0.1962796:0.2674441:0.3385230:0.4095446:0.4805362:0.5515161:0.6225014:0.6934912	0.0000000	0.0000000	0.0377735	0.0038728
BTG3	CDH2	0.2242514	4.1720680:8.5563079:0.6028471:0.5245788:0.4463121:0.3680548:0.2898146:0.2116128:0.1334637:0.0553512:-0.0227623:-0.1008967:-0.1790357:-0.2571602:-0.3352531:-0.4132971:-0.4912752:-0.5691702:-0.6469664:-0.7246795:-0.8023527:-0.8800197	0.0000000	0.0000000	0.0245779	0.0038728
TGFB1I1	CDH2	0.1602739	3.6680399:11.0529243:0.3170270:0.2907960:0.2645663:0.2383464:0.2121221:0.1858707:0.1595699:0.1331972:0.1067300:0.0801461:0.0534227:0.0265376:-0.0005125:-0.0276834:-0.0549345:-0.0822276:-0.1095375:-0.1368442:-0.1641460:-0.1914469	0.0000000	0.0000000	0.0188377	0.0038728
TBC1D30	CDH2	0.2433057	3.4222878:9.8879977:-0.2305127:-0.1956298:-0.1607469:-0.1258662:-0.0910184:-0.0562703:-0.0216701:0.0127472:0.0469492:0.0809216:0.1146554:0.1481619:0.1814677:0.2145994:0.2475838:0.2804475:0.3132172:0.3459196:0.3785815:0.4112343	0.0000000	0.0000000	0.0290576	0.0038728
CXADR	CDH2	0.1485866	4.4242109:10.0597783:0.1828578:0.1611329:0.1394058:0.1176727:0.0959389:0.0742026:0.0524524:0.0306749:0.0088268:-0.0131309:-0.0352411:-0.0575493:-0.0800581:-0.1027422:-0.1255745:-0.1485283:-0.1715767:-0.1946929:-0.2178496:-0.2410155	0.0000000	0.0000000	0.0100984	0.0038728
HIBADH	CDH2	0.1334536	9.1307162:11.2083264:-0.1615962:-0.1393995:-0.1172035:-0.0950216:-0.0728708:-0.0507618:-0.0287049:-0.0067006:0.0152568:0.0371426:0.0589597:0.0807355:0.1024980:0.1242725:0.1460844:0.1679591:0.1899182:0.2119471:0.2340111:0.2560808	0.0000000	0.0000000	0.0030162	0.0038728
TTC39A	CDH2	0.2278872	3.6042379:8.4225226:-0.1068915:-0.0942763:-0.0816634:-0.0690641:-0.0564861:-0.0439256:-0.0313679:-0.0188188:-0.0062920:0.0061806:0.0185662:0.0308623:0.0430888:0.0552907:0.0674971:0.0797324:0.0920211:0.1043738:0.1167619:0.1291558	0.0000000	0.0000000	0.0338551	0.0038728
IGFBP7	CDH2	0.1284288	2.7411829:13.4812785:-0.3894630:-0.3530476:-0.3166325:-0.2802310:-0.2438632:-0.2075489:-0.1713084:-0.1351620:-0.0991392:-0.0632514:-0.0275022:0.0081014:0.0435661:0.0789297:0.1142290:0.1494918:0.1847447:0.2199996:0.2552547:0.2905096	0.0000000	0.0000000	0.0359123	0.0038728
SMCR7	CDH2	0.1111603	6.4648870:8.3497602:0.5611334:0.4870900:0.4130481:0.3390203:0.2650239:0.1910476:0.1170590:0.0429865:-0.0312300:-0.1056353:-0.1802593:-0.2550902:-0.3301064:-0.4052910:-0.4806269:-0.5560975:-0.6316856:-0.7073626:-0.7830765:-0.8587930	0.0000000	0.0000000	0.0117192	0.0038728
PRKCZ	CDH2	0.1043403	7.9662928:9.4966031:-0.1417959:-0.1200429:-0.0982921:-0.0765373:-0.0547772:-0.0330502:-0.0114037:0.0101223:0.0315213:0.0527967:0.0739469:0.0949736:0.1158926:0.1367211:0.1574761:0.1781747:0.1988338:0.2194708:0.2401054:0.2607436	0.0000000	0.0000000	0.0021379	0.0038728
NDUFA7	CDH2	0.1362836	9.4584474:10.7466489:0.4514909:0.3954563:0.3394196:0.2833759:0.2273380:0.1713191:0.1153054:0.0592764:0.0031986:-0.0529702:-0.1092717:-0.1657226:-0.2223071:-0.2790088:-0.3358112:-0.3926982:-0.4496536:-0.5066610:-0.5637029:-0.6207530	0.0000000	0.0000000	0.0034291	0.0038728
TMEM45B	AKT3	0.2909051	3.1613850:9.1531840:8.9430020:8.8921511:8.8413040:8.7904654:8.7396539:8.6888974:8.6382236:8.5876352:8.5370777:8.4864748:8.4357324:8.3847221:8.3333202:8.2814704:8.2292278:8.1766692:8.1238716:8.0709101:8.0178611:7.9647974	0.0000000	0.0000000	0.0103857	0.0111043
PIK3R3	AKT3	0.2088361	5.8535861:10.6225797:0.1231853:0.1093402:0.0954917:0.0816200:0.0677514:0.0539268:0.0401869:0.0265728:0.0131220:-0.0001752:-0.0133771:-0.0265470:-0.0397481:-0.0530462:-0.0665413:-0.0803133:-0.0943193:-0.1084767:-0.1227170:-0.1369725	0.0000000	0.0000000	0.0093167	0.0111043
CXorf69	AKT3	0.1013479	3.4541308:7.8429962:0.5251515:0.4635093:0.4018681:0.3402289:0.2786111:0.2170482:0.1555743:0.0942236:0.0330213:-0.0280654:-0.0890995:-0.1501706:-0.2114102:-0.2729158:-0.3346687:-0.3965935:-0.4586105:-0.5206405:-0.5826363:-0.6446218	0.0000000	0.0000000	0.0273787	0.0111043
MLLT11	AKT3	0.1258282	4.3094820:12.6318475:-0.3720887:-0.3319333:-0.2917872:-0.2516973:-0.2117418:-0.1719928:-0.1324697:-0.0930951:-0.0537461:-0.0143183:0.0252464:0.0649349:0.1047080:0.1445260:0.1843494:0.2241387:0.2638563:0.3035045:0.3431206:0.3827332	0.0000000	0.0000000	0.0273072	0.0111043
HNF4G	AKT3	0.4949130	3.4321920:10.1320001:0.7402882:0.6577137:0.5751271:0.4924772:0.4097152:0.3268096:0.2437678:0.1606117:0.0773637:-0.0059887:-0.0895183:-0.1733073:-0.2574575:-0.3420608:-0.4270761:-0.5124316:-0.5980550:-0.6838722:-0.7697836:-0.8557094	0.0000000	0.0000000	0.0268547	0.0111043
ZNF232	AKT3	0.1182939	7.2438730:10.1947680:-0.1462147:-0.1287225:-0.1112285:-0.0937532:-0.0763449:-0.0590469:-0.0418675:-0.0247859:-0.0077815:0.0091229:0.0258557:0.0423342:0.0584299:0.0740543:0.0892536:0.1040988:0.1186608:0.1330118:0.1472539:0.1614809	0.0000000	0.0000000	0.0069791	0.0111043
PLXNA1	LOC100009676	0.1610952	9.5669412:10.7958842:6.1816479:6.1860411:6.1904342:6.1948182:6.1991625:6.2034271:6.2075670:6.2115434:6.2153386:6.2189467:6.2223488:6.2255253:6.2284650:6.2311587:6.2335975:6.2357723:6.2377039:6.2395022:6.2412425:6.2429734	0.0000000	0.0000000	0.0031459	0.0063297
CENPE	LOC100009676	0.2171571	9.1250314:10.1128770:-0.0748493:-0.0664545:-0.0580598:-0.0496703:-0.0413181:-0.0330272:-0.0248169:-0.0167329:-0.0088254:-0.0011445:0.0062743:0.0134085:0.0202403:0.0267596:0.0329575:0.0388380:0.0444689:0.0499408:0.0553539:0.0607626	0.0000000	0.0000000	0.0021600	0.0063297
ZNF318	LOC100009676	0.3230741	6.2630371:8.0603763:0.0662104:0.0568507:0.0474857:0.0380954:0.0286784:0.0192223:0.0097105:0.0001272:-0.0095399:-0.0193038:-0.0291734:-0.0391388:-0.0491902:-0.0593370:-0.0695931:-0.0799724:-0.0904889:-0.1011329:-0.1118372:-0.1225509	0.0000000	0.0000000	0.0099792	0.0063297
POLR2J	LOC100009676	0.2135406	10.8022737:11.3594409:-0.2721487:-0.2473893:-0.2226321:-0.1979090:-0.1732833:-0.1488202:-0.1245847:-0.1006404:-0.0770326:-0.0537645:-0.0308268:-0.0082103:0.0140945:0.0361100:0.0578991:0.0795421:0.1011039:0.1226371:0.1441542:0.1656668	0.0000000	0.0000000	0.0009443	0.0063297
OSCP1	LOC100009676	0.1639871	5.6149711:6.7296973:-0.1549102:-0.1390928:-0.1232880:-0.1075527:-0.0919237:-0.0764360:-0.0611278:-0.0460525:-0.0312719:-0.0168452:-0.0027924:0.0109039:0.0242827:0.0373796:0.0502461:0.0629490:0.0755513:0.0881118:0.1006628:0.1132145	0.0000000	0.0000000	0.0037336	0.0063297
BECN1	LOC100009676	0.1034109	9.6932773:10.4122735:-0.0428706:-0.0377218:-0.0325769:-0.0274621:-0.0224120:-0.0174771:-0.0126911:-0.0080499:-0.0035494:0.0008051:0.0049990:0.0090095:0.0127940:0.0163335:0.0196412:0.0227530:0.0257184:0.0285876:0.0314107:0.0342269	0.0000000	0.0000000	0.0003013	0.0063297
PIM1	LOC100009676	0.9307706	7.0452670:8.1512538:0.2039719:0.1846002:0.1652218:0.1457980:0.1262788:0.1066144:0.0867638:0.0667120:0.0464674:0.0260363:0.0054181:-0.0153899:-0.0364093:-0.0576575:-0.0791439:-0.1008776:-0.1228567:-0.1450023:-0.1672105:-0.1894283	0.0000000	0.0000000	0.0030193	0.0063297
POMGNT1	MED6	0.1228632	8.1966380:8.7553311:6.8508055:6.8275674:6.8043322:6.7811138:6.7579332:6.7348154:6.7117732:6.6888293:6.6660042:6.6433163:6.6207841:6.5984261:6.5762606:6.5543061:6.5325809:6.5110744:6.4897028:6.4683875:6.4470931:6.4258017	0.0000000	0.0000000	0.0017204	0.0026490
FLJ38717	MED6	0.2556849	5.6666988:7.2912761:-0.3464788:-0.3026984:-0.2589160:-0.2151286:-0.1713708:-0.1276907:-0.0841281:-0.0407033:0.0025811:0.0457281:0.0887293:0.1315778:0.1742933:0.2168929:0.2593875:0.3017947:0.3441333:0.3864219:0.4286793:0.4709286	0.0000000	0.0000000	0.0099610	0.0026490
PABPN1	MED6	0.1104522	7.6180338:8.7801524:0.1614824:0.1451647:0.1288458:0.1125193:0.0961740:0.0797890:0.0633446:0.0468321:0.0302507:0.0136001:-0.0031204:-0.0199051:-0.0367372:-0.0535989:-0.0704860:-0.0874063:-0.1043564:-0.1212996:-0.1382279:-0.1551536	0.0000000	0.0000000	0.0071466	0.0026490
SF1	MED6	0.1519274	5.2139358:6.5737482:0.1004091:0.0906733:0.0809342:0.0711796:0.0614008:0.0515895:0.0417172:0.0317424:0.0216389:0.0113905:0.0009896:-0.0095578:-0.0202338:-0.0310279:-0.0419458:-0.0529508:-0.0639891:-0.0750154:-0.0860297:-0.0970419	0.0000000	0.0000000	0.0076040	0.0026490
MED14	MED6	0.1606376	9.7516669:10.3320991:-0.0568624:-0.0501010:-0.0433462:-0.0366337:-0.0300179:-0.0235348:-0.0171919:-0.0109874:-0.0049149:0.0010329:0.0068686:0.0126046:0.0182666:0.0239111:0.0295882:0.0353300:0.0411294:0.0469626:0.0528143:0.0586692	0.0000000	0.0000000	0.0008236	0.0026490
DNAJB14	MED6	0.1722707	8.2704686:9.6683579:-0.0284022:-0.0250221:-0.0216453:-0.0182837:-0.0149403:-0.0115910:-0.0081880:-0.0046991:-0.0011080:0.0026016:0.0064514:0.0104759:0.0147050:0.0191244:0.0236924:0.0283495:0.0330641:0.0378170:0.0425891:0.0473643	0.0000000	0.0000000	0.0117295	0.0026490
RUFY3	MED6	0.4040483	7.5245279:8.9370910:-0.6965941:-0.6266876:-0.5567846:-0.4869020:-0.4170548:-0.3472440:-0.2774544:-0.2076591:-0.1378458:-0.0680163:0.0018433:0.0717491:0.1417160:0.2117550:0.2818733:0.3520592:0.4222954:0.4925616:0.5628463:0.6331342	0.0000000	0.0000000	0.0028573	0.0026490
PPAP2B	MED6	0.1280521	8.0595159:9.8963357:0.2558429:0.2275988:0.1993482:0.1710750:0.1427776:0.1144318:0.0860198:0.0575285:0.0289422:0.0002452:-0.0285796:-0.0575514:-0.0866656:-0.1159056:-0.1452550:-0.1746971:-0.2042152:-0.2337928:-0.2634066:-0.2930270	0.0000000	0.0000000	0.0079847	0.0026490
MSANTD2	MED6	0.9943833	7.4226207:9.3449212:0.2582489:0.2300052:0.2017580:0.1734907:0.1451752:0.1167760:0.0882929:0.0597426:0.0311419:0.0025074:-0.0261440:-0.0547956:-0.0834314:-0.1120447:-0.1406729:-0.1693693:-0.1981483:-0.2269964:-0.2558887:-0.2847891	0.0000000	0.0000000	0.0201917	0.0026490
MTCH2	NR2E3	0.1604783	7.9228910:9.0484849:4.3595584:4.3595430:4.3595267:4.3595043:4.3594547:4.3593576:4.3592035:4.3590210:4.3587780:4.3583891:4.3577625:4.3568764:4.3557194:4.3542842:4.3526134:4.3507645:4.3487950:4.3467624:4.3447121:4.3426594	0.0000000	0.0000000	0.0016322	0.0092916
DIP2B	NR2E3	0.4172072	8.6569385:9.8080884:-0.0829935:-0.0751946:-0.0673980:-0.0596153:-0.0518684:-0.0442084:-0.0366927:-0.0293792:-0.0223253:-0.0155887:-0.0092266:-0.0032983:0.0021408:0.0070869:0.0115510:0.0155999:0.0194052:0.0230811:0.0266856:0.0302788	0.0000000	0.0000000	0.0023033	0.0092916
MGAM	NR2E3	0.6835702	3.1926869:5.8608080:-0.0860520:-0.0689862:-0.0519291:-0.0349828:-0.0183504:-0.0021021:0.0137526:0.0292123:0.0442788:0.0589439:0.0732304:0.0871949:0.1008947:0.1143875:0.1277307:0.1409819:0.1541937:0.1673865:0.1805678:0.1937467	0.0000000	0.0000000	0.0236171	0.0092916
TBC1D20	NR2E3	0.1631692	5.7269329:6.7298242:-0.1504477:-0.1297064:-0.1089767:-0.0883336:-0.0679166:-0.0478514:-0.0281923:-0.0089277:0.0099972:0.0286611:0.0471064:0.0653982:0.0836038:0.1017681:0.1198959:0.1379923:0.1560641:0.1741182:0.1921614:0.2102025	0.0000000	0.0000000	0.0028835	0.0092916
TCF21	NR2E3	0.1162182	3.4901539:4.8842922:-0.0466505:-0.0379415:-0.0292426:-0.0206125:-0.0121504:-0.0039544:0.0039393:0.0115024:0.0187079:0.0255593:0.0321099:0.0384170:0.0445383:0.0505312:0.0564481:0.0623102:0.0681306:0.0739232:0.0797018:0.0854782	0.0000000	0.0000000	0.0133887	0.0092916
BLOC1S1	NR2E3	0.3506010	8.8820991:9.3897363:-0.0942351:-0.0816409:-0.0690482:-0.0564684:-0.0439221:-0.0314369:-0.0190439:-0.0068121:0.0051624:0.0168416:0.0282304:0.0393669:0.0503084:0.0611126:0.0718355:0.0825069:0.0931371:0.1037395:0.1143280:0.1249142	0.0000000	0.0000000	0.0008480	0.0092916
ANKMY2	NR2E3	0.1033333	8.9947509:9.8683253:0.0051170:0.0046696:0.0042182:0.0037424:0.0032210:0.0026813:0.0021660:0.0017058:0.0013111:0.0009322:0.0004789:-0.0001472:-0.0010160:-0.0021191:-0.0034103:-0.0048331:-0.0063300:-0.0078553:-0.0093941:-0.0109352	0.0000000	0.0000000	0.0010916	0.0092916
SMEK3P	NR2E3	0.6779653	2.4761108:3.0522162:-0.2021922:-0.1684993:-0.1348149:-0.1011645:-0.0675717:-0.0341110:-0.0008770:0.0320764:0.0647396:0.0971690:0.1294481:0.1616156:0.1936858:0.2256726:0.2575898:0.2894515:0.3212715:0.3530636:0.3848419:0.4166178	0.0000000	0.0000000	0.0001452	0.0092916
ZDHHC15	NAALAD2	0.1128550	2.4621338:3.0944911:2.9938162:2.9977365:3.0016532:3.0055493:3.0094009:3.0131735:3.0168374:3.0203659:3.0237444:3.0269717:3.0300532:3.0329986:3.0358240:3.0385411:3.0411584:3.0436932:3.0461669:3.0486010:3.0510169:3.0534303	0.0000000	0.0000000	0.0011757	0.0007323
SEZ6L	NAALAD2	0.1275626	5.4134478:6.2836171:-0.0636141:-0.0553288:-0.0470452:-0.0387781:-0.0305432:-0.0223481:-0.0142022:-0.0061067:0.0019575:0.0100083:0.0180493:0.0260816:0.0341078:0.0421224:0.0501152:0.0580874:0.0660442:0.0739908:0.0819323:0.0898729	0.0000000	0.0000000	0.0049870	0.0007323
OR4D1	NAALAD2	0.1567871	5.0335797:5.6202861:-0.0442656:-0.0384449:-0.0326279:-0.0268330:-0.0210812:-0.0153926:-0.0097879:-0.0042863:0.0011088:0.0063912:0.0115634:0.0166326:0.0216121:0.0265266:0.0314018:0.0362553:0.0410935:0.0459215:0.0507445:0.0555666	0.0000000	0.0000000	0.0006480	0.0007323
LOC100506530	NAALAD2	0.2986183	2.6554648:3.4152010:0.0394735:0.0336790:0.0278838:0.0220722:0.0162101:0.0102511:0.0041475:-0.0021319:-0.0086013:-0.0152709:-0.0221316:-0.0291581:-0.0363238:-0.0436024:-0.0509700:-0.0584052:-0.0658867:-0.0733967:-0.0809211:-0.0884478	0.0000000	0.0000000	0.0016278	0.0007323
KCNK3	NAALAD2	0.1139767	2.9862248:5.4417363:-0.1666772:-0.1491849:-0.1316962:-0.1142281:-0.0968014:-0.0794372:-0.0621618:-0.0450038:-0.0279855:-0.0111221:0.0055774:0.0221088:0.0384830:0.0547254:0.0708624:0.0869201:0.1029245:0.1188968:0.1348556:0.1508124	0.0000000	0.0000000	0.0439406	0.0007323
DQX1	NAALAD2	0.1244186	3.8565189:4.5931459:-0.2335089:-0.2124769:-0.1914487:-0.1704425:-0.1494804:-0.1285839:-0.1077591:-0.0870031:-0.0663260:-0.0457400:-0.0252564:-0.0048854:0.0153665:0.0354928:0.0554854:0.0753636:0.0951672:0.1149327:0.1346828:0.1544305	0.0000000	0.0000000	0.0000163	0.0007323
LOC100131303	NAALAD2	0.2364162	5.0142058:5.5588242:-0.1606553:-0.1422498:-0.1238440:-0.1054361:-0.0870212:-0.0685841:-0.0500920:-0.0315175:-0.0128482:0.0059340:0.0248331:0.0438356:0.0629240:0.0820799:0.1012813:0.1204983:0.1397068:0.1589010:0.1780874:0.1972725	0.0000000	0.0000000	0.0012337	0.0007323
CLIC6	NAALAD2	0.1387213	3.1414448:4.1312982:-0.0446671:-0.0402177:-0.0357680:-0.0313162:-0.0268603:-0.0223982:-0.0179275:-0.0134443:-0.0089531:-0.0044545:0.0000519:0.0045536:0.0090514:0.0135446:0.0180299:0.0225103:0.0269908:0.0314756:0.0359636:0.0404523	0.0000000	0.0000000	0.0071741	0.0007323
FLJ14107	NAALAD2	0.1226344	4.7432627:5.5612041:0.0324078:0.0294680:0.0265286:0.0235850:0.0206192:0.0176116:0.0145422:0.0113912:0.0081391:0.0047718:0.0012699:-0.0023915:-0.0062215:-0.0102087:-0.0143281:-0.0185421:-0.0228210:-0.0271403:-0.0314796:-0.0358223	0.0000000	0.0000000	0.0000088	0.0007323
KCNH7	NAALAD2	0.1954802	3.8968739:4.6754509:-0.1879637:-0.1689858:-0.1500056:-0.1310115:-0.1119894:-0.0929243:-0.0738043:-0.0546271:-0.0354007:-0.0161534:0.0030800:0.0222762:0.0414085:0.0604421:0.0793654:0.0981976:0.1169617:0.1356807:0.1543774:0.1730705	0.0000000	0.0000000	0.0046330	0.0007323
EFCAB5	NAALAD2	0.2713241	2.4118470:3.1943871:0.2340933:0.2108434:0.1875900:0.1643161:0.1410011:0.1176244:0.0941656:0.0706075:0.0469451:0.0231813:-0.0006669:-0.0245790:-0.0485478:-0.0725763:-0.0966648:-0.1208040:-0.1449813:-0.1691835:-0.1933973:-0.2176129	0.0000000	0.0000000	0.0012880	0.0007323
PTBP2	NAALAD2	0.9916646	5.0102867:5.9696542:-0.3160135:-0.2849561:-0.2539000:-0.2228513:-0.1918176:-0.1608046:-0.1298152:-0.0988429:-0.0678907:-0.0369698:-0.0060845:0.0247725:0.0556101:0.0864373:0.1172609:0.1480768:0.1788726:0.2096508:0.2404192:0.2711855	0.0000000	0.0000000	0.0030027	0.0007323
CLRN3	NAALAD2	0.1054187	3.3761410:3.9792932:-0.0489266:-0.0424554:-0.0359880:-0.0295429:-0.0231439:-0.0168196:-0.0105939:-0.0044908:0.0014755:0.0072930:0.0129583:0.0184745:0.0238566:0.0291282:0.0343134:0.0394347:0.0445099:0.0495556:0.0545868:0.0596156	0.0000000	0.0000000	0.0030551	0.0007323
RALGAPB	NAALAD2	0.1227858	7.1612419:7.7220431:-0.1659263:-0.1511454:-0.1363670:-0.1216029:-0.1068656:-0.0921560:-0.0774714:-0.0628140:-0.0481878:-0.0336079:-0.0191018:-0.0046957:0.0095849:0.0237227:0.0377211:0.0515997:0.0653839:0.0791105:0.0928165:0.1065215	0.0000000	0.0000000	0.0007453	0.0007323
LOC729506	NAALAD2	0.1525126	4.7274617:5.4827052:-0.1850710:-0.1594663:-0.1338603:-0.1082539:-0.0826416:-0.0570017:-0.0313204:-0.0055903:0.0201870:0.0460051:0.0718598:0.0977289:0.1235900:0.1494324:0.1752494:0.2010383:0.2268052:0.2525576:0.2783026:0.3040464	0.0000000	0.0000000	0.0022340	0.0007323
LOC441454	NAALADL1	0.3249868	2.9767119:4.3282963:5.5248171:5.5240754:5.5233338:5.5225928:5.5218530:5.5211144:5.5203773:5.5196455:5.5189214:5.5182037:5.5174893:5.5167765:5.5160640:5.5153504:5.5146344:5.5139155:5.5131944:5.5124717:5.5117482:5.5110246	0.0000000	0.0000000	0.0031946	0.0000311
FCRL4	NAALADL1	0.1056135	2.8826100:4.5366450:-0.0364815:-0.0292915:-0.0221017:-0.0149128:-0.0077207:-0.0005199:0.0066923:0.0139173:0.0211559:0.0284075:0.0356693:0.0429381:0.0502112:0.0574866:0.0647624:0.0720371:0.0793104:0.0865829:0.0938549:0.1011268	0.0000000	0.0000000	0.0157165	0.0000311
LOC402779	NAALADL1	0.1232110	5.0012320:5.6054193:-0.0668675:-0.0593710:-0.0518744:-0.0443774:-0.0368810:-0.0293844:-0.0218866:-0.0143889:-0.0068930:0.0005994:0.0080891:0.0155747:0.0230546:0.0305273:0.0379929:0.0454525:0.0529072:0.0603591:0.0678104:0.0752617	0.0000000	0.0000000	0.0011258	0.0000311
LIMS3	NAALADL1	0.1333623	3.4775180:4.5471140:-0.1140708:-0.0993403:-0.0846098:-0.0698788:-0.0551467:-0.0404097:-0.0256610:-0.0108938:0.0038944:0.0187027:0.0335299:0.0483750:0.0632366:0.0781125:0.0929994:0.1078946:0.1227961:0.1377019:0.1526099:0.1675184	0.0000000	0.0000000	0.0021375	0.0000311
KCNN1	NAALADL1	0.1836474	5.9342641:6.4968282:-0.1509364:-0.1351250:-0.1193135:-0.1035016:-0.0876891:-0.0718758:-0.0560640:-0.0402542:-0.0244421:-0.0086249:0.0071968:0.0230220:0.0388496:0.0546800:0.0705132:0.0863486:0.1021860:0.1180241:0.1338620:0.1496999	0.0000000	0.0000000	0.0000634	0.0000311
LOC283728	NAALADL1	0.1199164	5.8218931:6.8168613:0.0321054:0.0285481:0.0249907:0.0214336:0.0178767:0.0143202:0.0107644:0.0072129:0.0036707:0.0001449:-0.0033601:-0.0068461:-0.0103171:-0.0137768:-0.0172289:-0.0206758:-0.0241190:-0.0275601:-0.0310007:-0.0344414	0.0000000	0.0000000	0.0055073	0.0000311
LOC644852	NAALADL1	0.5037877	2.9710418:3.6573330:-0.0268211:-0.0234703:-0.0201182:-0.0167599:-0.0133920:-0.0100137:-0.0066252:-0.0032295:0.0001713:0.0035771:0.0069889:0.0104084:0.0138363:0.0172698:0.0207057:0.0241411:0.0275756:0.0310095:0.0344432:0.0378768	0.0000000	0.0000000	0.0000099	0.0000311
PHKG2	NAALADL1	0.2955882	3.2234148:4.0487081:0.0473138:0.0411424:0.0349710:0.0287984:0.0226239:0.0164439:0.0102574:0.0040667:-0.0021266:-0.0083196:-0.0145084:-0.0206876:-0.0268546:-0.0330086:-0.0391503:-0.0452820:-0.0514061:-0.0575251:-0.0636415:-0.0697576	0.0000000	0.0000000	0.0036746	0.0000311
DUSP26	NAALADL1	0.1541858	5.3410167:6.2797562:0.0777260:0.0673855:0.0570451:0.0467048:0.0363654:0.0260320:0.0157102:0.0054058:-0.0048753:-0.0151319:-0.0253637:-0.0355737:-0.0457655:-0.0559426:-0.0661081:-0.0762643:-0.0864135:-0.0965580:-0.1067002:-0.1168419	0.0000000	0.0000000	0.0008314	0.0000311
LOC100286922	NAALADL1	0.1068380	3.2106539:3.8461860:-0.0313846:-0.0272066:-0.0230293:-0.0188553:-0.0146849:-0.0105173:-0.0063518:-0.0021864:0.0019813:0.0061534:0.0103327:0.0145226:0.0187237:0.0229337:0.0271498:0.0313696:0.0355906:0.0398115:0.0440324:0.0482532	0.0000000	0.0000000	0.0005905	0.0000311
TAGLN3	NAALADL1	0.4153423	5.2997397:6.1896292:-0.1006460:-0.0882908:-0.0759355:-0.0635801:-0.0512242:-0.0388680:-0.0265133:-0.0141626:-0.0018168:0.0105277:0.0228749:0.0352281:0.0475873:0.0599503:0.0723149:0.0846791:0.0970425:0.1094055:0.1217681:0.1341308	0.0000000	0.0000000	0.0026140	0.0000311
ABCG4	NAALADL1	0.1702653	4.8359589:5.5789591:0.0408912:0.0369366:0.0329820:0.0290278:0.0250746:0.0211226:0.0171724:0.0132244:0.0092795:0.0053392:0.0014024:-0.0025299:-0.0064588:-0.0103832:-0.0143029:-0.0182198:-0.0221357:-0.0260522:-0.0299692:-0.0338863	0.0000000	0.0000000	0.0024384	0.0000311
LOC100130815	NAALADL1	0.7418823	3.5182539:4.3372403:-0.0551610:-0.0499333:-0.0447054:-0.0394770:-0.0342474:-0.0290161:-0.0237823:-0.0185426:-0.0132945:-0.0080380:-0.0027718:0.0025029:0.0077837:0.0130694:0.0183596:0.0236534:0.0289508:0.0342516:0.0395543:0.0448574	0.0000000	0.0000000	0.0011398	0.0000311
FAM163A	NAALADL1	0.2049180	4.1193980:4.7749482:0.0448281:0.0404523:0.0360766:0.0317015:0.0273276:0.0229555:0.0185840:0.0142086:0.0098244:0.0054290:0.0010254:-0.0033836:-0.0077926:-0.0121962:-0.0165919:-0.0209807:-0.0253644:-0.0297445:-0.0341226:-0.0385004	0.0000000	0.0000000	0.0004036	0.0000311
BCL2	NAALADL1	0.3427103	3.4423720:4.5236412:0.0236710:0.0198388:0.0160068:0.0121768:0.0083510:0.0045358:0.0007393:-0.0030318:-0.0067760:-0.0104955:-0.0141935:-0.0178737:-0.0215398:-0.0251955:-0.0288440:-0.0324868:-0.0361251:-0.0397600:-0.0433931:-0.0470258	0.0000000	0.0000000	0.0025039	0.0000311
WBSCR16	CDKN2B-AS1	0.1922160	7.3143701:8.0244456:2.9074672:2.8937249:2.8799820:2.8662361:2.8524849:2.8387239:2.8249458:2.8111551:2.7973648:2.7835848:2.7698221:2.7560742:2.7423400:2.7286232:2.7149197:2.7012245:2.6875378:2.6738559:2.6601719:2.6464866	0.0000000	0.0000000	0.0017411	0.0005728
C9orf116	CDKN2B-AS1	0.1826347	6.0799278:7.2122060:-0.0325906:-0.0289652:-0.0253414:-0.0217280:-0.0181359:-0.0145746:-0.0110506:-0.0075615:-0.0040885:-0.0006151:0.0028765:0.0063952:0.0099447:0.0135154:0.0170873:0.0206460:0.0241834:0.0276958:0.0311931:0.0346880	0.0000000	0.0000000	0.0039293	0.0005728
FOXB1	CDKN2B-AS1	0.2674095	3.9621889:4.7803021:0.0015260:0.0014755:0.0014243:0.0013675:0.0012919:0.0011741:0.0009769:0.0006681:0.0002373:-0.0003139:-0.0009793:-0.0017541:-0.0026287:-0.0035922:-0.0046307:-0.0057291:-0.0068726:-0.0080461:-0.0092345:-0.0104255	0.0000000	0.0000000	0.0000090	0.0005728
RNF7	CDKN2B-AS1	0.1062106	5.6772398:6.7896062:-0.0802631:-0.0725846:-0.0649078:-0.0572404:-0.0495913:-0.0419702:-0.0343881:-0.0268551:-0.0193890:-0.0120045:-0.0046940:0.0025547:0.0097493:0.0168965:0.0240011:0.0310649:0.0380896:0.0450772:0.0520382:0.0589951	0.0000000	0.0000000	0.0039108	0.0005728
IFT140	CDKN2B-AS1	0.1309408	5.8575119:6.7411910:0.1095049:0.0994287:0.0893508:0.0792626:0.0691538:0.0590123:0.0488179:0.0385553:0.0282127:0.0177780:0.0072389:-0.0034189:-0.0141962:-0.0250803:-0.0360624:-0.0471317:-0.0582689:-0.0694489:-0.0806470:-0.0918473	0.0000000	0.0000000	0.0061211	0.0005728
BLID	CDKN2B-AS1	0.2999724	4.0092091:5.5830689:0.0296459:0.0257001:0.0217519:0.0177852:0.0137689:0.0096848:0.0055175:0.0012515:-0.0031252:-0.0076029:-0.0121606:-0.0167858:-0.0214671:-0.0261965:-0.0309689:-0.0357793:-0.0406204:-0.0454822:-0.0503543:-0.0552281	0.0000000	0.0000000	0.0022292	0.0005728
C19orf57	CDKN2B-AS1	0.2092426	6.4825057:7.0052391:-0.0847566:-0.0767384:-0.0687194:-0.0606959:-0.0526641:-0.0446305:-0.0366094:-0.0286160:-0.0206746:-0.0128154:-0.0050603:0.0025719:0.0100690:0.0174439:0.0247242:0.0319417:0.0391265:0.0463015:0.0534732:0.0606444	0.0000000	0.0000000	0.0000959	0.0005728
CCR8	CDKN2B-AS1	0.4400394	3.8667318:4.6234032:-0.1613197:-0.1401292:-0.1189366:-0.0977325:-0.0765117:-0.0552703:-0.0340090:-0.0127452:0.0085009:0.0297005:0.0508394:0.0719136:0.0929289:0.1138896:0.1347999:0.1556688:0.1765066:0.1973237:0.2181304:0.2389355	0.0000000	0.0000000	0.0003617	0.0005728
KRT8P12	CDKN2B-AS1	0.6833581	6.4829840:7.3492833:-0.0528409:-0.0478065:-0.0427737:-0.0377513:-0.0327495:-0.0277787:-0.0228504:-0.0179780:-0.0131745:-0.0084491:-0.0037997:0.0007809:0.0052869:0.0097183:0.0140953:0.0184498:0.0228025:0.0271618:0.0315256:0.0358902	0.0000000	0.0000000	0.0042801	0.0005728
DNAJC12	CDKN2B-AS1	0.2929782	4.6860789:6.2699810:0.0000022:0.0000810:0.0001586:0.0002287:0.0002793:0.0002913:0.0002623:0.0002079:0.0001443:0.0000845:0.0000322:-0.0000172:-0.0000664:-0.0001149:-0.0001674:-0.0002202:-0.0002588:-0.0002779:-0.0002844:-0.0002888	0.0000000	0.0000000	0.0090211	0.0005728
CARS	CDKN2B-AS1	0.2508591	6.6179937:7.5183092:-0.0389661:-0.0349764:-0.0309873:-0.0270033:-0.0230311:-0.0190774:-0.0151519:-0.0112696:-0.0074539:-0.0037290:-0.0000992:0.0034541:0.0069557:0.0104245:0.0138609:0.0172582:0.0206215:0.0239631:0.0272937:0.0306224	0.0000000	0.0000000	0.0013298	0.0005728
SCRN2	CDKN2B-AS1	0.2768131	7.4824847:8.5535775:0.0636836:0.0569299:0.0501746:0.0434090:0.0366220:0.0297962:0.0229107:0.0159468:0.0089044:0.0018016:-0.0053423:-0.0125037:-0.0196619:-0.0268133:-0.0339668:-0.0411226:-0.0482784:-0.0554319:-0.0625810:-0.0697283	0.0000000	0.0000000	0.0035394	0.0005728
LOC100128334	CDKN2B-AS1	0.2974093	5.1925277:5.7576810:-0.0464223:-0.0414021:-0.0363844:-0.0313817:-0.0264091:-0.0214816:-0.0166172:-0.0118361:-0.0071421:-0.0025404:0.0019597:0.0063455:0.0106098:0.0147604:0.0188221:0.0228212:0.0267821:0.0307221:0.0346517:0.0385797	0.0000000	0.0000000	0.0011223	0.0005728
FXN	LOC100049716	0.1821897	6.8713240:9.1355010:6.9265417:6.8828911:6.8392295:6.7955019:6.7516611:6.7077525:6.6638115:6.6198469:6.5758677:6.5318825:6.4879001:6.4439466:6.4000797:6.3562972:6.3125258:6.2686971:6.2248134:6.1809208:6.1370394:6.0931606	0.0000000	0.0000000	0.0147655	0.0100214
LOC400027	LOC100049716	0.1024909	7.9293488:9.8038770:0.1496399:0.1310542:0.1124677:0.0938704:0.0752245:0.0565116:0.0377899:0.0191293:0.0005971:-0.0177596:-0.0359472:-0.0539812:-0.0718769:-0.0896497:-0.1073152:-0.1248888:-0.1423858:-0.1598218:-0.1772202:-0.1946133	0.0000000	0.0000000	0.0018269	0.0100214
CXCL5	LOC100049716	0.1807743	3.4107138:12.4591170:0.1918028:0.1748672:0.1579230:0.1409382:0.1239163:0.1068721:0.0898204:0.0727758:0.0557531:0.0387670:0.0218323:0.0049636:-0.0118243:-0.0285167:-0.0450922:-0.0615279:-0.0778796:-0.0941966:-0.1104934:-0.1267882	0.0000000	0.0000000	0.0693193	0.0100214
ZNF572	LOC100049716	0.9790815	4.3790549:7.4348932:-0.3286894:-0.2874466:-0.2462098:-0.2050093:-0.1638839:-0.1228021:-0.0816914:-0.0404645:0.0009662:0.0426033:0.0844341:0.1264458:0.1686255:0.2109604:0.2534376:0.2960467:0.3387966:0.3816780:0.4246357:0.4676086	0.0000000	0.0000000	0.0214089	0.0100214
CDKN2A	ACOT8	0.9721732	2.9278919:11.0854379:7.4535945:7.5182243:7.5828472:7.6474499:7.7120351:7.7766214:7.8412333:7.9058950:7.9706309:8.0354652:8.1004223:8.1655265:8.2308020:8.2962733:8.3619634:8.4278773:8.4939985:8.5602547:8.6265525:8.6928536	0.0000000	0.0000000	0.0585452	0.0051363
NINJ2	ABI1	0.3417171	4.5608310:6.7389499:9.4105033:9.3632989:9.3160914:9.2688608:9.2215763:9.1742195:9.1268010:9.0793377:9.0318647:8.9844231:8.9370142:8.8896352:8.8422835:8.7949593:8.7476840:8.7004733:8.6533337:8.6062708:8.5592626:8.5122645	0.0000000	0.0000000	0.0060547	0.0038573
LONRF1	ABI1	0.4942977	5.7434620:9.0059358:-0.5476468:-0.4951573:-0.4426663:-0.3901845:-0.3377403:-0.2853529:-0.2330228:-0.1807488:-0.1285298:-0.0763645:-0.0242517:0.0278097:0.0798210:0.1317812:0.1836703:0.2354716:0.2871827:0.3388375:0.3904748:0.4421100	0.0000000	0.0000000	0.0105879	0.0038573
KLHL29	ABI1	0.4057465	3.4220818:8.8528892:-0.0994070:-0.0904708:-0.0815392:-0.0726147:-0.0636927:-0.0547709:-0.0458470:-0.0369186:-0.0279834:-0.0190390:-0.0100833:-0.0011137:0.0078720:0.0168762:0.0259059:0.0349655:0.0440439:0.0531324:0.0622211:0.0713073	0.0000000	0.0000000	0.0461814	0.0038573
PAQR3	GNPDA1	0.1187825	8.5872334:10.0519849:9.7025231:9.6798553:9.6571755:9.6344211:9.6115290:9.5884820:9.5652783:9.5418844:9.5182733:9.4944239:9.4703149:9.4459273:9.4212543:9.3963144:9.3711527:9.3458186:9.3203611:9.2948283:9.2692565:9.2436767	0.0000000	0.0000000	0.0098236	0.0037025
MMP9	GNPDA1	0.1106866	5.9156441:12.3786698:0.0280489:0.0247647:0.0214796:0.0182023:0.0149267:0.0116066:0.0082172:0.0047363:0.0011507:-0.0025413:-0.0063409:-0.0102492:-0.0142675:-0.0183970:-0.0226389:-0.0269944:-0.0314657:-0.0360424:-0.0406742:-0.0453153	0.0000000	0.0000000	0.0290087	0.0037025
GTF2A1	GNPDA1	0.2442283	9.8790540:10.9810287:0.1490705:0.1293161:0.1095526:0.0897113:0.0696803:0.0493940:0.0288085:0.0078985:-0.0133542:-0.0349567:-0.0569083:-0.0792018:-0.1017918:-0.1246218:-0.1476416:-0.1708012:-0.1940503:-0.2173387:-0.2406230:-0.2639031	0.0000000	0.0000000	0.0035445	0.0037025
COL6A1	GNPDA1	0.8266621	7.0245418:10.9730054:0.2568859:0.2290498:0.2012202:0.1734220:0.1456675:0.1179614:0.0903107:0.0627044:0.0351241:0.0075514:-0.0200319:-0.0476440:-0.0753008:-0.1030049:-0.1307533:-0.1585433:-0.1863720:-0.2142425:-0.2421564:-0.2700794	0.0000000	0.0000000	0.0121252	0.0037025
COL6A3	GNPDA1	0.3206386	4.1703781:8.6458617:0.2439907:0.2158263:0.1876503:0.1594167:0.1310777:0.1026009:0.0739621:0.0451451:0.0161350:-0.0130775:-0.0424902:-0.0721010:-0.1019083:-0.1319100:-0.1621044:-0.1924873:-0.2230297:-0.2536918:-0.2844187:-0.3151555	0.0000000	0.0000000	0.0287727	0.0037025
KIR2DS2	KCNE3	0.1579081	3.2580739:4.1913739:4.6295669:4.6510686:4.6725705:4.6940727:4.7155760:4.7370817:4.7585903:4.7801017:4.8016185:4.8231451:4.8446827:4.8662292:4.8877825:4.9093406:4.9309016:4.9524647:4.9740293:4.9955950:5.0171611:5.0387274	0.0000000	0.0000000	0.0022329	0.0000075
PHOX2B	KCNE3	0.1457209	4.0938410:4.8515431:0.0150362:0.0131310:0.0112259:0.0093208:0.0074157:0.0055109:0.0036072:0.0017084:-0.0001788:-0.0020503:-0.0039069:-0.0057501:-0.0075823:-0.0094055:-0.0112216:-0.0130324:-0.0148398:-0.0166449:-0.0184489:-0.0202527	0.0000000	0.0000000	0.0007737	0.0000075
ADHFE1	KCNE3	0.2488532	6.1896290:6.7020351:-0.1990662:-0.1756570:-0.1522480:-0.1288400:-0.1054336:-0.0820294:-0.0586286:-0.0352316:-0.0118368:0.0115576:0.0349549:0.0583575:0.0817638:0.1051716:0.1285804:0.1519908:0.1754027:0.1988155:0.2222288:0.2456422	0.0000000	0.0000000	0.0001817	0.0000075
ACSL6	KCNE3	0.1063395	2.3979019:2.8945221:-0.0008737:-0.0007919:-0.0007101:-0.0006281:-0.0005457:-0.0004626:-0.0003786:-0.0002919:-0.0002012:-0.0001069:-0.0000099:0.0000900:0.0001934:0.0003011:0.0004134:0.0005302:0.0006510:0.0007743:0.0008980:0.0010216	0.0000000	0.0000000	0.0000522	0.0000075
TBC1D27	KCNE3	0.1599665	4.4456977:4.9982120:-0.0072815:-0.0065886:-0.0058957:-0.0052026:-0.0045089:-0.0038144:-0.0031175:-0.0024148:-0.0017027:-0.0009774:-0.0002370:0.0005192:0.0012891:0.0020691:0.0028556:0.0036465:0.0044409:0.0052385:0.0060379:0.0068375	0.0000000	0.0000000	0.0000429	0.0000075
FAM190A	KCNE3	0.1915423	3.3963329:4.4521500:0.0599265:0.0492789:0.0386313:0.0279847:0.0173411:0.0067012:-0.0039330:-0.0145626:-0.0251895:-0.0358140:-0.0464365:-0.0570572:-0.0676763:-0.0782940:-0.0889106:-0.0995263:-0.1101413:-0.1207559:-0.1313702:-0.1419845	0.0000000	0.0000000	0.0050247	0.0000075
GALR1	KCNE3	0.2059859	3.4884109:3.9696182:-0.0644298:-0.0565103:-0.0485906:-0.0406702:-0.0327487:-0.0248275:-0.0169089:-0.0089941:-0.0010827:0.0068243:0.0147244:0.0226150:0.0304932:0.0383584:0.0462126:0.0540581:0.0618972:0.0697319:0.0775645:0.0853967	0.0000000	0.0000000	0.0033684	0.0000075
GPR150	KCNE3	0.1663974	4.9253158:5.4070493:-0.1983352:-0.1789252:-0.1595151:-0.1401048:-0.1206934:-0.1012795:-0.0818615:-0.0624387:-0.0430112:-0.0235794:-0.0041433:0.0152965:0.0347389:0.0541822:0.0736263:0.0930708:0.1125156:0.1319610:0.1514070:0.1708531	0.0000000	0.0000000	0.0018947	0.0000075
FCAR	KCNE3	0.2991291	5.0249227:5.7341662:0.1661144:0.1519713:0.1378281:0.1236846:0.1095404:0.0953952:0.0812488:0.0671021:0.0529574:0.0388173:0.0246842:0.0105604:-0.0035517:-0.0176513:-0.0317401:-0.0458207:-0.0598955:-0.0739666:-0.0880356:-0.1021041	0.0000000	0.0000000	0.0002286	0.0000075
FAM205A	KCNE3	0.2967626	3.6129269:4.1541129:0.0087342:0.0078257:0.0069174:0.0060100:0.0051045:0.0042024:0.0033046:0.0024112:0.0015233:0.0006421:-0.0002312:-0.0010956:-0.0019526:-0.0028051:-0.0036549:-0.0045025:-0.0053482:-0.0061925:-0.0070362:-0.0078799	0.0000000	0.0000000	0.0001824	0.0000075
NBPF5	KCNE3	0.1113028	3.5304309:3.9367791:-0.0472907:-0.0433793:-0.0394677:-0.0355550:-0.0316400:-0.0277214:-0.0237957:-0.0198591:-0.0159078:-0.0119380:-0.0079464:-0.0039329:0.0000998:0.0041493:0.0082131:0.0122886:0.0163729:0.0204629:0.0245557:0.0286489	0.0000000	0.0000000	0.0004596	0.0000075
SIGLEC10	KCNE3	0.1397739	5.3422207:5.9632093:-0.0303683:-0.0262116:-0.0220547:-0.0178964:-0.0137351:-0.0095671:-0.0053886:-0.0011986:0.0029999:0.0072044:0.0114125:0.0156229:0.0198350:0.0240485:0.0282631:0.0324785:0.0366944:0.0409106:0.0451270:0.0493434	0.0000000	0.0000000	0.0003378	0.0000075
CD22	KCNE3	0.1827338	4.5871419:5.4654809:-0.0206410:-0.0178779:-0.0151146:-0.0123515:-0.0095899:-0.0068313:-0.0040758:-0.0013218:0.0014311:0.0041822:0.0069315:0.0096787:0.0124235:0.0151657:0.0179061:0.0206453:0.0233844:0.0261236:0.0288630:0.0316023	0.0000000	0.0000000	0.0069064	0.0000075
LOC100271832	KCNE3	0.1419355	3.2320730:4.0940400:-0.0208052:-0.0189151:-0.0170250:-0.0151345:-0.0132433:-0.0113509:-0.0094570:-0.0075611:-0.0056624:-0.0037597:-0.0018519:0.0000617:0.0019821:0.0039101:0.0058445:0.0077838:0.0097261:0.0116700:0.0136140:0.0155579	0.0000000	0.0000000	0.0000071	0.0000075
PTN	KCNE3	0.2192067	2.8654999:3.6370181:-0.0673797:-0.0586597:-0.0499395:-0.0412192:-0.0324991:-0.0237783:-0.0150539:-0.0063227:0.0024181:0.0111714:0.0199389:0.0287197:0.0375122:0.0463148:0.0551259:0.0639441:0.0727675:0.0815945:0.0904232:0.0992521	0.0000000	0.0000000	0.0019227	0.0000075
CXorf36	KCNE3	0.1093560	3.7047059:4.6650210:0.1533488:0.1334543:0.1135598:0.0936656:0.0737723:0.0538805:0.0339908:0.0141029:-0.0057834:-0.0256680:-0.0455517:-0.0654355:-0.0853196:-0.1052042:-0.1250891:-0.1449744:-0.1648599:-0.1847455:-0.2046312:-0.2245170	0.0000000	0.0000000	0.0000275	0.0000075
C16orf89	KCNE3	0.1498127	5.1281461:5.9490729:0.1420125:0.1291716:0.1163310:0.1034926:0.0906584:0.0778306:0.0650113:0.0522026:0.0394067:0.0266256:0.0138600:0.0011062:-0.0116411:-0.0243853:-0.0371275:-0.0498683:-0.0626075:-0.0753454:-0.0880826:-0.1008197	0.0000000	0.0000000	0.0000999	0.0000075
NKAIN2	KCNE3	0.2416158	2.8545770:3.3611470:0.1173253:0.1070612:0.0967974:0.0865358:0.0762785:0.0660274:0.0557843:0.0455510:0.0353294:0.0251216:0.0149301:0.0047574:-0.0053953:-0.0155282:-0.0256439:-0.0357460:-0.0458380:-0.0559238:-0.0660065:-0.0760888	0.0000000	0.0000000	0.0004666	0.0000075
DARC	KCNE3	0.2523207	4.9211859:5.4950100:0.0341776:0.0312797:0.0283818:0.0254840:0.0225866:0.0196895:0.0167930:0.0138976:0.0110045:0.0081163:0.0052362:0.0023666:-0.0004937:-0.0033475:-0.0061968:-0.0090425:-0.0118853:-0.0147263:-0.0175666:-0.0204068	0.0000000	0.0000000	0.0008006	0.0000075
LOC645188	KCNE3	0.1250000	2.9692599:3.3075701:-0.0260983:-0.0227753:-0.0194522:-0.0161280:-0.0128018:-0.0094728:-0.0061402:-0.0028038:0.0005353:0.0038748:0.0072121:0.0105447:0.0138723:0.0171957:0.0205154:0.0238322:0.0271469:0.0304601:0.0337726:0.0370849	3.1054000	0.0000000	0.0059263	0.0000075
HSPB2	KCNE3	0.7031146	5.4375848:6.0739289:-0.0240323:-0.0207043:-0.0173762:-0.0140479:-0.0107187:-0.0073879:-0.0040547:-0.0007167:0.0026286:0.0059825:0.0093436:0.0127105:0.0160818:0.0194571:0.0228356:0.0262168:0.0295999:0.0329843:0.0363693:0.0397545	0.0000000	0.0000000	0.0000448	0.0000075
DAGLA	KCNE3	0.1440953	5.8637060:6.5678049:-0.0152534:-0.0136462:-0.0120391:-0.0104323:-0.0088260:-0.0072202:-0.0056133:-0.0040035:-0.0023887:-0.0007668:0.0008635:0.0025020:0.0041481:0.0058029:0.0074679:0.0091412:0.0108201:0.0125025:0.0141867:0.0158712	0.0000000	0.0000000	0.0004425	0.0000075
PLAC1L	KCNE3	0.2860310	2.5291399:2.9064072:-0.0259494:-0.0233706:-0.0207916:-0.0182119:-0.0156307:-0.0130491:-0.0104711:-0.0079013:-0.0053441:-0.0028026:-0.0002772:0.0022321:0.0047264:0.0072079:0.0096793:0.0121431:0.0146021:0.0170588:0.0195146:0.0219702	0.0000000	0.0000000	0.0045117	0.0000075
LOC100128198	KCNE3	0.2744681	4.2450441:4.9584781:-0.0459038:-0.0417309:-0.0375578:-0.0333840:-0.0292089:-0.0250318:-0.0208520:-0.0166686:-0.0124805:-0.0082855:-0.0040819:0.0001311:0.0043508:0.0085734:0.0127969:0.0170201:0.0212420:0.0254634:0.0296850:0.0339065	0.0000000	0.0000000	0.0000099	0.0000075
SNAI3	KCNE3	0.4579809	3.6475939:4.1039849:-0.0056976:-0.0052138:-0.0047298:-0.0042443:-0.0037562:-0.0032638:-0.0027659:-0.0022611:-0.0017484:-0.0012265:-0.0006941:-0.0001498:0.0004078:0.0009778:0.0015585:0.0021487:0.0027458:0.0033469:0.0039495:0.0045523	0.0000000	0.0000000	0.0031863	0.0000075
ASB16	KCNE3	0.1382979	5.7579431:6.2804581:0.0374980:0.0340779:0.0306579:0.0272385:0.0238202:0.0204035:0.0169879:0.0135727:0.0101576:0.0067439:0.0033336:-0.0000713:-0.0034695:-0.0068608:-0.0102469:-0.0136296:-0.0170102:-0.0203897:-0.0237686:-0.0271473	0.0000000	0.0000000	0.0000488	0.0000075
ALOX15B	KCNE3	0.1803412	3.5019158:4.5126849:-0.0032622:-0.0029935:-0.0027246:-0.0024548:-0.0021830:-0.0019081:-0.0016274:-0.0013375:-0.0010353:-0.0007168:-0.0003790:-0.0000223:0.0003506:0.0007357:0.0011279:0.0015233:0.0019200:0.0023175:0.0027152:0.0031130	0.0000000	0.0000000	0.0028596	0.0000075
OR10A3	KCNE3	0.2065728	3.2354509:3.8257052:-0.0196800:-0.0177046:-0.0157288:-0.0137508:-0.0117685:-0.0097790:-0.0077794:-0.0057667:-0.0037380:-0.0016917:0.0003736:0.0024583:0.0045625:0.0066840:0.0088186:0.0109632:0.0131146:0.0152698:0.0174262:0.0195829	0.0000000	0.0000000	0.0001798	0.0000075
CTAGE1	KCNE3	0.2866242	2.8600780:3.4333471:0.0160916:0.0143405:0.0125894:0.0108389:0.0090896:0.0073418:0.0055963:0.0038535:0.0021134:0.0003767:-0.0013569:-0.0030888:-0.0048199:-0.0065511:-0.0082831:-0.0100156:-0.0117488:-0.0134826:-0.0152168:-0.0169511	0.0000000	0.0000000	0.0007356	0.0000075
LOC729506	KCNE3	0.1013514	4.7274617:5.4827052:0.0752878:0.0648360:0.0543842:0.0439322:0.0334793:0.0230247:0.0125692:0.0021156:-0.0083324:-0.0187703:-0.0291967:-0.0396152:-0.0500291:-0.0604394:-0.0708464:-0.0812506:-0.0916525:-0.1020530:-0.1124528:-0.1228525	0.0000000	0.0000000	0.0022340	0.0000075
C6orf183	KCNE3	0.1743487	3.6870040:4.2718521:-0.0991936:-0.0872190:-0.0752444:-0.0632690:-0.0512921:-0.0393130:-0.0273298:-0.0153409:-0.0033474:0.0086479:0.0206428:0.0326362:0.0446279:0.0566184:0.0686082:0.0805979:0.0925876:0.1045772:0.1165668:0.1285563	0.0000000	0.0000000	0.0000086	0.0000075
B3GALT4	KCNE3	0.1989529	5.9215669:6.5597859:0.0365516:0.0322443:0.0279367:0.0236282:0.0193193:0.0150116:0.0107071:0.0064094:0.0021223:-0.0021517:-0.0064116:-0.0106590:-0.0148970:-0.0191281:-0.0233532:-0.0275735:-0.0317903:-0.0360049:-0.0402186:-0.0444321	0.0000000	0.0000000	0.0038461	0.0000075
ST8SIA3	KCNE3	0.2924282	3.6982919:4.3301750:0.0322725:0.0279887:0.0237051:0.0194226:0.0151437:0.0108707:0.0066055:0.0023501:-0.0018931:-0.0061218:-0.0103348:-0.0145324:-0.0187148:-0.0228848:-0.0270454:-0.0311991:-0.0353476:-0.0394928:-0.0436363:-0.0477794	0.0000000	0.0000000	0.0000099	0.0000075
RNF113A	ZBTB33	0.6188431	8.9924468:10.1144067:10.1848300:10.2197683:10.2547049:10.2896300:10.3245023:10.3592984:10.3940127:10.4286398:10.4631769:10.4976211:10.5319695:10.5662194:10.6003678:10.6344120:10.6683491:10.7021765:10.7359041:10.7695616:10.8031848:10.8368027	0.0000000	0.0000000	0.0022131	0.0021799
STOX2	ZBTB33	0.1670336	3.2412168:8.1694728:0.2528691:0.2321305:0.2113906:0.1906367:0.1698362:0.1489523:0.1279586:0.1068498:0.0856274:0.0642933:0.0428494:0.0212977:-0.0003600:-0.0221217:-0.0439854:-0.0659494:-0.0880193:-0.1101905:-0.1323956:-0.1546027	0.0000000	0.0000000	0.0182680	0.0021799
MAPK6	ZBTB33	0.3818276	10.4708613:11.5887328:0.4553167:0.4196404:0.3839645:0.3482900:0.3126002:0.2768601:0.2410313:0.2050768:0.1689815:0.1327440:0.0963634:0.0598388:0.0231690:-0.0136470:-0.0506100:-0.0877212:-0.1249815:-0.1623678:-0.1998027:-0.2372418	0.0000000	0.0000000	0.0014941	0.0021799
PIP4K2C	ZBTB33	0.1579529	9.2647008:13.1751662:0.1241386:0.1056834:0.0872196:0.0686947:0.0500860:0.0313941:0.0126205:-0.0062334:-0.0251663:-0.0441768:-0.0632636:-0.0824254:-0.1016606:-0.1209680:-0.1403463:-0.1597939:-0.1793069:-0.1988639:-0.2184326:-0.2380024	0.0000000	0.0000000	0.0142548	0.0021799
MT1E	SNHG8	0.1026856	7.2813429:12.7827846:10.9243419:10.9345553:10.9447679:10.9549720:10.9651318:10.9752152:10.9852137:10.9951564:11.0050579:11.0149280:11.0247759:11.0346111:11.0444432:11.0542816:11.0641357:11.0740151:11.0839291:11.0938868:11.1038748:11.1138647	0.0000000	0.0000000	0.0386871	0.0035314
CNTLN	SNHG8	0.4183610	5.0379967:6.8580671:0.1774036:0.1620221:0.1466352:0.1312174:0.1157595:0.1002885:0.0848058:0.0693022:0.0537685:0.0381951:0.0225729:0.0068924:-0.0088556:-0.0246814:-0.0406094:-0.0566791:-0.0728895:-0.0891933:-0.1055281:-0.1218648	0.0000000	0.0000000	0.0069062	0.0035314
SELK	SNHG8	0.7553542	9.8228148:10.9650966:-0.3217070:-0.2854714:-0.2492399:-0.2130371:-0.1769065:-0.1408961:-0.1050438:-0.0693311:-0.0337535:0.0016495:0.0368771:0.0719388:0.1068439:0.1416021:0.1762227:0.2107158:0.2450998:0.2794195:0.3137290:0.3480397	0.0000000	0.0000000	0.0012631	0.0035314
ZNF165	CDH3	0.1597351	3.9242000:9.2117415:7.7515226:7.8639793:7.9764275:8.0887845:8.2009770:8.3130207:8.4247981:8.5361615:8.6469632:8.7570559:8.8663570:8.9749731:9.0830542:9.1907399:9.2981541:9.4054199:9.5126604:9.6199857:9.7274138:9.8348622	0.0000000	0.0000000	0.0420093	0.0384711
MAL2	CDH3	0.1057936	3.0343999:12.8765679:-0.9855920:-0.8740684:-0.7625707:-0.6512408:-0.5402405:-0.4297309:-0.3198729:-0.2108278:-0.1027563:0.0042167:0.1101629:0.2151940:0.3194189:0.4229467:0.5258864:0.6283469:0.7304374:0.8322667:0.9339519:1.0356154	0.0000000	0.0000000	0.1148026	0.0384711
GID8	CDH3	0.1151120	8.9054374:10.2937699:-0.9212910:-0.8302312:-0.7391747:-0.6481376:-0.5571563:-0.4664548:-0.3762724:-0.2867511:-0.1980290:-0.1102444:-0.0235292:0.0620729:0.1466874:0.2304723:0.3135672:0.3961025:0.4782085:0.5600157:0.6416752:0.7233150	0.0000000	0.0000000	0.0026120	0.0384711
GALNT3	CDH3	0.5879624	2.7799188:11.7133018:-0.9032309:-0.8043827:-0.7055712:-0.6069007:-0.5084542:-0.4103456:-0.3126888:-0.2155981:-0.1191875:-0.0235550:0.0712804:0.1654460:0.2591004:0.3523984:0.4454942:0.5385426:0.6316963:0.7250445:0.8185142:0.9120047	0.0000000	0.0000000	0.0385946	0.0384711
RSBN1L	TANK	0.1738762	7.6868309:8.9137364:7.1035872:7.0991752:7.0947592:7.0903248:7.0858477:7.0812803:7.0766200:7.0718780:7.0670659:7.0621993:7.0573002:7.0524069:7.0475455:7.0427211:7.0379265:7.0331517:7.0283887:7.0236333:7.0188816:7.0141305	0.0000000	0.0000000	0.0071345	0.0018519
ATP6V1A	TANK	0.1713590	6.2475070:7.8385893:-0.1754337:-0.1591449:-0.1428550:-0.1265583:-0.1102479:-0.0939173:-0.0775646:-0.0611999:-0.0448414:-0.0284963:-0.0121653:0.0041585:0.0204852:0.0368246:0.0531780:0.0695178:0.0858274:0.1021083:0.1183706:0.1346296	0.0000000	0.0000000	0.0133804	0.0018519
RELT	TANK	0.2815196	6.5993608:7.3865171:0.1476474:0.1351156:0.1225848:0.1100589:0.0975432:0.0850455:0.0725770:0.0601390:0.0477251:0.0353285:0.0229421:0.0105526:-0.0018520:-0.0142823:-0.0267503:-0.0392576:-0.0518029:-0.0643704:-0.0769452:-0.0895215	0.0000000	0.0000000	0.0059670	0.0018519
SLC9A5	TANK	0.3121423	6.0613817:6.7589060:0.4219918:0.3811768:0.3403624:0.2995507:0.2587319:0.2178909:0.1770185:0.1361047:0.0951369:0.0541064:0.0130041:-0.0281673:-0.0693795:-0.1106041:-0.1518273:-0.1930228:-0.2341817:-0.2753211:-0.3164533:-0.3575842	0.0000000	0.0000000	0.0025316	0.0018519
KIF3B	TANK	0.2779770	8.8231315:9.8809653:0.4650302:0.4012117:0.3373909:0.2735564:0.2096946:0.1457886:0.0818199:0.0177881:-0.0462708:-0.1103352:-0.1743970:-0.2384503:-0.3024915:-0.3665178:-0.4305240:-0.4945040:-0.5584628:-0.6224075:-0.6863451:-0.7502815	0.0000000	0.0000000	0.0016211	0.0018519
FAM200A	TANK	0.1799622	7.3800138:8.4185420:0.1368924:0.1237300:0.1105686:0.0974130:0.0842689:0.0711308:0.0579584:0.0447015:0.0313326:0.0178412:0.0042223:-0.0095227:-0.0233676:-0.0372770:-0.0512371:-0.0652469:-0.0793024:-0.0933934:-0.1075022:-0.1216140	0.0000000	0.0000000	0.0063519	0.0018519
C3orf78	TANK	0.1044277	7.6212439:8.6360417:-0.0973565:-0.0849085:-0.0724627:-0.0600317:-0.0476544:-0.0353831:-0.0232460:-0.0112658:0.0005445:0.0121937:0.0237079:0.0351341:0.0465046:0.0578323:0.0691275:0.0804004:0.0916611:0.1029198:0.1141834:0.1254485	0.0000000	0.0000000	0.0018264	0.0018519
HCFC1	TANK	0.5185912	7.8948187:8.5298835:-0.1739530:-0.1540483:-0.1341443:-0.1142468:-0.0943587:-0.0744811:-0.0546149:-0.0347600:-0.0148959:0.0049930:0.0249131:0.0448783:0.0648777:0.0848761:0.1048470:0.1247745:0.1446594:0.1645157:0.1843577:0.2041972	0.0000000	0.0000000	0.0014571	0.0018519
GTF3C1	TANK	0.1067918	8.9622125:9.7084523:0.5039328:0.4574932:0.4110547:0.3646236:0.3182042:0.2717941:0.2253905:0.1789906:0.1325915:0.0861858:0.0397662:-0.0066539:-0.0530469:-0.0993876:-0.1456636:-0.1918695:-0.2379965:-0.2840434:-0.3300542:-0.3760597	0.0000000	0.0000000	0.0009298	0.0018519
CACNA1H	TANK	0.8345426	5.8829731:7.3462239:0.7196583:0.6437404:0.5678234:0.4919119:0.4160027:0.3400827:0.2641397:0.1881655:0.1121524:0.0360937:-0.0400403:-0.1162726:-0.1926002:-0.2690258:-0.3455291:-0.4220857:-0.4986793:-0.5752977:-0.6519284:-0.7285613	0.0000000	0.0000000	0.0058594	0.0018519
SUDS3	TANK	0.1339940	8.4738740:10.1276198:-0.0289624:-0.0249513:-0.0209428:-0.0169487:-0.0129838:-0.0090720:-0.0052099:-0.0013785:0.0024413:0.0062631:0.0100769:0.0138678:0.0176432:0.0214135:0.0251894:0.0289798:0.0327824:0.0365929:0.0404073:0.0442224	0.0000000	0.0000000	0.0072970	0.0018519
KLHDC10	TANK	0.1452020	8.0911483:8.8956386:0.1097900:0.0960284:0.0822720:0.0685434:0.0548609:0.0412319:0.0276445:0.0140654:0.0004635:-0.0131758:-0.0268540:-0.0405694:-0.0543108:-0.0680689:-0.0818343:-0.0955976:-0.1093509:-0.1230954:-0.1368354:-0.1505747	0.0000000	0.0000000	0.0027054	0.0018519
RPL41	TANK	0.1190476	14.3677901:14.4905063:0.1509441:0.1342331:0.1175273:0.1008530:0.0842325:0.0676775:0.0511816:0.0347423:0.0183773:0.0021042:-0.0140647:-0.0301439:-0.0461591:-0.0621432:-0.0781339:-0.0941616:-0.1102259:-0.1263179:-0.1424252:-0.1585354	0.0000000	0.0000000	0.0000767	0.0018519
AMPD1	HAVCR1P1	0.5146595	3.7159089:4.1710783:6.0634629:6.0771724:6.0908859:6.1046230:6.1183974:6.1322102:6.1460715:6.1599757:6.1739070:6.1878554:6.2018354:6.2158621:6.2299379:6.2440673:6.2582554:6.2724932:6.2867684:6.3010684:6.3153809:6.3296955	0.0000000	0.0000000	0.0038157	0.0012874
FCRL5	HAVCR1P1	0.2965780	3.4350919:4.2287670:-0.0005443:-0.0005631:-0.0005822:-0.0006026:-0.0006256:-0.0006500:-0.0006544:-0.0006189:-0.0005320:-0.0003756:-0.0001153:0.0002651:0.0007384:0.0012855:0.0018947:0.0025536:0.0032499:0.0039710:0.0047046:0.0054403	0.0000000	0.0000000	0.0000679	0.0012874
NGLY1	HAVCR1P1	0.1483216	5.5933308:6.6342550:0.0303833:0.0274867:0.0245922:0.0217101:0.0188529:0.0160325:0.0132545:0.0105197:0.0078137:0.0051276:0.0024705:-0.0001459:-0.0027005:-0.0051803:-0.0075946:-0.0099508:-0.0122631:-0.0145469:-0.0168172:-0.0190857	0.0000000	0.0000000	0.0087546	0.0012874
PRDM6	HAVCR1P1	0.2980132	6.1352400:6.8751131:-0.0543266:-0.0485639:-0.0427990:-0.0370291:-0.0312642:-0.0255164:-0.0197960:-0.0140979:-0.0083914:-0.0026300:0.0032188:0.0091792:0.0152640:0.0214647:0.0277650:0.0341441:0.0405744:0.0470307:0.0534994:0.0599702	0.0000000	0.0000000	0.0008524	0.0012874
KRTAP11-1	HAVCR1P1	0.6675000	5.6379198:6.2652732:-0.0473512:-0.0411837:-0.0350207:-0.0288842:-0.0228013:-0.0167911:-0.0108667:-0.0050498:0.0006439:0.0062096:0.0116486:0.0169754:0.0222080:0.0273635:0.0324480:0.0374699:0.0424393:0.0473672:0.0522727:0.0571744	0.0000000	0.0000000	0.0003817	0.0012874
FAM83E	HAVCR1P1	0.2980226	4.8418721:5.5846301:-0.0026092:-0.0022377:-0.0018642:-0.0014818:-0.0010966:-0.0007186:-0.0003578:-0.0000242:0.0002729:0.0005287:0.0007270:0.0008456:0.0008695:0.0007912:0.0005986:0.0002923:-0.0000863:-0.0004891:-0.0008994:-0.0013109	0.0000000	0.0000000	0.0048320	0.0012874
C6	HAVCR1P1	0.2992958	3.9384519:4.6594192:-0.0284592:-0.0245726:-0.0206895:-0.0168358:-0.0130478:-0.0093696:-0.0058610:-0.0025730:0.0004591:0.0032224:0.0057385:0.0080425:0.0101701:0.0121660:0.0140799:0.0159620:0.0178566:0.0197752:0.0217063:0.0236394	0.0000000	0.0000000	0.0075469	0.0012874
TP53AIP1	HAVCR1P1	0.2999246	4.5142030:5.7489711:-0.0236294:-0.0204605:-0.0172926:-0.0141314:-0.0109892:-0.0078765:-0.0047994:-0.0017653:0.0012287:0.0041734:0.0070724:0.0099535:0.0128336:0.0157227:0.0186307:0.0215677:0.0245390:0.0275351:0.0305437:0.0335544	0.0000000	0.0000000	0.0116764	0.0012874
KAL1	ZSCAN30	0.4919367	4.0274209:8.1756183:5.8043241:5.9103180:6.0163079:6.1222669:6.2281259:6.3338471:6.4394194:6.5448526:6.6501576:6.7553451:6.8604260:6.9654110:7.0703111:7.1751345:7.2798733:7.3845363:7.4892023:7.5939814:7.6988644:7.8037683	0.0000000	0.0000000	0.0281758	0.0202573
PDE7B	ZSCAN30	0.1273591	3.7900030:7.8876682:0.4297088:0.3674663:0.3052316:0.2430831:0.1810437:0.1190728:0.0571512:-0.0047276:-0.0665704:-0.1283840:-0.1901752:-0.2519506:-0.3137171:-0.3754813:-0.4372512:-0.4990640:-0.5609570:-0.6229048:-0.6848767:-0.7468528	0.0000000	0.0000000	0.0179180	0.0202573
SP140L	ZSCAN30	0.6233627	5.5537609:9.9133750:-0.2847274:-0.2593565:-0.2339896:-0.2086364:-0.1832762:-0.1578935:-0.1324735:-0.1070017:-0.0814633:-0.0558437:-0.0301282:-0.0043022:0.0216490:0.0477400:0.0739852:0.1003857:0.1269245:0.1535830:0.1803293:0.2070954	0.0000000	0.0000000	0.0096315	0.0202573
GRIK1	ANKRD26P3	0.3006672	3.5215498:3.9077631:3.6877216:3.7121282:3.7365509:3.7610698:3.7857639:3.8104656:3.8348485:3.8577350:3.8773308:3.8921982:3.9023499:3.9096816:3.9144325:3.9162862:3.9148962:3.9102810:3.9031956:3.8944945:3.8850196:3.8754194	0.0000000	0.0000000	0.0042604	0.0032891
PDYN	ANKRD26P3	0.9494565	3.8462609:4.4910313:0.1158651:0.1027067:0.0895452:0.0763715:0.0631906:0.0500092:0.0368571:0.0237900:0.0108505:-0.0019443:-0.0145976:-0.0271153:-0.0395130:-0.0517974:-0.0639636:-0.0760052:-0.0879341:-0.0997866:-0.1116009:-0.1234089	0.0000000	0.0000000	0.0000097	0.0032891
BEX4	SRA1	0.1147128	2.9592208:8.6597673:9.6890184:9.6795899:9.6701652:9.6607681:9.6514213:9.6421435:9.6329467:9.6238332:9.6148042:9.6058609:9.5970045:9.5882358:9.5795454:9.5709238:9.5623633:9.5538548:9.5453865:9.5369475:9.5285265:9.5201097	0.0000000	0.0000000	0.0044379	0.0015372
CYC1	SRA1	0.4135155	10.1135673:11.8952638:0.0319615:0.0290011:0.0260428:0.0230958:0.0201704:0.0172770:0.0144257:0.0116201:0.0088579:0.0061282:0.0034271:0.0007638:-0.0018543:-0.0044294:-0.0069637:-0.0094598:-0.0119198:-0.0143490:-0.0167648:-0.0191801	0.0000000	0.0000000	0.0057725	0.0015372
C8orf59	SRA1	0.1477873	5.3531159:7.9703079:-0.2186780:-0.2011705:-0.1836582:-0.1661197:-0.1485416:-0.1309135:-0.1132251:-0.0954662:-0.0776263:-0.0596951:-0.0416627:-0.0235263:-0.0052936:0.0130318:0.0314339:0.0498878:0.0683834:0.0868991:0.1054163:0.1239332	0.0000000	0.0000000	0.0173844	0.0015372
CCT3	SRA1	0.7682757	11.9559754:12.5230437:-0.2747492:-0.2504176:-0.2260811:-0.2017152:-0.1773004:-0.1528349:-0.1283206:-0.1037591:-0.0791521:-0.0545034:-0.0298346:-0.0051804:0.0194344:0.0440047:0.0685282:0.0930020:0.1174221:0.1417926:0.1661350:0.1904728	0.0000000	0.0000000	0.0003784	0.0015372
BOD1	TMEM170B	0.2258871	10.1655320:11.1086370:5.4947543:5.5802784:5.6658007:5.7513573:5.8369996:5.9227560:6.0086629:6.0947734:6.1811417:6.2678218:6.3548605:6.4422102:6.5297537:6.6173783:6.7050073:6.7926708:6.8803182:6.9679058:7.0554613:7.1430116	0.0000000	0.0000000	0.0020102	0.0255872
SLC39A4	TMEM170B	0.2469079	8.2895526:11.5120145:0.7434792:0.6609858:0.5785016:0.4961057:0.4139074:0.3320157:0.2505374:0.1695191:0.0889300:0.0087263:-0.0711285:-0.1506753:-0.2299551:-0.3090089:-0.3878775:-0.4666018:-0.5452229:-0.6237821:-0.7023104:-0.7808317	0.0000000	0.0000000	0.0078570	0.0255872
EVL	TMEM170B	0.2691318	4.2520961:9.4620896:0.0394910:0.0346461:0.0297991:0.0249634:0.0201969:0.0155430:0.0110427:0.0067372:0.0026676:-0.0011249:-0.0045992:-0.0077141:-0.0104284:-0.0127144:-0.0146402:-0.0162415:-0.0175110:-0.0185502:-0.0194686:-0.0203649	0.0000000	0.0000000	0.0163758	0.0255872
SYNPO	TMEM170B	0.3466028	4.8020219:8.8869678:-0.1618187:-0.1480008:-0.1341632:-0.1202115:-0.1060560:-0.0916485:-0.0769667:-0.0620029:-0.0467259:-0.0310844:-0.0150269:0.0014978:0.0185403:0.0360818:0.0540827:0.0725339:0.0913371:0.1103884:0.1295731:0.1487803	0.0000000	0.0000000	0.0087590	0.0255872
JAK1	TMEM170B	0.7632285	10.0636462:12.5738250:-0.7582654:-0.6884445:-0.6186354:-0.5488818:-0.4791338:-0.4093216:-0.3393806:-0.2692462:-0.1988537:-0.1281387:-0.0570363:0.0145179:0.0865885:0.1592400:0.2324835:0.3061993:0.3802228:0.4544487:0.5287784:0.6031270	0.0000000	0.0000000	0.0025298	0.0255872
MTM1	HOTAIR	0.5052764	6.2034520:8.6456548:3.4449999:3.4740819:3.5031595:3.5321575:3.5610054:3.5897502:3.6184713:3.6472258:3.6760553:3.7049912:3.7340799:3.7633520:3.7928186:3.8224905:3.8523786:3.8824936:3.9128463:3.9434115:3.9740878:4.0047826	0.0000000	0.0000000	0.0081271	0.0168877
SPATA6	HOTAIR	0.1056896	3.9918119:6.9651743:-0.2361717:-0.1986449:-0.1611224:-0.1236075:-0.0861158:-0.0486087:-0.0110079:0.0267364:0.0646505:0.1027568:0.1410428:0.1795006:0.2181371:0.2569594:0.2959746:0.3351897:0.3746129:0.4142370:0.4539737:0.4937292	0.0000000	0.0000000	0.0363712	0.0168877
PRRG1	HOTAIR	0.1600794	5.5984529:9.0727759:0.3750769:0.3448777:0.3146973:0.2846300:0.2547534:0.2250708:0.1955762:0.1662637:0.1371275:0.1081617:0.0793603:0.0507158:0.0221873:-0.0062872:-0.0347384:-0.0631861:-0.0916240:-0.1200782:-0.1485641:-0.1770579	0.0000000	0.0000000	0.0071703	0.0168877
SERPINA1	HOTAIR	0.1765017	2.8017270:9.3872996:-0.1368515:-0.1123497:-0.0878537:-0.0633631:-0.0388575:-0.0143166:0.0102799:0.0349525:0.0597216:0.0846077:0.1096348:0.1348191:0.1601637:0.1856716:0.2113458:0.2371891:0.2632046:0.2893921:0.3156919:0.3420107	0.0000000	0.0000000	0.0238888	0.0168877
HOXC10	HOTAIR	0.4599496	4.4227361:7.8779522:-0.3766225:-0.3222099:-0.2678018:-0.2134150:-0.1589703:-0.1043957:-0.0496914:0.0051110:0.0599939:0.1149727:0.1700687:0.2252709:0.2805403:0.3358685:0.3912600:0.4467190:0.5022500:0.5578576:0.6135398:0.6692405	0.0000000	0.0000000	0.0312965	0.0168877
TCF24	HOTAIR	0.4584895	2.3790280:5.8977281:-0.2087974:-0.1726973:-0.1365777:-0.1003940:-0.0641556:-0.0278369:0.0085912:0.0451529:0.0818313:0.1185894:0.1553903:0.1921957:0.2289702:0.2657088:0.3024213:0.3391174:0.3758081:0.4125052:0.4492203:0.4859451	0.0000000	0.0000000	0.0573341	0.0168877
RNF43	ZGLP1	0.1252677	4.8541230:8.0544902:6.2723618:6.2539610:6.2355603:6.2171435:6.1986861:6.1801754:6.1616129:6.1430174:6.1243788:6.1056689:6.0868799:6.0680265:6.0491447:6.0302662:6.0113943:5.9925255:5.9736562:5.9547830:5.9359062:5.9170286	0.0000000	0.0000000	0.0182308	0.0025367
IQCH	ZGLP1	0.2679061	2.9679810:5.4769903:0.1311384:0.1166006:0.1020653:0.0875493:0.0730734:0.0586307:0.0442013:0.0297596:0.0152920:0.0008081:-0.0136806:-0.0281585:-0.0426145:-0.0570516:-0.0714678:-0.0858565:-0.1002222:-0.1145696:-0.1289085:-0.1432465	0.0000000	0.0000000	0.0227131	0.0025367
C6orf223	ZGLP1	0.9387755	4.6844629:6.8881179:0.1041026:0.0910435:0.0779863:0.0649404:0.0519089:0.0388913:0.0258903:0.0128873:-0.0001112:-0.0130935:-0.0260461:-0.0389745:-0.0518988:-0.0648244:-0.0777537:-0.0906895:-0.1036342:-0.1165901:-0.1295538:-0.1425188	0.0000000	0.0000000	0.0179725	0.0025367
TMEM129	ZGLP1	0.1068390	7.6470870:9.1904222:-0.0240568:-0.0210775:-0.0180966:-0.0150992:-0.0120461:-0.0089193:-0.0057456:-0.0025585:0.0006085:0.0037232:0.0067795:0.0098110:0.0128570:0.0159403:0.0190491:0.0221761:0.0253181:0.0284724:0.0316347:0.0347984	0.0000000	0.0000000	0.0016872	0.0025367
C8orf31	ZGLP1	0.1194480	4.3899211:6.4631191:0.0302772:0.0267260:0.0231772:0.0196433:0.0161350:0.0126677:0.0092553:0.0058927:0.0025371:-0.0008436:-0.0042355:-0.0076087:-0.0109583:-0.0142882:-0.0176042:-0.0209121:-0.0242179:-0.0275265:-0.0308401:-0.0341549	0.0000000	0.0000000	0.0247638	0.0025367
CCDC77	ZGLP1	0.2863667	6.7767991:8.1108657:-0.0823627:-0.0737813:-0.0651999:-0.0566168:-0.0480293:-0.0394356:-0.0308493:-0.0222933:-0.0137787:-0.0053040:0.0031194:0.0114883:0.0198216:0.0281304:0.0364073:0.0446448:0.0528488:0.0610360:0.0692228:0.0774117	0.0000000	0.0000000	0.0044606	0.0025367
TMC6	ZGLP1	0.1848310	4.8816351:9.9613343:-0.1407100:-0.1237819:-0.1068519:-0.0899098:-0.0729361:-0.0559281:-0.0388986:-0.0218493:-0.0047873:0.0122707:0.0293501:0.0464666:0.0636163:0.0807951:0.0979992:0.1152243:0.1324667:0.1497223:0.1669858:0.1842507	0.0000000	0.0000000	0.0337376	0.0025367
FAM175B	LOC100126784	0.2046025	8.9329947:9.5814210:5.1023210:5.0916941:5.0810610:5.0703912:5.0596673:5.0488756:5.0379953:5.0270286:5.0159797:5.0048749:4.9937556:4.9826525:4.9715909:4.9605919:4.9496589:4.9387871:4.9279610:4.9171484:4.9063331:4.8955174	0.0000000	0.0000000	0.0008403	0.0078021
EMB	LOC100126784	0.1522423	7.5710448:10.2574922:-0.3435344:-0.3104952:-0.2774507:-0.2443855:-0.2112878:-0.1781466:-0.1449506:-0.1116929:-0.0783875:-0.0450476:-0.0116804:0.0217067:0.0551066:0.0885121:0.1219187:0.1553386:0.1887473:0.2221323:0.2554944:0.2888506	0.0000000	0.0000000	0.0094598	0.0078021
CSGALNACT1	LOC100126784	0.1268803	4.7128209:12.0055467:0.2698066:0.2375084:0.2052157:0.1729203:0.1405633:0.1081169:0.0755920:0.0430364:0.0104650:-0.0221132:-0.0546863:-0.0872263:-0.1197048:-0.1521142:-0.1844635:-0.2167629:-0.2490223:-0.2812520:-0.3134621:-0.3456668	0.0000000	0.0000000	0.0350565	0.0078021
HSPA4	LOC100126784	0.9683210	7.8404330:9.6226922:-0.1091425:-0.0967263:-0.0843162:-0.0719418:-0.0596360:-0.0474296:-0.0353375:-0.0234008:-0.0116458:-0.0000658:0.0113483:0.0226078:0.0337465:0.0448077:0.0558232:0.0668244:0.0778434:0.0888888:0.0999509:0.1110173	0.0000000	0.0000000	0.0026829	0.0078021
KIAA0196	LOC100126784	0.1057104	9.0225638:10.1266624:-0.2872972:-0.2476624:-0.2080475:-0.1685304:-0.1290940:-0.0897043:-0.0503508:-0.0110233:0.0282879:0.0675952:0.1069276:0.1463166:0.1857920:0.2253587:0.2650041:0.3047171:0.3444885:0.3843078:0.4241473:0.4639871	0.0000000	0.0000000	0.0021903	0.0078021
SPPL3	LOC100126784	0.1353667	9.1436252:10.0943948:0.5051232:0.4551535:0.4051777:0.3551656:0.3050810:0.2548876:0.2045311:0.1539036:0.1029668:0.0517873:0.0004437:-0.0510005:-0.1025091:-0.1540519:-0.2055987:-0.2571189:-0.3085811:-0.3599790:-0.4113334:-0.4626801	0.0000000	0.0000000	0.0039499	0.0078021
SDC4	LOC100126784	0.1077123	9.3249740:11.8188277:-0.2858851:-0.2601028:-0.2343125:-0.2084808:-0.1825879:-0.1566201:-0.1305636:-0.1044062:-0.0781580:-0.0518389:-0.0254516:0.0010022:0.0275207:0.0541015:0.0807428:0.1074425:0.1341885:0.1609435:0.1876994:0.2144534	0.0000000	0.0000000	0.0107045	0.0078021
XPNPEP1	EGOT	0.9538068	9.1042451:10.0847283:3.4059765:3.4301225:3.4542629:3.4784062:3.5025691:3.5267567:3.5509700:3.5751735:3.5993741:3.6236087:3.6479133:3.6722994:3.6967389:3.7212210:3.7457428:3.7703011:3.7948930:3.8195169:3.8441641:3.8688160	0.0000000	0.0000000	0.0015525	0.0090432
ADAMTS9	EGOT	0.2259391	4.5610970:8.7475205:-0.0301022:-0.0270423:-0.0239921:-0.0209689:-0.0179602:-0.0149608:-0.0119770:-0.0090507:-0.0061509:-0.0031930:-0.0001084:0.0031433:0.0065644:0.0101244:0.0137905:0.0175363:0.0213413:0.0251857:0.0290498:0.0329170	0.0000000	0.0000000	0.0789985	0.0090432
VAPA	EGOT	0.1211933	5.7483229:6.6934219:0.1193567:0.1068957:0.0944311:0.0819340:0.0693921:0.0568052:0.0441730:0.0314954:0.0187745:0.0060225:-0.0067405:-0.0194949:-0.0322460:-0.0450241:-0.0578734:-0.0707950:-0.0837664:-0.0967602:-0.1097492:-0.1227300	0.0000000	0.0000000	0.0074111	0.0090432
COBRA1	EGOT	0.3901238	8.8178557:9.4550468:0.1521743:0.1357125:0.1192615:0.1028694:0.0865663:0.0703677:0.0542807:0.0383132:0.0224749:0.0067354:-0.0089470:-0.0246140:-0.0403073:-0.0560699:-0.0719189:-0.0877913:-0.1036112:-0.1193193:-0.1349338:-0.1505317	0.0000000	0.0000000	0.0017860	0.0090432
PFN2	GHRLOS	0.3565772	11.0031604:12.6337958:5.7776005:5.7771133:5.7766250:5.7761241:5.7755867:5.7749874:5.7743041:5.7735201:5.7726187:5.7715835:5.7703979:5.7690541:5.7675865:5.7660350:5.7644240:5.7627753:5.7610987:5.7594019:5.7576926:5.7559801	0.0000000	0.0000000	0.0026632	0.0045048
PRKCA	GHRLOS	0.9683489	10.1565246:11.3866693:0.1917881:0.1703985:0.1490082:0.1276081:0.1061739:0.0846767:0.0630879:0.0413810:0.0195390:-0.0024467:-0.0245885:-0.0468583:-0.0692187:-0.0916336:-0.1140731:-0.1365505:-0.1590831:-0.1816649:-0.2042782:-0.2268949	0.0000000	0.0000000	0.0071998	0.0045048
CAMK1D	GHRLOS	0.1044752	6.2915801:8.7857114:-0.0378295:-0.0337830:-0.0297370:-0.0256996:-0.0216898:-0.0177286:-0.0138318:-0.0100126:-0.0062872:-0.0026719:0.0008196:0.0042042:0.0075314:0.0108365:0.0141465:0.0174839:0.0208570:0.0242738:0.0277262:0.0311851	0.0000000	0.0000000	0.0134043	0.0045048
PRSS3	GHRLOS	0.1320120	5.3108448:9.1416560:-0.0918707:-0.0805120:-0.0691613:-0.0578568:-0.0466284:-0.0355132:-0.0245190:-0.0136531:-0.0029095:0.0077195:0.0182488:0.0286940:0.0390706:0.0493942:0.0596801:0.0699424:0.0801903:0.0904316:0.1006708:0.1109099	0.0000000	0.0000000	0.0278227	0.0045048
ABCC11	GHRLOS	0.1121628	4.6305069:5.4118510:0.1211953:0.1094101:0.0976247:0.0858380:0.0740479:0.0622483:0.0504177:0.0385278:0.0265505:0.0144585:0.0022331:-0.0101225:-0.0225436:-0.0349642:-0.0473294:-0.0595973:-0.0717724:-0.0838919:-0.0959958:-0.1080998	0.0000000	0.0000000	0.0021888	0.0045048
ARMC1	GHRLOS	0.3801089	10.0904721:11.0871049:-0.0636619:-0.0571166:-0.0505714:-0.0440247:-0.0374693:-0.0309065:-0.0243506:-0.0178182:-0.0113254:-0.0048886:0.0014757:0.0077444:0.0138702:0.0198342:0.0256692:0.0314117:0.0370891:0.0427115:0.0482931:0.0538668	0.0000000	0.0000000	0.0015827	0.0045048
SLIT1	LOC100127886	0.1653543	5.8783220:6.5118500:3.2546446:3.2399170:3.2251896:3.2104629:3.1957385:3.1810186:3.1663058:3.1516025:3.1369112:3.1222346:3.1075741:3.0929305:3.0783036:3.0636935:3.0491011:3.0345252:3.0199607:3.0054024:2.9908458:2.9762893	0.0000000	0.0000000	0.0000086	0.0000091
SAMD15	LOC100127886	0.1986395	4.8512300:5.5558821:0.1610698:0.1434515:0.1258335:0.1082173:0.0906041:0.0729960:0.0553965:0.0378101:0.0202412:0.0026947:-0.0148252:-0.0323177:-0.0497830:-0.0672249:-0.0846497:-0.1020631:-0.1194687:-0.1368693:-0.1542676:-0.1716656	0.0000000	0.0000000	0.0000432	0.0000091
C6orf118	LOC100127886	0.2529412	3.6393968:4.1887160:0.0939015:0.0842365:0.0745718:0.0649084:0.0552482:0.0455927:0.0359445:0.0263076:0.0166864:0.0070839:-0.0024992:-0.0120651:-0.0216179:-0.0311612:-0.0406985:-0.0502331:-0.0597661:-0.0692978:-0.0788290:-0.0883602	0.0000000	0.0000000	0.0016866	0.0000091
TTLL11	LOC100127886	0.1443299	4.3067121:5.1987072:0.0473254:0.0428428:0.0383603:0.0338784:0.0293975:0.0249183:0.0204412:0.0159668:0.0114949:0.0070246:0.0025569:-0.0019059:-0.0063619:-0.0108099:-0.0152506:-0.0196859:-0.0241181:-0.0285489:-0.0329792:-0.0374093	0.0000000	0.0000000	0.0010926	0.0000091
SUV420H2	LOC100127886	0.1048744	3.5876678:4.5408393:-0.0202948:-0.0178783:-0.0154611:-0.0130405:-0.0106133:-0.0081762:-0.0057293:-0.0032735:-0.0008090:0.0016654:0.0041514:0.0066503:0.0091613:0.0116810:0.0142058:0.0167338:0.0192640:0.0217957:0.0243282:0.0268608	0.0000000	0.0000000	0.0000094	0.0000091
ABO	LOC100127886	0.2685624	4.3811530:4.9451500:0.0117569:0.0106547:0.0095528:0.0084525:0.0073557:0.0062640:0.0051799:0.0041059:0.0030443:0.0019971:0.0009639:-0.0000568:-0.0010671:-0.0020710:-0.0030724:-0.0040743:-0.0050785:-0.0060842:-0.0070900:-0.0080958	0.0000000	0.0000000	0.0000826	0.0000091
PEX16	LOC100127886	0.1884393	6.0515989:6.5488163:-0.0092107:-0.0083053:-0.0073998:-0.0064939:-0.0055867:-0.0046773:-0.0037642:-0.0028453:-0.0019179:-0.0009788:-0.0000258:0.0009412:0.0019203:0.0029066:0.0038962:0.0048866:0.0058771:0.0068677:0.0078584:0.0088491	0.0000000	0.0000000	0.0009448	0.0000091
CLDN14	LOC100127886	0.1539424	3.9047250:4.6582423:0.0020692:0.0018251:0.0015811:0.0013387:0.0010997:0.0008665:0.0006414:0.0004270:0.0002244:0.0000323:-0.0001515:-0.0003294:-0.0005046:-0.0006804:-0.0008605:-0.0010476:-0.0012404:-0.0014371:-0.0016357:-0.0018346	0.0000000	0.0000000	0.0000099	0.0000091
HORMAD2	LOC100127886	0.1036866	3.1094600:3.7526432:0.1131823:0.0991113:0.0850403:0.0709693:0.0568961:0.0428183:0.0287330:0.0146382:0.0005336:-0.0135802:-0.0277019:-0.0418310:-0.0559689:-0.0701158:-0.0842718:-0.0984369:-0.1126090:-0.1267859:-0.1409652:-0.1551448	0.0000000	0.0000000	0.0000292	0.0000091
KRT32	LOC100127886	0.9846671	5.0175599:5.5756193:0.1680509:0.1539092:0.1397674:0.1256257:0.1114838:0.0973420:0.0832013:0.0690627:0.0549273:0.0407962:0.0266702:0.0125501:-0.0015634:-0.0156701:-0.0297684:-0.0438589:-0.0579452:-0.0720296:-0.0861130:-0.1001963	0.0000000	0.0000000	0.0003937	0.0000091
KRT33A	LOC100127886	0.2483221	4.6962370:5.2377583:-0.1029903:-0.0886350:-0.0742796:-0.0599234:-0.0455663:-0.0312117:-0.0168635:-0.0025216:0.0118178:0.0261581:0.0405012:0.0548471:0.0691946:0.0835427:0.0978906:0.1122380:0.1265851:0.1409319:0.1552786:0.1696253	0.0000000	0.0000000	0.0001585	0.0000091
LRRC71	LOC100127886	0.1414966	4.8012928:5.4793883:0.0258799:0.0232157:0.0205515:0.0178872:0.0152227:0.0125581:0.0098931:0.0072279:0.0045625:0.0018974:-0.0007674:-0.0034301:-0.0060872:-0.0087353:-0.0113721:-0.0139976:-0.0166130:-0.0192214:-0.0218263:-0.0244307	0.0000000	0.0000000	0.0046251	0.0000091
UBL4B	LOC100127886	0.1346154	6.0304469:6.5947991:-0.1441826:-0.1295999:-0.1150171:-0.1004341:-0.0858505:-0.0712660:-0.0566803:-0.0420932:-0.0275041:-0.0129126:0.0016821:0.0162794:0.0308816:0.0454902:0.0601043:0.0747227:0.0893443:0.1039681:0.1185930:0.1332181	0.0000000	0.0000000	0.0002470	0.0000091
CTCFL	LOC100127886	0.2087827	2.6918169:3.1765412:-0.0583685:-0.0524091:-0.0464495:-0.0404890:-0.0345266:-0.0285614:-0.0225926:-0.0166198:-0.0106436:-0.0046671:0.0013061:0.0072724:0.0132285:0.0191722:0.0251035:0.0310233:0.0369344:0.0428400:0.0487432:0.0546463	0.0000000	0.0000000	0.0013719	0.0000091
GRIPAP1	LOC100127886	0.2061538	4.8272528:6.3764912:0.0667320:0.0572030:0.0476740:0.0381445:0.0286132:0.0190798:0.0095483:0.0000233:-0.0094929:-0.0189996:-0.0284970:-0.0379874:-0.0474734:-0.0569561:-0.0664366:-0.0759160:-0.0853950:-0.0948740:-0.1043530:-0.1138319	0.0000000	0.0000000	0.0062331	0.0000091
WNT6	LOC100127886	0.1234568	4.6937179:4.9933573:0.1116457:0.0997424:0.0878392:0.0759370:0.0640363:0.0521384:0.0402447:0.0283558:0.0164724:0.0045953:-0.0072739:-0.0191328:-0.0309795:-0.0428127:-0.0546329:-0.0664406:-0.0782382:-0.0900291:-0.1018165:-0.1136033	0.0000000	0.0000000	0.0016667	0.0000091
S1PR3	LOC100127886	0.1303502	5.0174617:5.6740242:0.0075332:0.0066218:0.0057104:0.0048000:0.0038917:0.0029856:0.0020814:0.0011785:0.0002776:-0.0006185:-0.0015095:-0.0023949:-0.0032729:-0.0041414:-0.0049989:-0.0058455:-0.0066822:-0.0075123:-0.0083390:-0.0091651	0.0000000	0.0000000	0.0019338	0.0000091
MYH6	LOC100127886	0.1568396	4.8935670:5.3367783:-0.0273124:-0.0247783:-0.0222440:-0.0197086:-0.0171712:-0.0146307:-0.0120859:-0.0095360:-0.0069806:-0.0044190:-0.0018509:0.0007233:0.0033001:0.0058755:0.0084461:0.0110113:0.0135713:0.0161271:0.0186805:0.0212336	0.0000000	0.0000000	0.0010522	0.0000091
FLJ35424	LOC100127886	0.2162162	2.7536339:3.2400442:-0.0915870:-0.0779555:-0.0643239:-0.0506912:-0.0370558:-0.0234156:-0.0097681:0.0038895:0.0175598:0.0312456:0.0449473:0.0586647:0.0723982:0.0861468:0.0999078:0.1136789:0.1274575:0.1412411:0.1550272:0.1688138	0.0000000	0.0000000	0.0035543	0.0000091
CERS3	LOC100127886	0.1928741	2.6744110:3.2808891:-0.0708152:-0.0631830:-0.0555508:-0.0479174:-0.0402811:-0.0326396:-0.0249911:-0.0173346:-0.0096700:-0.0020002:0.0056721:0.0133453:0.0210178:0.0286877:0.0363546:0.0440192:0.0516825:0.0593449:0.0670068:0.0746687	0.0000000	0.0000000	0.0006236	0.0000091
LOC100132077	LOC100127886	0.1318427	3.0122749:3.6732582:-0.0037636:-0.0033261:-0.0028884:-0.0024497:-0.0020098:-0.0015700:-0.0011316:-0.0006972:-0.0002705:0.0001447:0.0005451:0.0009290:0.0012978:0.0016540:0.0020018:0.0023462:0.0026903:0.0030342:0.0033780:0.0037219	0.0000000	0.0000000	0.0001908	0.0000091
PRAMEF10	LOC100127886	0.1295503	4.6360921:5.3374659:-0.0470071:-0.0427954:-0.0385835:-0.0343702:-0.0301541:-0.0259338:-0.0217077:-0.0174740:-0.0132305:-0.0089757:-0.0047094:-0.0004334:0.0038497:0.0081387:0.0124336:0.0167330:0.0210362:0.0253420:0.0296489:0.0339560	0.0000000	0.0000000	0.0022150	0.0000091
TNFRSF8	LOC100127886	0.1772727	5.2027449:5.9136511:-0.0513578:-0.0460216:-0.0406853:-0.0353485:-0.0300098:-0.0246673:-0.0193199:-0.0139672:-0.0086090:-0.0032454:0.0021227:0.0074946:0.0128696:0.0182482:0.0236306:0.0290147:0.0343984:0.0397817:0.0451649:0.0505480	0.0000000	0.0000000	0.0000336	0.0000091
FAM75E1	LOC100127886	0.2362949	4.1417841:4.8990513:0.0559453:0.0498411:0.0437371:0.0376338:0.0315319:0.0254323:0.0193356:0.0132422:0.0071508:0.0010594:-0.0050322:-0.0111213:-0.0172051:-0.0232833:-0.0293558:-0.0354222:-0.0414826:-0.0475390:-0.0535933:-0.0596473	0.0000000	0.0000000	0.0007977	0.0000091
FGF13-AS1	LOC100127886	0.1764706	3.3944310:4.0265533:0.0282996:0.0257468:0.0231940:0.0206416:0.0180899:0.0155392:0.0129900:0.0104432:0.0078996:0.0053608:0.0028288:0.0003054:-0.0022087:-0.0047134:-0.0072095:-0.0096983:-0.0121828:-0.0146663:-0.0171498:-0.0196333	0.0000000	0.0000000	0.0001668	0.0000091
TNFRSF13C	LOC100127886	0.2121212	5.7975921:6.3418981:-0.0148277:-0.0134526:-0.0120778:-0.0107042:-0.0093334:-0.0079667:-0.0066053:-0.0052499:-0.0039002:-0.0025559:-0.0012162:0.0001204:0.0014558:0.0027909:0.0041269:0.0054638:0.0068001:0.0081353:0.0094698:0.0108042	0.0000000	0.0000000	0.0009290	0.0000091
BPIFB4	LOC100127886	0.1180257	3.9788639:4.3562022:0.1508749:0.1350275:0.1191801:0.1033328:0.0874846:0.0716348:0.0557825:0.0399269:0.0240671:0.0082024:-0.0076684:-0.0235468:-0.0394316:-0.0553215:-0.0712152:-0.0871104:-0.1030055:-0.1188999:-0.1347941:-0.1506882	0.0000000	0.0000000	0.0018915	0.0000091
EPHX3	LOC100127888	0.1735160	4.5733131:6.7814003:5.3638182:5.3800989:5.3963855:5.4127074:5.4290998:5.4455987:5.4621995:5.4788510:5.4955467:5.5123003:5.5291265:5.5460404:5.5630571:5.5801918:5.5974574:5.6148411:5.6323136:5.6498452:5.6674064:5.6849726	0.0000000	0.0000000	0.0192077	0.0021447
C9orf123	LOC100127888	0.1004184	5.6386389:7.5964891:0.0978814:0.0888826:0.0798887:0.0709242:0.0620186:0.0532011:0.0445012:0.0359432:0.0275218:0.0192216:0.0110245:0.0029002:-0.0051761:-0.0132192:-0.0212493:-0.0292769:-0.0373222:-0.0453998:-0.0535007:-0.0616054	0.0000000	0.0000000	0.0165871	0.0021447
PAPSS2	LOC100127888	0.1439373	8.5052709:11.8167230:-0.3394668:-0.3108134:-0.2821552:-0.2534719:-0.2247668:-0.1960561:-0.1673564:-0.1386841:-0.1100555:-0.0814871:-0.0529953:-0.0245915:0.0037317:0.0319864:0.0601838:0.0883310:0.1164254:0.1444870:0.1725443:0.2006049	0.0000000	0.0000000	0.0026901	0.0021447
FBXL20	LOC100127888	0.8151016	4.2411307:7.4801031:0.2659392:0.2405166:0.2150988:0.1897097:0.1643779:0.1391317:0.1139997:0.0890103:0.0641853:0.0395231:0.0150250:-0.0092990:-0.0334518:-0.0574544:-0.0813454:-0.1051594:-0.1289028:-0.1525881:-0.1762388:-0.1998835	0.0000000	0.0000000	0.0366004	0.0021447
PCP4L1	LOC100127888	0.1808501	3.7040278:4.9137412:-0.0650775:-0.0560712:-0.0470727:-0.0381112:-0.0292001:-0.0203275:-0.0114475:-0.0025114:0.0065026:0.0155944:0.0247620:0.0340058:0.0433332:0.0527595:0.0623004:0.0719554:0.0816982:0.0914994:0.1013298:0.1111652	0.0000000	0.0000000	0.0042020	0.0021447
FBXL4	LOC100127888	0.1061599	5.3319878:7.1570560:0.0668880:0.0611402:0.0553974:0.0496843:0.0440308:0.0384669:0.0330149:0.0276677:0.0224106:0.0172290:0.0121086:0.0070432:0.0020360:-0.0029106:-0.0077997:-0.0126375:-0.0174592:-0.0223005:-0.0271629:-0.0320292	0.0000000	0.0000000	0.0123439	0.0021447
RHOBTB1	LOC100127888	0.4045017	6.1353358:8.6717673:0.1801514:0.1628285:0.1455098:0.1282199:0.1109755:0.0937661:0.0765778:0.0593967:0.0422091:0.0250009:0.0077559:-0.0095457:-0.0269217:-0.0443927:-0.0619587:-0.0795839:-0.0972360:-0.1148884:-0.1325281:-0.1501626	0.0000000	0.0000000	0.0113840	0.0021447
CMAHP	LOC100127888	0.1182109	2.6923050:3.8672980:-0.0568172:-0.0481197:-0.0394158:-0.0306836:-0.0218945:-0.0130305:-0.0040812:0.0049563:0.0140881:0.0233129:0.0326279:0.0420322:0.0515351:0.0611503:0.0708913:0.0807509:0.0907001:0.1007090:0.1107476:0.1207913	0.0000000	0.0000000	0.0057747	0.0021447
USH1G	LOC100127940	0.8386894	6.3169407:6.9029943:3.0061160:3.0246447:3.0431730:3.0616939:3.0801642:3.0985340:3.1167583:3.1347969:3.1526372:3.1702971:3.1878297:3.2052884:3.2227060:3.2401114:3.2575257:3.2749492:3.2923797:3.3098152:3.3272531:3.3446915	0.0000000	0.0000000	0.0003998	0.0023554
RBM45	LOC100127940	0.3995503	3.6582309:4.7227999:0.0132578:0.0121737:0.0110793:0.0099222:0.0086418:0.0071862:0.0054971:0.0035450:0.0013342:-0.0010988:-0.0037080:-0.0064470:-0.0092678:-0.0121350:-0.0150462:-0.0180047:-0.0210035:-0.0240229:-0.0270459:-0.0300691	0.0000000	0.0000000	0.0042480	0.0023554
OTUD7A	LOC100127940	0.1517421	3.0306229:3.8090831:-0.0933344:-0.0832369:-0.0731363:-0.0630194:-0.0528895:-0.0427637:-0.0326593:-0.0225960:-0.0126056:-0.0027400:0.0069484:0.0164202:0.0256614:0.0346851:0.0435401:0.0522897:0.0609729:0.0696222:0.0782645:0.0869067	0.0000000	0.0000000	0.0004230	0.0023554
CACNG8	LOC100127940	0.6490835	5.4941477:6.6303321:-0.0569371:-0.0505107:-0.0440848:-0.0376619:-0.0312590:-0.0249540:-0.0188459:-0.0130082:-0.0074564:-0.0021628:0.0029020:0.0077587:0.0124347:0.0169648:0.0213943:0.0257692:0.0301186:0.0344424:0.0387512:0.0430575	0.0000000	0.0000000	0.0080979	0.0023554
CCDC117	LOC100127940	0.1840677	4.7091478:5.2569481:-0.0451036:-0.0399022:-0.0347013:-0.0295032:-0.0243163:-0.0191629:-0.0140770:-0.0090820:-0.0041662:0.0006856:0.0054552:0.0101109:0.0146564:0.0191278:0.0235379:0.0278884:0.0321932:0.0364676:0.0407269:0.0449838	0.0000000	0.0000000	0.0004117	0.0023554
PRIMA1	LOC100127940	0.1836514	4.5580820:6.2056371:0.0383585:0.0338122:0.0292559:0.0246389:0.0198924:0.0149376:0.0097387:0.0043241:-0.0012600:-0.0069678:-0.0127689:-0.0186531:-0.0246115:-0.0306353:-0.0367156:-0.0428433:-0.0490075:-0.0551960:-0.0613919:-0.0675879	0.0000000	0.0000000	0.0122900	0.0023554
OR51M1	LOC100127940	0.1285171	3.8596150:4.4798943:-0.1031291:-0.0928700:-0.0826114:-0.0723557:-0.0621059:-0.0518649:-0.0416356:-0.0314240:-0.0212359:-0.0110575:-0.0009110:0.0091519:0.0191240:0.0290131:0.0388275:0.0485754:0.0582654:0.0679169:0.0775532:0.0871870	0.0000000	0.0000000	0.0003520	0.0023554
SNPH	LOC100127940	0.1101911	5.8032469:7.4707333:-0.0956719:-0.0850678:-0.0744738:-0.0639401:-0.0535271:-0.0432951:-0.0333060:-0.0236283:-0.0143041:-0.0053272:0.0033381:0.0117573:0.0199848:0.0280668:0.0360495:0.0439790:0.0518933:0.0598063:0.0677204:0.0756346	0.0000000	0.0000000	0.0118257	0.0023554
GCNT7	LOC100127940	0.1103445	2.5137059:3.0770162:-0.1172584:-0.1061727:-0.0950876:-0.0840053:-0.0729274:-0.0618335:-0.0506838:-0.0394302:-0.0280279:-0.0164338:-0.0046554:0.0072778:0.0193137:0.0313878:0.0434349:0.0554097:0.0673027:0.0791412:0.0909568:0.1027697	0.0000000	0.0000000	0.0001769	0.0023554
LCA5	LOC100127940	0.1227468	4.1859621:5.8370882:-0.0736528:-0.0654670:-0.0572808:-0.0490936:-0.0409179:-0.0327924:-0.0247664:-0.0168840:-0.0091914:-0.0017346:0.0054596:0.0123845:0.0190507:0.0254995:0.0317830:0.0379434:0.0440088:0.0500009:0.0559440:0.0618770	0.0000000	0.0000000	0.0160825	0.0023554
CSN1S2AP	HECW1-IT1	0.7564941	2.9285020:3.3101750:2.6473502:2.6610219:2.6746977:2.6883992:2.7021573:2.7159781:2.7298292:2.7436886:2.7575907:2.7715581:2.7855954:2.7996966:2.8138541:2.8280598:2.8423057:2.8565838:2.8708859:2.8852041:2.8995304:2.9138580	0.0000000	0.0000000	0.0016538	0.0031203
LOC200830	HECW1-IT1	0.4433935	2.6959390:3.2449671:-0.0659206:-0.0545424:-0.0431687:-0.0318145:-0.0204749:-0.0091386:0.0021735:0.0134391:0.0246520:0.0358140:0.0469355:0.0580420:0.0691608:0.0803164:0.0915122:0.1027401:0.1139921:0.1252602:0.1365363:0.1478137	0.0000000	0.0000000	0.0008675	0.0031203
CDK20	LOC100127972	0.1339239	6.3306669:7.1967660:7.0444519:7.0141535:6.9838621:6.9536119:6.9234407:6.8933715:6.8634267:6.8336151:6.8039357:6.7743387:6.7447406:6.7150580:6.6852402:6.6553339:6.6254156:6.5955220:6.5656471:6.5357543:6.5058351:6.4759115	0.0000000	0.0000000	0.0019386	0.0096301
EGR2	LOC100127972	0.3192793	3.6249799:5.7967921:-0.0793314:-0.0682284:-0.0571302:-0.0460645:-0.0350549:-0.0241117:-0.0132277:-0.0024076:0.0083354:0.0190225:0.0297113:0.0404606:0.0513268:0.0623481:0.0735529:0.0849378:0.0964515:0.1080393:0.1196506:0.1312643	0.0000000	0.0000000	0.0243079	0.0096301
TTC30A	LOC100127972	0.7068956	6.1706251:7.3890081:0.0791841:0.0717115:0.0642458:0.0568214:0.0494798:0.0422669:0.0352370:0.0284449:0.0219448:0.0157529:0.0098137:0.0040287:-0.0016640:-0.0072782:-0.0128256:-0.0183222:-0.0237701:-0.0291791:-0.0345994:-0.0400263	0.0000000	0.0000000	0.0083976	0.0096301
JTB	LOC100127972	0.1068870	11.6821670:12.3034488:0.3463540:0.3157300:0.2851146:0.2545527:0.2240993:0.1937924:0.1636143:0.1335357:0.1035274:0.0735603:0.0436044:0.0136192:-0.0164353:-0.0465897:-0.0769014:-0.1073998:-0.1380235:-0.1687041:-0.1994124:-0.2301253	0.0000000	0.0000000	0.0014795	0.0096301
VMP1	LOC100127972	0.4591177	8.7399615:9.7971202:-0.2533779:-0.2269997:-0.2006259:-0.1742779:-0.1479819:-0.1217911:-0.0957982:-0.0700455:-0.0445502:-0.0193379:0.0055552:0.0301150:0.0544029:0.0785187:0.1025636:0.1266325:0.1507814:0.1749968:0.1992493:0.2235087	0.0000000	0.0000000	0.0052114	0.0096301
SHC3	LOC100127972	0.1311524	4.6995148:8.4820815:-0.0694971:-0.0599169:-0.0503447:-0.0408468:-0.0314875:-0.0223348:-0.0134796:-0.0050151:0.0029603:0.0104106:0.0173755:0.0239292:0.0301562:0.0361356:0.0419156:0.0475263:0.0529969:0.0583566:0.0636454:0.0689207	0.0000000	0.0000000	0.0162233	0.0096301
C4orf22	LOC100127974	0.2058824	2.5488929:3.0335771:2.9878789:2.9748447:2.9618108:2.9487783:2.9357479:2.9227202:2.9096954:2.8966733:2.8836535:2.8706354:2.8576162:2.8445926:2.8315624:2.8185268:2.8054871:2.7924441:2.7793984:2.7663505:2.7533008:2.7402508	0.0000000	0.0000000	0.0000390	0.0000195
LOC285191	LOC100127974	0.1352758	5.8231210:6.5057021:0.1076847:0.0955270:0.0833690:0.0712091:0.0590454:0.0468777:0.0347055:0.0225264:0.0103370:-0.0018674:-0.0140878:-0.0263192:-0.0385568:-0.0507976:-0.0630422:-0.0752918:-0.0875473:-0.0998090:-0.1120744:-0.1243404	0.0000000	0.0000000	0.0000099	0.0000195
SNRPB2	LOC100127974	0.3126316	6.0341448:7.8222891:0.4419741:0.3955673:0.3491609:0.3027565:0.2563562:0.2099615:0.1635735:0.1171901:0.0708073:0.0244221:-0.0219669:-0.0683603:-0.1147585:-0.1611619:-0.2075692:-0.2539795:-0.3003934:-0.3468109:-0.3932303:-0.4396500	0.0000000	0.0000000	0.0130599	0.0000195
CIZ1	LOC100127974	0.2363112	6.8935098:7.5280253:0.1496485:0.1342014:0.1187548:0.1033104:0.0878685:0.0724273:0.0569874:0.0415501:0.0261162:0.0106835:-0.0047511:-0.0201882:-0.0356278:-0.0510689:-0.0665100:-0.0819503:-0.0973892:-0.1128270:-0.1282643:-0.1437013	0.0000000	0.0000000	0.0014557	0.0000195
CCND2	LOC100127974	0.2092697	3.3632039:4.4298073:-0.0209619:-0.0185559:-0.0161504:-0.0137485:-0.0113543:-0.0089730:-0.0066100:-0.0042680:-0.0019469:0.0003569:0.0026475:0.0049319:0.0072190:0.0095150:0.0118222:0.0141387:0.0164623:0.0187905:0.0211211:0.0234520	0.0000000	0.0000000	0.0000099	0.0000195
C17orf108	LOC100127974	0.2116402	5.9530519:6.7477871:-0.2984115:-0.2637682:-0.2291243:-0.1944775:-0.1598230:-0.1251555:-0.0904711:-0.0557701:-0.0210531:0.0136797:0.0484283:0.0831924:0.1179710:0.1527618:0.1875613:0.2223663:0.2571760:0.2919892:0.3268045:0.3616201	0.0000000	0.0000000	0.0045628	0.0000195
RBM4B	LOC100127974	0.2052023	7.7867588:8.1403619:-0.1394400:-0.1262669:-0.1130936:-0.0999181:-0.0867391:-0.0735565:-0.0603730:-0.0471916:-0.0340155:-0.0208457:-0.0076814:0.0054786:0.0186361:0.0317924:0.0449501:0.0581113:0.0712760:0.0844417:0.0976080:0.1107747	0.0000000	0.0000000	0.0011607	0.0000195
RABGAP1	LOC100127974	0.1363023	4.7102121:5.8336040:-0.0715763:-0.0642328:-0.0568898:-0.0495499:-0.0422152:-0.0348849:-0.0275572:-0.0202328:-0.0129143:-0.0056056:0.0016895:0.0089696:0.0162381:0.0235006:0.0307623:0.0380270:0.0452956:0.0525671:0.0598407:0.0671147	0.0000000	0.0000000	0.0005083	0.0000195
OCM2	LOC100127974	0.2979153	3.7203208:5.3364430:0.1760450:0.1518132:0.1275816:0.1033518:0.0791256:0.0549041:0.0306851:0.0064642:-0.0177650:-0.0420052:-0.0662582:-0.0905256:-0.1148089:-0.1391092:-0.1634248:-0.1877527:-0.2120898:-0.2364330:-0.2607793:-0.2851261	0.0000000	0.0000000	0.0081522	0.0000195
EFCAB1	LOC100127974	0.2616721	3.6033870:4.4374972:-0.1509223:-0.1348836:-0.1188454:-0.1028087:-0.0867721:-0.0707346:-0.0546948:-0.0386515:-0.0226041:-0.0065528:0.0095011:0.0255549:0.0416047:0.0576487:0.0736869:0.0897210:0.1057527:0.1217829:0.1378122:0.1538413	0.0000000	0.0000000	0.0000096	0.0000195
PNPLA2	LOC100127974	0.1257485	6.5205497:7.2572733:-0.1240050:-0.1057179:-0.0874314:-0.0691485:-0.0508724:-0.0326070:-0.0143539:0.0038881:0.0221207:0.0403472:0.0585716:0.0767978:0.0950274:0.1132622:0.1315035:0.1497509:0.1680029:0.1862579:0.2045145:0.2227714	0.0000000	0.0000000	0.0000090	0.0000195
TMEM74B	LOC100127974	0.1291322	5.4242691:6.7686039:0.1254654:0.1100503:0.0946349:0.0792179:0.0637960:0.0483665:0.0329301:0.0174886:0.0020456:-0.0133979:-0.0288446:-0.0442955:-0.0597504:-0.0752097:-0.0906743:-0.1061443:-0.1216191:-0.1370980:-0.1525791:-0.1680606	0.0000000	0.0000000	0.0163812	0.0000195
FRAT2	LOC100127974	0.1783708	6.7641868:7.7956711:0.1105920:0.0971204:0.0836494:0.0701819:0.0567205:0.0432659:0.0298176:0.0163749:0.0029385:-0.0104913:-0.0239128:-0.0373253:-0.0507299:-0.0641283:-0.0775199:-0.0909049:-0.1042844:-0.1176602:-0.1310341:-0.1444077	0.0000000	0.0000000	0.0048729	0.0000195
LINC00587	LOC100127974	0.1456727	3.3342198:3.8753811:0.1222532:0.1063051:0.0903567:0.0744041:0.0584414:0.0424660:0.0264766:0.0104730:-0.0055436:-0.0215727:-0.0376152:-0.0536702:-0.0697334:-0.0857998:-0.1018653:-0.1179291:-0.1339922:-0.1500560:-0.1661205:-0.1821853	0.0000000	0.0000000	0.0004330	0.0000195
TRAPPC1	LOC100127974	0.1673092	7.7171821:8.8978749:0.1265055:0.1126270:0.0987481:0.0848672:0.0709808:0.0570864:0.0431839:0.0292734:0.0153553:0.0014310:-0.0124961:-0.0264236:-0.0403509:-0.0542786:-0.0682049:-0.0821276:-0.0960455:-0.1099593:-0.1238709:-0.1377821	0.0000000	0.0000000	0.0034101	0.0000195
DBIL5P	LOC100127974	0.1166019	5.1615848:5.9389063:0.0792414:0.0708502:0.0624590:0.0540681:0.0456778:0.0372888:0.0289048:0.0205291:0.0121614:0.0038012:-0.0045524:-0.0129006:-0.0212445:-0.0295821:-0.0379112:-0.0462321:-0.0545460:-0.0628553:-0.0711622:-0.0794687	0.0000000	0.0000000	0.0036512	0.0000195
LINC00221	LOC100127974	0.6352559	2.9710819:3.6236740:0.2393841:0.2164056:0.1934269:0.1704479:0.1474696:0.1244935:0.1015208:0.0785529:0.0555908:0.0326365:0.0096913:-0.0132428:-0.0361613:-0.0590626:-0.0819464:-0.1048135:-0.1276680:-0.1505149:-0.1733575:-0.1961994	0.0000000	0.0000000	0.0010835	0.0000195
LOC100130429	LOC100127974	0.1760905	3.8747469:4.9828731:0.0391833:0.0337303:0.0282773:0.0228245:0.0173744:0.0119300:0.0064910:0.0010584:-0.0043672:-0.0097885:-0.0152086:-0.0206301:-0.0260559:-0.0314891:-0.0369306:-0.0423799:-0.0478353:-0.0532946:-0.0587559:-0.0642175	0.0000000	0.0000000	0.0055434	0.0000195
CAMTA2	LOC100127974	0.1104972	6.5110439:7.6717683:-0.0491583:-0.0443560:-0.0395530:-0.0347452:-0.0299291:-0.0251038:-0.0202707:-0.0154305:-0.0105829:-0.0057270:-0.0008625:0.0040114:0.0088948:0.0137851:0.0186782:0.0235741:0.0284738:0.0333770:0.0382823:0.0431879	0.0000000	0.0000000	0.0061885	0.0000195
GJB6	LOC100127974	0.4973023	2.5902149:3.1350471:0.0309136:0.0276945:0.0244759:0.0212598:0.0180479:0.0148398:0.0116346:0.0084318:0.0052321:0.0020389:-0.0011447:-0.0043167:-0.0074754:-0.0106202:-0.0137539:-0.0168787:-0.0199968:-0.0231105:-0.0262220:-0.0293330	0.0000000	0.0000000	0.0015090	0.0000195
SPAG7	LOC100127974	0.1419228	9.8042687:10.6390849:0.0310068:0.0279888:0.0249705:0.0219501:0.0189263:0.0159004:0.0128727:0.0098432:0.0068120:0.0037791:0.0007444:-0.0022920:-0.0053303:-0.0083704:-0.0114110:-0.0144506:-0.0174894:-0.0205268:-0.0235630:-0.0265990	0.0000000	0.0000000	0.0013880	0.0000195
CARHSP1	LOC100127974	0.1087315	6.3138079:7.6698180:0.0499056:0.0448637:0.0398222:0.0347832:0.0297480:0.0247179:0.0196942:0.0146773:0.0096667:0.0046618:-0.0003375:-0.0053326:-0.0103253:-0.0153176:-0.0203114:-0.0253068:-0.0303027:-0.0352993:-0.0402967:-0.0452943	0.0000000	0.0000000	0.0042787	0.0000195
OR7E19P	LOC100127974	0.2020802	3.7698988:4.4161879:0.0045295:0.0040365:0.0035430:0.0030475:0.0025472:0.0020365:0.0015093:0.0009606:0.0003861:-0.0002157:-0.0008412:-0.0014857:-0.0021441:-0.0028125:-0.0034868:-0.0041643:-0.0048457:-0.0055312:-0.0062187:-0.0069065	0.0000000	0.0000000	0.0013320	0.0000195
HHLA3	LOC100127983	0.2569044	4.5424651:7.8841601:5.9159770:5.8830743:5.8501885:5.8174155:5.7849029:5.7527385:5.7209041:5.6893804:5.6581491:5.6271919:5.5964903:5.5660261:5.5357809:5.5057366:5.4758845:5.4461586:5.4163869:5.3864779:5.3564813:5.3264702	0.0000000	0.0000000	0.0257847	0.0261326
RSU1	LOC100127983	0.7603863	9.0161609:11.4426280:-0.4123737:-0.3622292:-0.3120999:-0.2620204:-0.2118976:-0.1616120:-0.1110574:-0.0601901:-0.0090604:0.0422360:0.0936635:0.1452156:0.1968859:0.2486676:0.3005552:0.3525545:0.4046533:0.4568128:0.5089939:0.5611764	0.0000000	0.0000000	0.0057410	0.0261326
NFRKB	LOC100127983	0.5056628	7.7426561:9.0572997:1.2109701:1.1037585:0.9965265:0.8891947:0.7817187:0.6741270:0.5664599:0.4587360:0.3509658:0.2431601:0.1353300:0.0274863:-0.0803581:-0.1881806:-0.2959924:-0.4038526:-0.5117831:-0.6197796:-0.7278365:-0.8359082	0.0000000	0.0000000	0.0024827	0.0261326
MLLT11	LOC100127983	0.3197162	4.3094820:12.6318475:-0.0021586:-0.0020009:-0.0018459:-0.0017040:-0.0016052:-0.0015827:-0.0016562:-0.0017545:-0.0017593:-0.0016046:-0.0013214:-0.0009164:-0.0003958:0.0002335:0.0009649:0.0017916:0.0027061:0.0036840:0.0046856:0.0056864	0.0000000	0.0000000	0.0273072	0.0261326
TMEM69	LOC100127983	0.3179392	9.2468003:11.5828315:0.0317309:0.0278048:0.0239034:0.0201223:0.0165045:0.0130851:0.0098658:0.0068367:0.0039875:0.0013083:-0.0012111:-0.0035808:-0.0058108:-0.0079310:-0.0100773:-0.0123757:-0.0148215:-0.0173866:-0.0200316:-0.0226914	0.0000000	0.0000000	0.0043433	0.0261326
CEP57	LOC100127983	0.3318559	8.1200198:10.0946752:0.1384241:0.1242462:0.1100775:0.0959736:0.0819803:0.0680769:0.0542396:0.0404444:0.0266674:0.0128848:-0.0009275:-0.0147911:-0.0286856:-0.0426364:-0.0567407:-0.0710529:-0.0855540:-0.1002122:-0.1149564:-0.1297151	0.0000000	0.0000000	0.0044486	0.0261326
VASP	LOC100127983	0.1823576	7.9431890:9.2272273:-0.2646986:-0.2294015:-0.1940943:-0.1587281:-0.1232716:-0.0876239:-0.0517933:-0.0158897:0.0200465:0.0560477:0.0921550:0.1284092:0.1648515:0.2015234:0.2384610:0.2756614:0.3131115:0.3507570:0.3884991:0.4262572	0.0000000	0.0000000	0.0034211	0.0261326
SCNN1B	LOC100128002	0.2991041	3.9256669:4.4431311:4.5886982:4.5947899:4.6008822:4.6069732:4.6130635:4.6191551:4.6252517:4.6313625:4.6374938:4.6436502:4.6498314:4.6560398:4.6622890:4.6685891:4.6749274:4.6812845:4.6876440:4.6939958:4.7003428:4.7066890	0.0000000	0.0000000	0.0000098	0.0006050
LOC144742	LOC100128002	0.1507476	3.4471840:4.1781841:-0.1013262:-0.0915368:-0.0817494:-0.0719742:-0.0622235:-0.0525069:-0.0428250:-0.0331830:-0.0235987:-0.0140929:-0.0046862:0.0046031:0.0137772:0.0228427:0.0317972:0.0406491:0.0494284:0.0581627:0.0668763:0.0755865	0.0000000	0.0000000	0.0004005	0.0006050
ACSBG2	LOC100128002	0.2574431	3.9903308:5.0374189:-0.0748077:-0.0663907:-0.0579721:-0.0495439:-0.0410964:-0.0326170:-0.0240899:-0.0155003:-0.0068251:0.0019762:0.0109413:0.0200929:0.0294219:0.0389053:0.0485188:0.0582381:0.0680352:0.0778779:0.0877415:0.0976086	0.0000000	0.0000000	0.0017570	0.0006050
LOC100506305	LOC100128002	0.2948718	4.3427838:5.6855212:-0.0537565:-0.0483700:-0.0429814:-0.0375800:-0.0321530:-0.0266877:-0.0211737:-0.0155979:-0.0099427:-0.0041873:0.0016878:0.0076932:0.0138341:0.0200999:0.0264704:0.0329244:0.0394413:0.0460000:0.0525795:0.0591626	0.0000000	0.0000000	0.0025823	0.0006050
KRTAP4-2	LOC100128002	0.9793422	3.0065569:3.3947381:0.0178349:0.0160724:0.0143115:0.0125602:0.0108282:0.0091250:0.0074604:0.0058417:0.0042610:0.0027088:0.0011890:-0.0002929:-0.0017298:-0.0031208:-0.0044793:-0.0058249:-0.0071682:-0.0085053:-0.0098325:-0.0111576	0.0000000	0.0000000	0.0001695	0.0006050
ASB10	LOC100128002	0.2974910	2.9189578:3.4621721:-0.0757995:-0.0697390:-0.0636806:-0.0576344:-0.0516127:-0.0456277:-0.0396917:-0.0338168:-0.0280153:-0.0222926:-0.0166410:-0.0110618:-0.0055559:-0.0001086:0.0052925:0.0106528:0.0159768:0.0212629:0.0265231:0.0317791	0.0000000	0.0000000	0.0000625	0.0006050
ARHGAP9	LOC100128002	0.2889273	4.7818798:5.4995252:-0.0215567:-0.0193922:-0.0172261:-0.0150503:-0.0128553:-0.0106356:-0.0084008:-0.0061653:-0.0039377:-0.0017226:0.0004624:0.0025984:0.0046740:0.0066994:0.0086876:0.0106452:0.0125862:0.0145262:0.0164713:0.0184183	0.0000000	0.0000000	0.0000326	0.0006050
DMTF1	WWTR1-AS1	0.2980343	8.8645867:9.6901961:5.0570979:5.0375526:5.0180071:4.9984599:4.9789091:4.9593523:4.9397879:4.9202147:4.9006319:4.8810377:4.8614301:4.8418069:4.8221665:4.8025082:4.7828333:4.7631461:4.7434507:4.7237501:4.7040470:4.6843434	0.0000000	0.0000000	0.0009022	0.0000098
VMO1	WWTR1-AS1	0.1192810	3.6722058:4.4798943:-0.2158922:-0.1943260:-0.1727601:-0.1511959:-0.1296351:-0.1080790:-0.0865284:-0.0649835:-0.0434433:-0.0219075:-0.0003771:0.0211484:0.0426705:0.0641902:0.0857075:0.1072211:0.1287302:0.1502362:0.1717406:0.1932448	0.0000000	0.0000000	0.0027577	0.0000098
TBXAS1	WWTR1-AS1	0.2467378	4.7913178:5.6201492:-0.0239172:-0.0206248:-0.0173327:-0.0140425:-0.0107558:-0.0074741:-0.0041955:-0.0009167:0.0023644:0.0056483:0.0089341:0.0122208:0.0155078:0.0187944:0.0220793:0.0253621:0.0286429:0.0319224:0.0352013:0.0384801	0.0000000	0.0000000	0.0081024	0.0000098
ERVW-1	WWTR1-AS1	0.1311475	4.1467699:4.9353081:0.0056323:0.0050953:0.0045583:0.0040215:0.0034830:0.0029389:0.0023855:0.0018198:0.0012399:0.0006446:0.0000338:-0.0005902:-0.0012235:-0.0018629:-0.0025073:-0.0031557:-0.0038070:-0.0044602:-0.0051151:-0.0057703	0.0000000	0.0000000	0.0036888	0.0000098
NREP	WWTR1-AS1	0.1412964	4.5373038:8.4965888:-0.1073008:-0.0979025:-0.0885039:-0.0791045:-0.0697037:-0.0603014:-0.0508984:-0.0414958:-0.0320945:-0.0226945:-0.0132963:-0.0039009:0.0054912:0.0148795:0.0242645:0.0336478:0.0430314:0.0524164:0.0618022:0.0711880	0.0000000	0.0000000	0.0280033	0.0000098
FAM126A	WWTR1-AS1	0.1942897	5.1659378:7.3742300:-0.0007181:-0.0006383:-0.0005587:-0.0004800:-0.0004029:-0.0003285:-0.0002572:-0.0001888:-0.0001231:-0.0000602:0.0000004:0.0000583:0.0001138:0.0001673:0.0002167:0.0002587:0.0002925:0.0003205:0.0003455:0.0003701	0.0000000	0.0000000	0.0138639	0.0000098
LINC00478	WWTR1-AS1	0.2985366	3.1870760:3.7205871:-0.0438879:-0.0385841:-0.0332802:-0.0279754:-0.0226691:-0.0173599:-0.0120467:-0.0067306:-0.0014149:0.0038965:0.0092009:0.0144988:0.0197914:0.0250795:0.0303625:0.0356404:0.0409140:0.0461847:0.0514540:0.0567230	0.0000000	0.0000000	0.0001953	0.0000098
LOC100507461	WWTR1-AS1	0.2978339	3.1610779:3.8072451:0.0526265:0.0459283:0.0392301:0.0325313:0.0258317:0.0191314:0.0124311:0.0057309:-0.0009697:-0.0076698:-0.0143690:-0.0210670:-0.0277631:-0.0344570:-0.0411485:-0.0478383:-0.0545267:-0.0612142:-0.0679013:-0.0745883	0.0000000	0.0000000	0.0000579	0.0000098
KCNQ4	WWTR1-AS1	0.2300195	3.4137658:5.0701743:-0.0458036:-0.0412624:-0.0367211:-0.0321791:-0.0276361:-0.0230912:-0.0185441:-0.0139939:-0.0094399:-0.0048834:-0.0003281:0.0042211:0.0087630:0.0132978:0.0178263:0.0223498:0.0268695:0.0313862:0.0359012:0.0404160	0.0000000	0.0000000	0.0119379	0.0000098
LOC100216545	WWTR1-AS1	0.2962227	5.8653048:6.6069690:-0.0956681:-0.0853280:-0.0749883:-0.0646506:-0.0543170:-0.0439895:-0.0336693:-0.0233577:-0.0130559:-0.0027652:0.0075146:0.0177839:0.0280422:0.0382895:0.0485269:0.0587559:0.0689791:0.0791993:0.0894184:0.0996372	0.0000000	0.0000000	0.0032387	0.0000098
GORAB	WWTR1-AS1	0.1222222	8.0646886:9.6202947:-0.1388074:-0.1253565:-0.1119059:-0.0984570:-0.0850121:-0.0715736:-0.0581432:-0.0447217:-0.0313104:-0.0179107:-0.0045236:0.0088516:0.0222178:0.0355775:0.0489317:0.0622801:0.0756226:0.0889608:0.1022969:0.1156327	0.0000000	0.0000000	0.0040734	0.0000098
LOC100507077	WWTR1-AS1	0.1820988	4.5386938:5.6249610:0.0163569:0.0144794:0.0126022:0.0107270:0.0088566:0.0069926:0.0051354:0.0032840:0.0014370:-0.0004081:-0.0022544:-0.0041035:-0.0059562:-0.0078130:-0.0096734:-0.0115375:-0.0134046:-0.0152741:-0.0171450:-0.0190162	0.0000000	0.0000000	0.0042070	0.0000098
CHD9	WWTR1-AS1	0.1196172	4.7667841:5.9966532:-0.0489155:-0.0443237:-0.0397321:-0.0351422:-0.0305559:-0.0259748:-0.0214006:-0.0168355:-0.0122815:-0.0077383:-0.0032043:0.0013215:0.0058388:0.0103484:0.0148522:0.0193521:0.0238494:0.0283454:0.0328415:0.0373377	0.0000000	0.0000000	0.0116110	0.0000098
MRPS34	WWTR1-AS1	0.1422222	9.6532363:10.3210717:0.0435134:0.0364173:0.0293208:0.0222224:0.0151197:0.0080114:0.0008958:-0.0062281:-0.0133611:-0.0205026:-0.0276514:-0.0348067:-0.0419674:-0.0491325:-0.0563011:-0.0634720:-0.0706444:-0.0778174:-0.0849907:-0.0921640	0.0000000	0.0000000	0.0009434	0.0000098
C1orf35	WWTR1-AS1	0.9816598	8.0710114:8.5318976:-0.0927360:-0.0820730:-0.0714100:-0.0607478:-0.0500875:-0.0394317:-0.0287810:-0.0181343:-0.0074922:0.0031452:0.0137777:0.0244050:0.0350272:0.0456454:0.0562611:0.0668754:0.0774894:0.0881040:0.0987192:0.1093347	0.0000000	0.0000000	0.0015729	0.0000098
HINT2	WWTR1-AS1	0.1897690	10.0959958:10.9495040:0.0135945:0.0120463:0.0104978:0.0089471:0.0073925:0.0058322:0.0042644:0.0026872:0.0010989:-0.0005024:-0.0021182:-0.0037479:-0.0053907:-0.0070452:-0.0087094:-0.0103815:-0.0120594:-0.0137410:-0.0154245:-0.0171083	0.0000000	0.0000000	0.0013799	0.0000098
KIAA2026	WWTR1-AS1	0.1366539	7.9573149:8.8136798:-0.0680065:-0.0611035:-0.0542005:-0.0472978:-0.0403970:-0.0334996:-0.0266077:-0.0197236:-0.0128496:-0.0059872:0.0008629:0.0077015:0.0145290:0.0213461:0.0281541:0.0349546:0.0417496:0.0485411:0.0553311:0.0621209	0.0000000	0.0000000	0.0028979	0.0000098
GPC6	WWTR1-AS1	0.1489770	8.3182506:11.0718471:0.0392873:0.0355460:0.0318043:0.0280614:0.0243162:0.0205678:0.0168153:0.0130575:0.0092934:0.0055225:0.0017457:-0.0020361:-0.0058225:-0.0096142:-0.0134119:-0.0172139:-0.0210181:-0.0248234:-0.0286294:-0.0324354	0.0000000	0.0000000	0.0205575	0.0000098
PLK3	WWTR1-AS1	0.1972222	6.0233339:6.8459812:-0.0259835:-0.0234561:-0.0209290:-0.0184036:-0.0158812:-0.0133635:-0.0108517:-0.0083472:-0.0058506:-0.0033620:-0.0008812:0.0015924:0.0040585:0.0065169:0.0089669:0.0114080:0.0138411:0.0162697:0.0186972:0.0211248	0.0000000	0.0000000	0.0051059	0.0000098
ALDH3B1	WWTR1-AS1	0.1036514	6.3469457:9.0039607:-0.0489052:-0.0427527:-0.0366001:-0.0304482:-0.0242995:-0.0181559:-0.0120189:-0.0058901:0.0002276:0.0063330:0.0124272:0.0185109:0.0245845:0.0306487:0.0367050:0.0427548:0.0487998:0.0548414:0.0608812:0.0669207	0.0000000	0.0000000	0.0121538	0.0000098
OR7E156P	WWTR1-AS1	0.2989031	5.2574438:6.1203133:0.0038380:0.0034394:0.0030409:0.0026431:0.0022468:0.0018526:0.0014602:0.0010669:0.0006697:0.0002658:-0.0001469:-0.0005693:-0.0009991:-0.0014344:-0.0018750:-0.0023192:-0.0027651:-0.0032106:-0.0036554:-0.0041000	0.0000000	0.0000000	0.0028330	0.0000098
KCNK15	WWTR1-AS1	0.1939218	4.3533920:5.1855460:-0.0392237:-0.0351796:-0.0311359:-0.0270936:-0.0230544:-0.0190197:-0.0149909:-0.0109703:-0.0069617:-0.0029682:0.0010103:0.0049759:0.0089320:0.0128810:0.0168238:0.0207603:0.0246908:0.0286171:0.0325414:0.0364654	0.0000000	0.0000000	0.0074917	0.0000098
PRDM16	WWTR1-AS1	0.1309771	3.3353609:4.0938412:-0.0350116:-0.0291069:-0.0232024:-0.0173010:-0.0114066:-0.0055244:0.0003412:0.0061895:0.0120217:0.0178394:0.0236433:0.0294336:0.0352103:0.0409754:0.0467308:0.0524786:0.0582207:0.0639589:0.0696952:0.0754312	0.0000000	0.0000000	0.0000736	0.0000098
CDC6	WWTR1-AS1	0.1142191	8.1875714:9.6099740:0.1163607:0.1015676:0.0867743:0.0719797:0.0571820:0.0423785:0.0275663:0.0127427:-0.0020947:-0.0169468:-0.0318119:-0.0466883:-0.0615739:-0.0764665:-0.0913642:-0.1062648:-0.1211662:-0.1360665:-0.1509659:-0.1658652	0.0000000	0.0000000	0.0023940	0.0000098
TMEM150A	WWTR1-AS1	0.1317365	5.8317818:6.9803062:0.1386834:0.1224495:0.1062158:0.0899831:0.0737517:0.0575219:0.0412943:0.0250681:0.0088430:-0.0073804:-0.0236014:-0.0398199:-0.0560352:-0.0722470:-0.0884550:-0.1046592:-0.1208595:-0.1370570:-0.1532534:-0.1694496	0.0000000	0.0000000	0.0149461	0.0000098
ACBD4	WWTR1-AS1	0.2279412	6.1808499:6.9561783:0.0845191:0.0741180:0.0637171:0.0533166:0.0429170:0.0325188:0.0221215:0.0117235:0.0013218:-0.0090868:-0.0195058:-0.0299374:-0.0403810:-0.0508343:-0.0612954:-0.0717629:-0.0822351:-0.0927104:-0.1031874:-0.1136646	0.0000000	0.0000000	0.0024776	0.0000098
CLNK	PP13439	0.2983167	3.9671349:4.5374099:3.4382541:3.4298220:3.4213899:3.4129572:3.4045226:3.3960849:3.3876427:3.3791955:3.3707419:3.3622791:3.3538045:3.3453177:3.3368220:3.3283199:3.3198131:3.3113037:3.3027930:3.2942825:3.2857732:3.2772643	0.0000000	0.0000000	0.0000092	0.0000090
VGLL1	PP13439	0.2676240	4.9857487:5.5355393:-0.1855614:-0.1707414:-0.1559218:-0.1411044:-0.1262914:-0.1114852:-0.0966879:-0.0819017:-0.0671289:-0.0523722:-0.0376342:-0.0229164:-0.0082200:0.0064540:0.0211068:0.0357432:0.0503677:0.0649851:0.0795998:0.0942142	0.0000000	0.0000000	0.0013824	0.0000090
PQLC2	PP13439	0.1687631	6.9029030:7.4744822:0.0774413:0.0695359:0.0616303:0.0537239:0.0458153:0.0379043:0.0299919:0.0220794:0.0141690:0.0062629:-0.0016365:-0.0095268:-0.0174048:-0.0252684:-0.0331185:-0.0409579:-0.0487896:-0.0566166:-0.0644415:-0.0722659	0.0000000	0.0000000	0.0025872	0.0000090
PGLYRP1	PP13439	0.1364562	6.3609427:6.7026120:0.0195088:0.0176358:0.0157628:0.0138900:0.0120176:0.0101459:0.0082749:0.0064034:0.0045300:0.0026549:0.0007785:-0.0010999:-0.0029820:-0.0048687:-0.0067604:-0.0086558:-0.0105523:-0.0124484:-0.0143443:-0.0162402	0.0000000	0.0000000	0.0021443	0.0000090
C15orf26	PP13439	0.9359450	2.7200529:3.1550110:0.0301860:0.0265154:0.0228442:0.0191695:0.0154876:0.0117930:0.0080807:0.0043481:0.0005924:-0.0031875:-0.0069915:-0.0108173:-0.0146609:-0.0185182:-0.0223851:-0.0262578:-0.0301338:-0.0340107:-0.0378878:-0.0417650	0.0000000	0.0000000	0.0054269	0.0000090
P2RY12	PP13439	0.2932331	2.6677908:3.2593061:-0.0328170:-0.0297567:-0.0266965:-0.0236365:-0.0205770:-0.0175183:-0.0144616:-0.0114092:-0.0083626:-0.0053234:-0.0022933:0.0007252:0.0037303:0.0067217:0.0097012:0.0126723:0.0156386:0.0186033:0.0215676:0.0245319	0.0000000	0.0000000	0.0000100	0.0000090
LGI4	PP13439	0.1045161	5.2294697:5.7596060:0.0139492:0.0127059:0.0114629:0.0102214:0.0089824:0.0077451:0.0065070:0.0052659:0.0040193:0.0027657:0.0015039:0.0002331:-0.0010471:-0.0023379:-0.0036408:-0.0049544:-0.0062755:-0.0076016:-0.0089301:-0.0102590	0.0000000	0.0000000	0.0000384	0.0000090
LOC440602	PP13439	0.2965839	5.7799190:6.0932900:-0.0604608:-0.0550926:-0.0497248:-0.0443595:-0.0389992:-0.0336463:-0.0283033:-0.0229728:-0.0176565:-0.0123542:-0.0070650:-0.0017874:0.0034813:0.0087456:0.0140093:0.0192751:0.0245438:0.0298147:0.0350864:0.0403582	5.9707345	0.0000000	0.0061927	0.0000090
IKZF1	PP13439	0.1267606	5.0151099:5.8532430:-0.0786658:-0.0717768:-0.0648881:-0.0580015:-0.0511192:-0.0442432:-0.0373758:-0.0305191:-0.0236751:-0.0168454:-0.0100309:-0.0032316:0.0035567:0.0103379:0.0171165:0.0238974:0.0306820:0.0374692:0.0442577:0.0510464	0.0000000	0.0000000	0.0000096	0.0000090
KCNIP1	PP13439	0.1459035	3.9174620:4.4919382:-0.0013769:-0.0012432:-0.0011094:-0.0009756:-0.0008418:-0.0007081:-0.0005754:-0.0004455:-0.0003203:-0.0002009:-0.0000860:0.0000262:0.0001378:0.0002515:0.0003675:0.0004839:0.0005989:0.0007129:0.0008264:0.0009398	0.0000000	0.0000000	0.0025388	0.0000090
SFTPB	PP13439	0.3382586	5.4623798:5.9402839:0.0992720:0.0896624:0.0800526:0.0704411:0.0608264:0.0512070:0.0415816:0.0319500:0.0223120:0.0126671:0.0030161:-0.0066398:-0.0162982:-0.0259569:-0.0356137:-0.0452666:-0.0549170:-0.0645675:-0.0742192:-0.0838710	0.0000000	0.0000000	0.0009084	0.0000090
TKTL1	PP13439	0.2864197	4.9354109:5.4765631:-0.0391058:-0.0349388:-0.0307721:-0.0266071:-0.0224457:-0.0182889:-0.0141375:-0.0099920:-0.0058531:-0.0017206:0.0024059:0.0065249:0.0106330:0.0147286:0.0188129:0.0228886:0.0269589:0.0310269:0.0350937:0.0391603	0.0000000	0.0000000	0.0009737	0.0000090
APOB	PP13439	0.1486676	3.3785328:4.2145263:-0.1241836:-0.1115459:-0.0989087:-0.0862741:-0.0736449:-0.0610237:-0.0484124:-0.0358119:-0.0232223:-0.0106435:0.0019233:0.0144782:0.0270229:0.0395587:0.0520862:0.0646057:0.0771182:0.0896260:0.1021313:0.1146363	0.0000000	0.0000000	0.0000075	0.0000090
ZNF367	PP13439	0.2220183	8.5145930:9.7398940:0.0655728:0.0589419:0.0523110:0.0456799:0.0390484:0.0324162:0.0257826:0.0191443:0.0124968:0.0058386:-0.0008280:-0.0075004:-0.0141767:-0.0208574:-0.0275434:-0.0342348:-0.0409306:-0.0476295:-0.0543301:-0.0610310	0.0000000	0.0000000	0.0052327	0.0000090
DEFB122	PP13439	0.2129964	2.7529129:3.3349961:0.0748999:0.0673244:0.0597488:0.0521724:0.0445945:0.0370143:0.0294311:0.0218444:0.0142555:0.0066676:-0.0009168:-0.0084978:-0.0160765:-0.0236537:-0.0312305:-0.0388083:-0.0463875:-0.0539684:-0.0615507:-0.0691331	0.0000000	0.0000000	0.0001511	0.0000090
LRGUK	PP13439	0.2502831	3.2977668:4.5812160:0.0480791:0.0429724:0.0378652:0.0327556:0.0276407:0.0225182:0.0173855:0.0122414:0.0070850:0.0019153:-0.0032673:-0.0084615:-0.0136657:-0.0188784:-0.0240997:-0.0293304:-0.0345685:-0.0398115:-0.0450571:-0.0503030	0.0000000	0.0000000	0.0069251	0.0000090
AMELY	PP13439	0.2759925	4.2204479:4.8190423:-0.1793853:-0.1612070:-0.1430288:-0.1248516:-0.1066763:-0.0885038:-0.0703352:-0.0521708:-0.0340116:-0.0158605:0.0022789:0.0204041:0.0385144:0.0566091:0.0746884:0.0927554:0.1108135:0.1288661:0.1469162:0.1649659	0.0000000	0.0000000	0.0000514	0.0000090
CLDN6	PP13439	0.2740826	3.9753138:4.3997570:0.1134083:0.1020131:0.0906178:0.0792222:0.0678259:0.0564286:0.0450297:0.0336265:0.0222170:0.0107993:-0.0006278:-0.0120652:-0.0235143:-0.0349757:-0.0464489:-0.0579324:-0.0694242:-0.0809222:-0.0924230:-0.1039241	0.0000000	0.0000000	0.0004289	0.0000090
LOC150577	PP13439	0.1263079	3.4772109:4.0561482:0.0218805:0.0193434:0.0168066:0.0142711:0.0117385:0.0092095:0.0066855:0.0041678:0.0016563:-0.0008506:-0.0033546:-0.0058579:-0.0083638:-0.0108740:-0.0133882:-0.0159059:-0.0184255:-0.0209460:-0.0234669:-0.0259878	0.0000000	0.0000000	0.0023001	0.0000090
OFCC1	PP13439	0.1703377	4.6108030:5.2273780:0.0309962:0.0277007:0.0244055:0.0211124:0.0178221:0.0145352:0.0112516:0.0079706:0.0046923:0.0014169:-0.0018558:-0.0051262:-0.0083946:-0.0116617:-0.0149295:-0.0181998:-0.0214733:-0.0247491:-0.0280262:-0.0313035	0.0000000	0.0000000	0.0015788	0.0000090
KLLN	PP13439	0.1237553	4.4946388:5.4127022:-0.0638990:-0.0576028:-0.0513064:-0.0450080:-0.0387061:-0.0323986:-0.0260837:-0.0197597:-0.0134248:-0.0070794:-0.0007265:0.0056300:0.0119867:0.0183439:0.0247034:0.0310662:0.0374319:0.0437996:0.0501682:0.0565371	0.0000000	0.0000000	0.0000095	0.0000090
ORF1	PP13439	0.2589286	2.9712490:3.3086980:0.0015832:0.0014854:0.0013872:0.0012870:0.0011827:0.0010723:0.0009540:0.0008272:0.0006916:0.0005470:0.0003930:0.0002294:0.0000557:-0.0001288:-0.0003237:-0.0005259:-0.0007310:-0.0009371:-0.0011438:-0.0013505	0.0000000	0.0000000	0.0010622	0.0000090
CNTN5	LOC100128071	0.2936400	2.7133540:3.1312722:6.3521255:6.3733751:6.3946251:6.4158773:6.4371336:6.4583954:6.4796641:6.5009405:6.5222235:6.5435117:6.5648045:6.5861010:6.6074010:6.6287051:6.6500143:6.6713292:6.6926487:6.7139718:6.7352969:6.7566224	0.0000000	0.0000000	0.0000285	0.0000084
SERPINB7	LOC100128071	0.1062740	4.5749897:7.3603931:0.0010204:0.0008889:0.0007578:0.0006283:0.0005013:0.0003771:0.0002561:0.0001379:0.0000221:-0.0000928:-0.0002074:-0.0003223:-0.0004382:-0.0005550:-0.0006726:-0.0007912:-0.0009109:-0.0010314:-0.0011526:-0.0012739	0.0000000	0.0000000	0.0187022	0.0000084
FOXJ1	LOC100128071	0.2507740	5.1850208:5.8063003:0.1369157:0.1251698:0.1134240:0.1016783:0.0899330:0.0781882:0.0664438:0.0546993:0.0429539:0.0312061:0.0194543:0.0076966:-0.0040689:-0.0158438:-0.0276272:-0.0394168:-0.0512110:-0.0630075:-0.0748046:-0.0866018	0.0000000	0.0000000	0.0010982	0.0000084
HEATR3	LOC100128071	0.2930818	7.7807707:8.9867230:-0.0027568:-0.0024063:-0.0020559:-0.0017055:-0.0013559:-0.0010080:-0.0006618:-0.0003164:0.0000301:0.0003786:0.0007290:0.0010813:0.0014351:0.0017908:0.0021491:0.0025114:0.0028789:0.0032518:0.0036277:0.0040041	0.0000000	0.0000000	0.0145848	0.0000084
MDFI	LOC100128071	0.1360947	5.5452618:6.7714892:-0.1397718:-0.1286611:-0.1175500:-0.1064370:-0.0953202:-0.0841975:-0.0730671:-0.0619269:-0.0507751:-0.0396098:-0.0284286:-0.0172305:-0.0060168:0.0052093:0.0164435:0.0276818:0.0389206:0.0501582:0.0613950:0.0726317	0.0000000	0.0000000	0.0084100	0.0000084
IGSF5	LOC100128071	0.1053787	2.9891359:3.4577991:-0.0394191:-0.0340494:-0.0286805:-0.0233153:-0.0179554:-0.0126013:-0.0072533:-0.0019109:0.0034275:0.0087645:0.0141015:0.0194396:0.0247788:0.0301194:0.0354613:0.0408043:0.0461479:0.0514921:0.0568365:0.0621809	0.0000000	0.0000000	0.0003279	0.0000084
LYZ	LOC100128071	0.1152482	2.6458310:3.6850101:0.0335834:0.0297852:0.0259871:0.0221890:0.0183910:0.0145929:0.0107934:0.0069903:0.0031843:-0.0006240:-0.0044336:-0.0082441:-0.0120550:-0.0158661:-0.0196773:-0.0234884:-0.0272991:-0.0311093:-0.0349190:-0.0387286	0.0000000	0.0000000	0.0052555	0.0000084
ANKMY1	LOC100128071	0.9971690	5.1264037:5.9406329:0.0223476:0.0202649:0.0181823:0.0161004:0.0140198:0.0119408:0.0098625:0.0077830:0.0057009:0.0036152:0.0015248:-0.0005717:-0.0026776:-0.0047958:-0.0069282:-0.0090738:-0.0112293:-0.0133903:-0.0155538:-0.0177178	0.0000000	0.0000000	0.0042939	0.0000084
CKM	LOC100128071	0.2519894	4.1161989:4.5123139:-0.0549303:-0.0469970:-0.0390636:-0.0311300:-0.0231987:-0.0152718:-0.0073485:0.0005710:0.0084850:0.0163917:0.0242894:0.0321764:0.0400515:0.0479156:0.0557707:0.0636192:0.0714631:0.0793046:0.0871450:0.0949852	0.0000000	0.0000000	0.0019465	0.0000084
PCDHB11	LOC100128071	0.1560847	5.0848769:6.5436450:-0.0246030:-0.0220195:-0.0194359:-0.0168518:-0.0142663:-0.0116794:-0.0090909:-0.0065005:-0.0039104:-0.0013242:0.0012551:0.0038259:0.0063870:0.0089393:0.0114844:0.0140242:0.0165602:0.0190936:0.0216257:0.0241577	0.0000000	0.0000000	0.0066306	0.0000084
OR5AK4P	LOC100128071	0.1223141	3.6263908:4.0204321:-0.0449827:-0.0406692:-0.0363553:-0.0320396:-0.0277208:-0.0233990:-0.0190729:-0.0147394:-0.0103969:-0.0060473:-0.0016940:0.0026599:0.0070120:0.0113614:0.0157086:0.0200536:0.0243964:0.0287380:0.0330792:0.0374204	0.0000000	0.0000000	0.0008272	0.0000084
KCNK12	LOC100128071	0.2952710	3.6971399:5.3048039:-0.0072900:-0.0063946:-0.0054997:-0.0046081:-0.0037230:-0.0028475:-0.0019833:-0.0011305:-0.0002881:0.0005464:0.0013745:0.0021966:0.0030128:0.0038236:0.0046306:0.0054353:0.0062385:0.0070403:0.0078416:0.0086427	0.0000000	0.0000000	0.0075805	0.0000084
SMTNL1	LOC100128071	0.1107492	5.4009479:6.0259949:-0.0746318:-0.0684212:-0.0622108:-0.0560016:-0.0497947:-0.0435913:-0.0373926:-0.0311997:-0.0250138:-0.0188364:-0.0126699:-0.0065161:-0.0003751:0.0057529:0.0118673:0.0179681:0.0240564:0.0301360:0.0362118:0.0422870	0.0000000	0.0000000	0.0001693	0.0000084
RASGEF1C	LOC100128071	0.1567982	4.5802878:6.2977229:0.0845581:0.0728597:0.0611614:0.0494625:0.0377615:0.0260563:0.0143439:0.0026242:-0.0091017:-0.0208331:-0.0325695:-0.0443110:-0.0560571:-0.0678076:-0.0795620:-0.0913199:-0.1030804:-0.1148425:-0.1266055:-0.1383686	0.0000000	0.0000000	0.0240528	0.0000084
LINC00165	LOC100128071	0.1447368	3.6041559:4.4003979:0.0230073:0.0202660:0.0175243:0.0147807:0.0120338:0.0092827:0.0065270:0.0037662:0.0010018:-0.0017644:-0.0045329:-0.0073039:-0.0100773:-0.0128526:-0.0156291:-0.0184062:-0.0211834:-0.0239605:-0.0267377:-0.0295148	0.0000000	0.0000000	0.0000092	0.0000084
LINC00158	LOC100128071	0.2972973	2.8660969:3.8528882:-0.0697117:-0.0596523:-0.0495925:-0.0395309:-0.0294677:-0.0194047:-0.0093430:0.0007166:0.0107728:0.0208232:0.0308659:0.0409000:0.0509266:0.0609469:0.0709621:0.0809734:0.0909817:0.1009880:0.1109934:0.1209986	0.0000000	0.0000000	0.0026914	0.0000084
CALCRL	LOC100128071	0.2838064	3.1029328:4.3328129:-0.0227182:-0.0197604:-0.0168022:-0.0138421:-0.0108786:-0.0079113:-0.0049426:-0.0019767:0.0009826:0.0039350:0.0068821:0.0098252:0.0127656:0.0157041:0.0186414:0.0215784:0.0245149:0.0274512:0.0303873:0.0333234	0.0000000	0.0000000	0.0063926	0.0000084
PDZK1P1	LOC100128071	0.1227229	3.0830718:3.9271091:0.0894282:0.0812789:0.0731295:0.0649793:0.0568277:0.0486736:0.0405158:0.0323530:0.0241836:0.0160065:0.0078213:-0.0003721:-0.0085733:-0.0167827:-0.0250023:-0.0332333:-0.0414740:-0.0497214:-0.0579720:-0.0662231	0.0000000	0.0000000	0.0000097	0.0000084
LOC158376	LOC100128071	0.2079723	4.4425491:4.9843393:0.0815330:0.0704578:0.0593828:0.0483081:0.0372330:0.0261571:0.0150795:0.0039988:-0.0070872:-0.0181800:-0.0292802:-0.0403870:-0.0514994:-0.0626168:-0.0737384:-0.0848632:-0.0959903:-0.1071189:-0.1182483:-0.1293778	0.0000000	0.0000000	0.0000300	0.0000084
FAM115A	LOC100128071	0.2934028	8.4012250:9.5016519:-0.0534186:-0.0488584:-0.0442983:-0.0397392:-0.0351818:-0.0306266:-0.0260738:-0.0215238:-0.0169759:-0.0124287:-0.0078820:-0.0033363:0.0012067:0.0057455:0.0102784:0.0148049:0.0193280:0.0238507:0.0283726:0.0328943	0.0000000	0.0000000	0.0057906	0.0000084
ARHGDIA	LOC100128071	0.2522321	3.3625120:5.6131483:0.0524276:0.0444101:0.0363928:0.0283754:0.0203541:0.0123247:0.0042853:-0.0037643:-0.0118234:-0.0198910:-0.0279656:-0.0360463:-0.0441314:-0.0522187:-0.0603071:-0.0683962:-0.0764859:-0.0845760:-0.0926662:-0.1007565	0.0000000	0.0000000	0.0000143	0.0000084
TRMT2B	LOC100128071	0.2965061	6.8143028:8.3228818:0.0377912:0.0345264:0.0312614:0.0279959:0.0247294:0.0214618:0.0181926:0.0149213:0.0116475:0.0083707:0.0050906:0.0018071:-0.0014810:-0.0047757:-0.0080782:-0.0113880:-0.0147031:-0.0180206:-0.0213387:-0.0246569	0.0000000	0.0000000	0.0082139	0.0000084
ARHGAP20	LOC100128071	0.2993534	3.5238248:4.9903723:0.0471966:0.0404470:0.0336971:0.0269456:0.0201914:0.0134353:0.0066772:-0.0000831:-0.0068442:-0.0136056:-0.0203661:-0.0271251:-0.0338822:-0.0406375:-0.0473913:-0.0541440:-0.0608961:-0.0676476:-0.0743989:-0.0811501	0.0000000	0.0000000	0.0078752	0.0000084
BAP1	LOC100128071	0.3004115	7.7340077:8.7938558:-0.0678036:-0.0605312:-0.0532586:-0.0459843:-0.0387064:-0.0314245:-0.0241404:-0.0168574:-0.0095787:-0.0023059:0.0049598:0.0122186:0.0194717:0.0267205:0.0339663:0.0412104:0.0484544:0.0556988:0.0629434:0.0701881	0.0000000	0.0000000	0.0058155	0.0000084
ANKRD36B	LOC100128071	0.2980000	8.0953235:9.6060859:0.0132915:0.0114587:0.0096259:0.0077932:0.0059599:0.0041251:0.0022872:0.0004446:-0.0014030:-0.0032570:-0.0051193:-0.0069907:-0.0088710:-0.0107600:-0.0126575:-0.0145632:-0.0164759:-0.0183938:-0.0203143:-0.0222352	0.0000000	0.0000000	0.0079632	0.0000084
MAP4K3	LOC100128071	0.1216649	8.6721868:9.7526647:-0.0782813:-0.0708149:-0.0633484:-0.0558822:-0.0484165:-0.0409516:-0.0334879:-0.0260257:-0.0185653:-0.0111072:-0.0036513:0.0038020:0.0112519:0.0186984:0.0261416:0.0335811:0.0410172:0.0484507:0.0558823:0.0633135	0.0000000	0.0000000	0.0055043	0.0000084
LOC285033	LOC100128071	0.2505092	6.3361367:7.2388540:-0.0054678:-0.0047025:-0.0039370:-0.0031714:-0.0024071:-0.0016434:-0.0008805:-0.0001185:0.0006430:0.0014050:0.0021688:0.0029354:0.0037045:0.0044760:0.0052491:0.0060232:0.0067979:0.0075734:0.0083493:0.0091252	0.0000000	0.0000000	0.0085695	0.0000084
TEPP	LOC100128071	0.1144068	4.2253660:5.8877393:-0.0151747:-0.0129631:-0.0107523:-0.0085466:-0.0063503:-0.0041658:-0.0019932:0.0001683:0.0023194:0.0044613:0.0065948:0.0087211:0.0108411:0.0129559:0.0150676:0.0171780:0.0192879:0.0213975:0.0235070:0.0256165	0.0000000	0.0000000	0.0152485	0.0000084
PPFIA2	LOC100128071	0.1418093	2.9338960:3.9969891:-0.0429898:-0.0378148:-0.0326403:-0.0274694:-0.0223056:-0.0171523:-0.0120133:-0.0068905:-0.0017823:0.0033137:0.0083998:0.0134772:0.0185473:0.0236116:0.0286717:0.0337285:0.0387830:0.0438359:0.0488880:0.0539399	0.0000000	0.0000000	0.0044127	0.0000084
KIF17	LOC100128071	0.1056911	5.6363157:6.3326279:-0.0692238:-0.0606384:-0.0520532:-0.0434688:-0.0348859:-0.0263068:-0.0177330:-0.0091657:-0.0006063:0.0079444:0.0164864:0.0250198:0.0335457:0.0420660:0.0505824:0.0590959:0.0676074:0.0761180:0.0846284:0.0931389	0.0000000	0.0000000	0.0000100	0.0000084
NPY	LOC100128071	0.1090909	4.3673519:5.1173039:0.0181072:0.0152726:0.0124378:0.0096017:0.0067629:0.0039192:0.0010686:-0.0017909:-0.0046612:-0.0075451:-0.0104437:-0.0133561:-0.0162812:-0.0192178:-0.0221650:-0.0251212:-0.0280841:-0.0310515:-0.0340212:-0.0369912	0.0000000	0.0000000	0.0029832	0.0000084
FNBP4	LOC100128071	0.2961310	4.7368010:5.7820521:0.0008350:0.0007586:0.0006822:0.0006057:0.0005294:0.0004535:0.0003787:0.0003054:0.0002334:0.0001614:0.0000878:0.0000116:-0.0000669:-0.0001472:-0.0002287:-0.0003096:-0.0003876:-0.0004621:-0.0005346:-0.0006069	0.0000000	0.0000000	0.0043743	0.0000084
UCK1	LOC100128071	0.1501155	8.2989968:9.1454097:0.0635220:0.0556873:0.0478529:0.0400187:0.0321845:0.0243507:0.0165172:0.0086814:0.0008408:-0.0070046:-0.0148549:-0.0227095:-0.0305674:-0.0384276:-0.0462889:-0.0541503:-0.0620108:-0.0698702:-0.0777291:-0.0855878	0.0000000	0.0000000	0.0013489	0.0000084
UBE2D1	LOC100128071	0.1580087	6.4870089:7.6065851:0.0053809:0.0048558:0.0043308:0.0038064:0.0032832:0.0027619:0.0022429:0.0017257:0.0012097:0.0006942:0.0001795:-0.0003351:-0.0008497:-0.0013634:-0.0018763:-0.0023912:-0.0029083:-0.0034262:-0.0039442:-0.0044623	0.0000000	0.0000000	0.0023148	0.0000084
NFE2L2	LOC100128071	0.2556391	5.9927238:6.6663900:-0.0033322:-0.0029994:-0.0026668:-0.0023354:-0.0020065:-0.0016816:-0.0013626:-0.0010511:-0.0007484:-0.0004560:-0.0001753:0.0000928:0.0003477:0.0005895:0.0008187:0.0010359:0.0012416:0.0014393:0.0016333:0.0018267	0.0000000	0.0000000	0.0036943	0.0000084
FAM18A	LOC100128071	0.2934580	3.3461460:4.9720560:0.0520581:0.0436058:0.0351531:0.0266979:0.0182363:0.0097651:0.0012839:-0.0072053:-0.0157004:-0.0242011:-0.0327072:-0.0412187:-0.0497352:-0.0582562:-0.0667809:-0.0753086:-0.0838385:-0.0923698:-0.1009019:-0.1094342	0.0000000	0.0000000	0.0110695	0.0000084
SPATA21	LOC100128079	0.1264182	6.5823058:7.0383230:3.5737939:3.5766847:3.5795730:3.5824412:3.5852632:3.5880156:3.5906870:3.5933000:3.5959019:3.5985398:3.6012399:3.6040041:3.6068224:3.6096843:3.6125792:3.6154959:3.6184169:3.6213290:3.6242327:3.6271347	0.0000000	0.0000000	0.0011703	0.0011889
LOC100129935	LOC100128079	0.9819384	4.3703588:5.0962702:-0.1766869:-0.1576363:-0.1385845:-0.1195261:-0.1004659:-0.0814184:-0.0623886:-0.0433592:-0.0243187:-0.0052699:0.0137925:0.0328698:0.0519591:0.0710403:0.0900935:0.1091101:0.1280863:0.1470318:0.1659649:0.1848963	0.0000000	0.0000000	0.0028378	0.0011889
USH1G	LOC100128079	0.1497041	6.3169407:6.9029943:-0.0031492:-0.0027123:-0.0022792:-0.0018664:-0.0014794:-0.0011114:-0.0007539:-0.0003997:-0.0000551:0.0002506:0.0004947:0.0006676:0.0007926:0.0009022:0.0010214:0.0011497:0.0012792:0.0014048:0.0015278:0.0016504	0.0000000	0.0000000	0.0003998	0.0011889
TMEM130	LOC100128079	0.1459293	3.1038019:4.1336070:-0.1594008:-0.1403352:-0.1212733:-0.1022333:-0.0832382:-0.0643135:-0.0454772:-0.0267356:-0.0080949:0.0104316:0.0288554:0.0471793:0.0653965:0.0835055:0.1015185:0.1194574:0.1373447:0.1552029:0.1730500:0.1908952	0.0000000	0.0000000	0.0004842	0.0011889
LOC100270680	LOC100128079	0.2225352	3.2692830:4.0476023:-0.1438405:-0.1271136:-0.1103902:-0.0936802:-0.0769829:-0.0602961:-0.0436168:-0.0269549:-0.0103392:0.0062162:0.0226993:0.0390922:0.0553706:0.0715346:0.0876001:0.1035897:0.1195287:0.1354407:0.1513418:0.1672410	0.0000000	0.0000000	0.0008426	0.0011889
DUSP26	LOC100128079	0.1453655	5.3410167:6.2797562:0.0883711:0.0767140:0.0650580:0.0534095:0.0417726:0.0301270:0.0184363:0.0066846:-0.0051169:-0.0169613:-0.0288479:-0.0407661:-0.0527035:-0.0646473:-0.0765897:-0.0885293:-0.1004657:-0.1123980:-0.1243261:-0.1362526	0.0000000	0.0000000	0.0008314	0.0011889
SLCO2B1	LOC100128079	0.2349430	5.1502351:7.0650850:0.1326282:0.1182777:0.1039235:0.0895475:0.0751271:0.0606335:0.0460369:0.0313084:0.0164069:0.0013070:-0.0139603:-0.0293575:-0.0448471:-0.0603958:-0.0759864:-0.0916065:-0.1072441:-0.1228871:-0.1385284:-0.1541687	0.0000000	0.0000000	0.0069148	0.0011889
LOC728073	LOC100128079	0.1830757	4.0177921:4.9441243:0.0318364:0.0282306:0.0246259:0.0210283:0.0174446:0.0138676:0.0102644:0.0066145:0.0028967:-0.0009075:-0.0048191:-0.0088485:-0.0129896:-0.0172286:-0.0215523:-0.0259419:-0.0303755:-0.0348335:-0.0393030:-0.0437744	0.0000000	0.0000000	0.0020416	0.0011889
MGC34796	LOC100128079	0.1618677	6.5838007:7.2964431:0.0012110:0.0010622:0.0009110:0.0007498:0.0005879:0.0004368:0.0003013:0.0001717:0.0000333:-0.0001171:-0.0002913:-0.0005202:-0.0008167:-0.0011740:-0.0015820:-0.0020306:-0.0025095:-0.0030087:-0.0035180:-0.0040290	0.0000000	0.0000000	0.0008135	0.0011889
MGA	LOC100128079	0.1230284	3.1197239:5.2407352:-0.0921835:-0.0831698:-0.0741578:-0.0651559:-0.0561743:-0.0472230:-0.0383122:-0.0294520:-0.0206524:-0.0119199:-0.0032580:0.0053216:0.0138069:0.0221850:0.0304571:0.0386355:0.0467334:0.0547734:0.0627903:0.0708047	0.0000000	0.0000000	0.0087650	0.0011889
NAALADL1	LOC100128079	0.2993272	5.2701510:5.9008752:-0.2113619:-0.1839532:-0.1565434:-0.1291265:-0.1016954:-0.0742502:-0.0468263:-0.0194652:0.0078160:0.0350282:0.0621798:0.0892858:0.1163580:0.1433968:0.1704024:0.1973748:0.2243167:0.2512378:0.2781483:0.3050571	0.0000000	0.0000000	0.0000311	0.0011889
KCNJ1	LOC100128079	0.2732900	3.4687499:4.2040750:0.1145070:0.0972856:0.0800605:0.0628094:0.0454939:0.0280774:0.0105413:-0.0071275:-0.0249351:-0.0428615:-0.0608956:-0.0790266:-0.0972359:-0.1155052:-0.1338234:-0.1521809:-0.1705678:-0.1889743:-0.2073905:-0.2258084	0.0000000	0.0000000	0.0009829	0.0011889
LMO2	LOC100128079	0.1541096	3.6993729:4.8904301:-0.0433171:-0.0374199:-0.0315218:-0.0256239:-0.0197422:-0.0139016:-0.0081097:-0.0023455:0.0033977:0.0091200:0.0148188:0.0204777:0.0260825:0.0316417:0.0371656:0.0426582:0.0481218:0.0535656:0.0589994:0.0644315	0.0000000	0.0000000	0.0043223	0.0011889
LOC100128554	JAZF1-AS1	0.9477816	2.7627539:3.1194652:2.7648926:2.7726560:2.7804210:2.7881936:2.7959595:2.8036958:2.8113832:2.8190025:2.8265348:2.8339611:2.8412583:2.8484191:2.8554465:2.8623355:2.8690889:2.8757378:2.8823232:2.8888783:2.8954263:2.9019752	0.0000000	0.0000000	0.0017703	0.0020909
PKP1	JAZF1-AS1	0.2994837	4.7530879:5.5070892:-0.0569458:-0.0514016:-0.0458540:-0.0402858:-0.0346766:-0.0290058:-0.0232465:-0.0173543:-0.0112915:-0.0050422:0.0013859:0.0079780:0.0146964:0.0215001:0.0283474:0.0351782:0.0419490:0.0486566:0.0553297:0.0619970	0.0000000	0.0000000	0.0004115	0.0020909
PNMAL2	JAZF1-AS1	0.2979351	6.2890099:6.6668640:-0.0170241:-0.0152255:-0.0134235:-0.0116015:-0.0097472:-0.0078675:-0.0059897:-0.0041298:-0.0022838:-0.0004609:0.0013070:0.0029883:0.0045951:0.0061211:0.0075510:0.0088870:0.0101393:0.0113263:0.0124788:0.0136256	0.0000000	0.0000000	0.0022406	0.0020909
LOC100130642	JAZF1-AS1	0.2992580	2.7078489:3.2513860:-0.0401587:-0.0340593:-0.0279633:-0.0218928:-0.0158803:-0.0099739:-0.0042312:0.0012958:0.0066019:0.0117389:0.0167704:0.0217686:0.0267842:0.0318347:0.0369350:0.0420988:0.0473210:0.0525823:0.0578631:0.0631472	0.0000000	0.0000000	0.0006591	0.0020909
CCDC26	JAZF1-AS1	0.2995169	2.7653560:3.1969701:-0.0494998:-0.0435241:-0.0375450:-0.0315472:-0.0255223:-0.0194803:-0.0134510:-0.0074788:-0.0016095:0.0041198:0.0096975:0.0151295:0.0204147:0.0255341:0.0304846:0.0352959:0.0400033:0.0446414:0.0492450:0.0538427	0.0000000	0.0000000	0.0011568	0.0020909
SELPLG	JAZF1-AS1	0.2845238	5.6696018:6.3483511:-0.0634246:-0.0561137:-0.0487993:-0.0414644:-0.0340978:-0.0267112:-0.0193183:-0.0119343:-0.0045865:0.0026850:0.0098779:0.0170306:0.0241749:0.0313133:0.0384434:0.0455620:0.0526649:0.0597482:0.0668102:0.0738665	0.0000000	0.0000000	0.0000100	0.0020909
C10orf82	LOC100128098	0.3803002	5.3790230:5.9592682:4.5273944:4.5374321:4.5474713:4.5575201:4.5675881:4.5776848:4.5878193:4.5979836:4.6081354:4.6182032:4.6281328:4.6378988:4.6474972:4.6569484:4.6662794:4.6755170:4.6846879:4.6938190:4.7029356:4.7120504	0.0000000	0.0000000	0.0022584	0.0022209
CCDC67	LOC100128098	0.2979253	2.2555050:2.6610092:-0.1115142:-0.0998928:-0.0882721:-0.0766563:-0.0650614:-0.0535114:-0.0420354:-0.0306700:-0.0194564:-0.0084321:0.0023705:0.0129367:0.0232652:0.0333561:0.0432096:0.0528337:0.0622746:0.0715957:0.0808571:0.0901085	0.0000000	0.0000000	0.0015487	0.0022209
SNORA71B	LOC100128098	0.5636011	5.3662280:5.8278032:-0.0152763:-0.0135623:-0.0118472:-0.0101280:-0.0084082:-0.0066918:-0.0049793:-0.0032685:-0.0015431:0.0001820:0.0018657:0.0034653:0.0049420:0.0062667:0.0074377:0.0084972:0.0095049:0.0104886:0.0114622:0.0124340	0.0000000	0.0000000	0.0003335	0.0022209
LACE1	LOC100128098	0.4939922	4.2371611:5.1149131:-0.0945654:-0.0823343:-0.0701017:-0.0578594:-0.0455981:-0.0333095:-0.0210120:-0.0087509:0.0034520:0.0156218:0.0277959:0.0399712:0.0521220:0.0642244:0.0762762:0.0882873:0.1002679:0.1122281:0.1241782:0.1361266	0.0000000	0.0000000	0.0001998	0.0022209
GYPC	HGC6.3	0.2998761	5.5789808:6.0054852:5.1688364:5.1790125:5.1891840:5.1993288:5.2094202:5.2194342:5.2293415:5.2391056:5.2486968:5.2580851:5.2672475:5.2761705:5.2848380:5.2932434:5.3014129:5.3093866:5.3172108:5.3249352:5.3326098:5.3402760	0.0000000	0.0000000	0.0008117	0.0017279
SSR4P1	HGC6.3	0.2393443	5.1285290:5.6395513:-0.0557026:-0.0497933:-0.0438829:-0.0379659:-0.0320361:-0.0261120:-0.0202259:-0.0144107:-0.0086937:-0.0030739:0.0024570:0.0079087:0.0132915:0.0186153:0.0238921:0.0291260:0.0343027:0.0394128:0.0444763:0.0495315	0.0000000	0.0000000	0.0000093	0.0017279
TPSG1	HGC6.3	0.9367438	6.3417391:6.7994119:-0.0538861:-0.0493843:-0.0448815:-0.0403728:-0.0358520:-0.0313132:-0.0267505:-0.0221653:-0.0175759:-0.0130002:-0.0084485:-0.0039169:0.0006028:0.0051135:0.0096298:0.0141773:0.0187595:0.0233711:0.0280133:0.0326626	0.0000000	0.0000000	0.0004898	0.0017279
LINC00658	HGC6.3	0.2070707	4.2823881:4.7728921:-0.0394681:-0.0353554:-0.0312471:-0.0271657:-0.0231372:-0.0191842:-0.0153275:-0.0115877:-0.0079830:-0.0045262:-0.0012111:0.0019844:0.0050838:0.0081328:0.0111688:0.0141974:0.0172292:0.0202797:0.0233418:0.0264058	0.0000000	0.0000000	0.0006789	0.0017279
MYLK3	HGC6.3	0.2379386	3.7163578:4.3681403:-0.0793680:-0.0722907:-0.0652177:-0.0581679:-0.0511617:-0.0442192:-0.0373604:-0.0306054:-0.0239691:-0.0174544:-0.0110591:-0.0047715:0.0014261:0.0075499:0.0135997:0.0195662:0.0254573:0.0312942:0.0371059:0.0429150	0.0000000	0.0000000	0.0000090	0.0017279
OTX2	STAU2-AS1	0.1402235	2.8727850:3.3238412:4.5495957:4.5532346:4.5568738:4.5605144:4.5641579:4.5678056:4.5714578:4.5751148:4.5787762:4.5824415:4.5861100:4.5897812:4.5934538:4.5971237:4.6007883:4.6044467:4.6080999:4.6117498:4.6153979:4.6190457	0.0000000	0.0000000	0.0001071	0.0000098
TSPAN11	STAU2-AS1	0.1332034	5.1820697:5.7525359:0.0540430:0.0472974:0.0405521:0.0338098:0.0270741:0.0203467:0.0136280:0.0069183:0.0002167:-0.0064792:-0.0131712:-0.0198600:-0.0265464:-0.0332295:-0.0399085:-0.0465841:-0.0532574:-0.0599293:-0.0666008:-0.0732723	0.0000000	0.0000000	0.0019937	0.0000098
TEKT5	STAU2-AS1	0.1508656	4.4410337:4.9908129:-0.0796627:-0.0720592:-0.0644555:-0.0568523:-0.0492513:-0.0416540:-0.0340612:-0.0264735:-0.0188916:-0.0113164:-0.0037487:0.0038129:0.0113720:0.0189301:0.0264886:0.0340494:0.0416121:0.0491760:0.0567406:0.0643054	0.0000000	0.0000000	0.0002902	0.0000098
FNDC7	STAU2-AS1	0.1643836	5.2721690:6.1097399:0.0920683:0.0792008:0.0663327:0.0534612:0.0405827:0.0276948:0.0147955:0.0018818:-0.0110501:-0.0240034:-0.0369773:-0.0499687:-0.0629745:-0.0759921:-0.0890193:-0.1020540:-0.1150944:-0.1281387:-0.1411849:-0.1542314	0.0000000	0.0000000	0.0000095	0.0000098
NOBOX	STAU2-AS1	0.4003330	4.7070240:5.4332992:-0.1565235:-0.1426870:-0.1288503:-0.1150123:-0.1011715:-0.0873267:-0.0734765:-0.0596194:-0.0457532:-0.0318756:-0.0179864:-0.0040883:0.0098154:0.0237231:0.0376343:0.0515494:0.0654684:0.0793913:0.0933163:0.1072416	0.0000000	0.0000000	0.0015738	0.0000098
C18orf15	STAU2-AS1	0.1901729	4.0923261:4.8049303:0.0427195:0.0375780:0.0324364:0.0272943:0.0221511:0.0170067:0.0118618:0.0067164:0.0015701:-0.0035761:-0.0087217:-0.0138670:-0.0190128:-0.0241603:-0.0293105:-0.0344633:-0.0396178:-0.0447727:-0.0499274:-0.0550820	0.0000000	0.0000000	0.0007352	0.0000098
LOC100130456	STAU2-AS1	0.1427471	5.8732351:6.7199012:-0.1687510:-0.1488510:-0.1289508:-0.1090494:-0.0891470:-0.0692433:-0.0493388:-0.0294350:-0.0095346:0.0103597:0.0302453:0.0501224:0.0699912:0.0898535:0.1097116:0.1295684:0.1494260:0.1692845:0.1891435:0.2090025	0.0000000	0.0000000	0.0005940	0.0000098
LOC100271832	STAU2-AS1	0.1674958	3.2320730:4.0940400:-0.0484506:-0.0439829:-0.0395154:-0.0350494:-0.0305861:-0.0261269:-0.0216734:-0.0172271:-0.0127930:-0.0083767:-0.0039805:0.0003961:0.0047561:0.0091038:0.0134420:0.0177732:0.0221003:0.0264254:0.0307496:0.0350737	0.0000000	0.0000000	0.0000071	0.0000098
LOC340017	STAU2-AS1	0.1597222	2.4893159:2.7503730:-0.0134749:-0.0122233:-0.0109717:-0.0097205:-0.0084695:-0.0072159:-0.0059556:-0.0046845:-0.0033986:-0.0020984:-0.0007854:0.0005379:0.0018672:0.0031993:0.0045328:0.0058668:0.0072008:0.0085345:0.0098685:0.0112026	2.6356532	0.0000000	0.0055240	0.0000098
PP12708	STAU2-AS1	0.1394943	3.6797110:4.5099212:-0.1747278:-0.1534958:-0.1322638:-0.1110315:-0.0897994:-0.0685670:-0.0473324:-0.0260931:-0.0048479:0.0164052:0.0376651:0.0589289:0.0801954:0.1014655:0.1227399:0.1440185:0.1653008:0.1865855:0.2078712:0.2291570	0.0000000	0.0000000	0.0000096	0.0000098
POLR2J4	STAU2-AS1	0.2282497	6.4097761:7.1279403:0.0042121:0.0038108:0.0034096:0.0030084:0.0026064:0.0022031:0.0017977:0.0013897:0.0009792:0.0005662:0.0001519:-0.0002620:-0.0006747:-0.0010857:-0.0014946:-0.0019014:-0.0023059:-0.0027073:-0.0031060:-0.0035043	0.0000000	0.0000000	0.0023581	0.0000098
GCKR	STAU2-AS1	0.1038231	5.2133831:5.8330122:-0.1441256:-0.1268882:-0.1096505:-0.0924117:-0.0751716:-0.0579299:-0.0406858:-0.0234383:-0.0061871:0.0110665:0.0283214:0.0455775:0.0628348:0.0800934:0.0973538:0.1146164:0.1318808:0.1491461:0.1664119:0.1836777	0.0000000	0.0000000	0.0004581	0.0000098
EPB42	STAU2-AS1	0.1041949	3.9869939:4.4665242:-0.0369589:-0.0331935:-0.0294287:-0.0256672:-0.0219125:-0.0181689:-0.0144413:-0.0107337:-0.0070490:-0.0033894:0.0002447:0.0038551:0.0074451:0.0110182:0.0145777:0.0181267:0.0216674:0.0252026:0.0287353:0.0322676	0.0000000	0.0000000	0.0006209	0.0000098
TMEM200C	STAU2-AS1	0.2820513	3.4969799:4.3964950:-0.0147521:-0.0124855:-0.0102195:-0.0079569:-0.0057007:-0.0034530:-0.0012147:0.0010154:0.0032418:0.0054684:0.0076975:0.0099302:0.0121678:0.0144101:0.0166562:0.0189053:0.0211568:0.0234098:0.0256636:0.0279176	0.0000000	0.0000000	0.0006001	0.0000098
PLAC1L	STAU2-AS1	0.1636771	2.5291399:2.9064072:0.0829809:0.0748368:0.0666925:0.0585465:0.0503969:0.0422424:0.0340824:0.0259171:0.0177465:0.0095712:0.0013913:-0.0067933:-0.0149817:-0.0231728:-0.0313654:-0.0395574:-0.0477472:-0.0559342:-0.0641199:-0.0723054	0.0000000	0.0000000	0.0045117	0.0000098
MOBP	STAU2-AS1	0.2186192	3.3769218:3.7923680:-0.0863074:-0.0764563:-0.0666050:-0.0567527:-0.0468983:-0.0370429:-0.0271875:-0.0173323:-0.0074768:0.0023802:0.0122407:0.0221049:0.0319717:0.0418400:0.0517078:0.0615739:0.0714374:0.0812992:0.0911600:0.1010206	0.0000000	0.0000000	0.0000661	0.0000098
SST	STAU2-AS1	0.1331361	4.2033919:4.7452260:-0.1419776:-0.1283891:-0.1148012:-0.1012166:-0.0876382:-0.0740683:-0.0605087:-0.0469619:-0.0334311:-0.0199211:-0.0064360:0.0070227:0.0204565:0.0338695:0.0472674:0.0606542:0.0740326:0.0874057:0.1007763:0.1141466	0.0000000	0.0000000	0.0009012	0.0000098
LOC285878	STAU2-AS1	0.2361111	2.8371369:3.3348371:-0.3368187:-0.3004608:-0.2641032:-0.2277468:-0.1913920:-0.1550389:-0.1186876:-0.0823370:-0.0459859:-0.0096350:0.0267145:0.0630617:0.0994059:0.1357468:0.1720848:0.2084218:0.2447586:0.2810961:0.3174340:0.3537720	0.0000000	0.0000000	0.0005482	0.0000098
KCNU1	STAU2-AS1	0.1530278	4.1636757:4.7318350:0.0333018:0.0296487:0.0259956:0.0223421:0.0186884:0.0150353:0.0113838:0.0077344:0.0040863:0.0004374:-0.0032136:-0.0068675:-0.0105255:-0.0141883:-0.0178566:-0.0215299:-0.0252064:-0.0288834:-0.0325599:-0.0362364	0.0000000	0.0000000	0.0022981	0.0000098
ARG1	STAU2-AS1	0.8136806	2.9985270:3.8282741:0.0844507:0.0722389:0.0600269:0.0478144:0.0356023:0.0233914:0.0111813:-0.0010305:-0.0132467:-0.0254685:-0.0376952:-0.0499258:-0.0621590:-0.0743926:-0.0866245:-0.0988541:-0.1110821:-0.1233089:-0.1355351:-0.1477612	0.0000000	0.0000000	0.0020464	0.0000098
LYZL6	STAU2-AS1	0.2612440	5.2733187:5.7821833:0.0995332:0.0877218:0.0759106:0.0641010:0.0522954:0.0404952:0.0287014:0.0169143:0.0051327:-0.0066449:-0.0184229:-0.0302048:-0.0419921:-0.0537853:-0.0655851:-0.0773920:-0.0892052:-0.1010225:-0.1128419:-0.1246616	0.0000000	0.0000000	0.0000099	0.0000098
MAGOH2	LOC100128139	0.3501361	6.5462560:7.8674871:2.7775841:2.7907698:2.8039566:2.8171498:2.8303556:2.8435804:2.8568303:2.8701112:2.8834238:2.8967678:2.9101473:2.9235738:2.9370413:2.9505348:2.9640421:2.9775508:2.9910486:3.0045235:3.0179814:3.0314365	0.0000000	0.0000000	0.0041105	0.0004998
HMHB1	LOC100128139	0.3129470	3.4038738:4.0287372:-0.1072714:-0.0942139:-0.0811560:-0.0680968:-0.0550305:-0.0419394:-0.0288082:-0.0156279:-0.0024006:0.0108675:0.0241677:0.0374899:0.0508263:0.0641672:0.0774979:0.0908057:0.1040913:0.1173620:0.1306252:0.1438873	0.0000000	0.0000000	0.0034211	0.0004998
PTPN14	LOC100128139	0.5878152	5.3842019:7.7563592:0.1116222:0.0978525:0.0840857:0.0703363:0.0566210:0.0429506:0.0293259:0.0157451:0.0022135:-0.0112593:-0.0246738:-0.0380429:-0.0513801:-0.0646984:-0.0780184:-0.0913461:-0.1046782:-0.1180116:-0.1313441:-0.1446764	0.0000000	0.0000000	0.0243182	0.0004998
IQCG	LOC100128139	0.1146169	4.9656500:6.2654539:0.0715869:0.0649439:0.0583007:0.0516557:0.0450072:0.0383535:0.0316862:0.0249900:0.0182615:0.0115081:0.0047421:-0.0020285:-0.0088043:-0.0155935:-0.0224082:-0.0292611:-0.0361622:-0.0431012:-0.0500576:-0.0570168	0.0000000	0.0000000	0.0011749	0.0004998
SNORA71B	LOC100128139	0.3184517	5.3662280:5.8278032:-0.0456421:-0.0406709:-0.0356990:-0.0307271:-0.0257657:-0.0208286:-0.0159327:-0.0110930:-0.0062969:-0.0015186:0.0032647:0.0080759:0.0129367:0.0178608:0.0228523:0.0279028:0.0329911:0.0380957:0.0432067:0.0483186	0.0000000	0.0000000	0.0003335	0.0004998
DIS3	LOC100128139	0.5124686	6.0605091:7.5441919:-0.1019948:-0.0918243:-0.0816551:-0.0714936:-0.0613485:-0.0512229:-0.0411078:-0.0309887:-0.0208501:-0.0106809:-0.0004718:0.0097772:0.0200555:0.0303439:0.0406202:0.0508849:0.0611464:0.0714078:0.0816701:0.0919325	0.0000000	0.0000000	0.0073987	0.0004998
CWC27	LOC100128139	0.1184960	9.9704837:10.4953967:0.0466028:0.0421787:0.0377577:0.0333568:0.0289980:0.0246919:0.0204394:0.0162395:0.0120911:0.0079933:0.0039443:-0.0000625:-0.0040396:-0.0080003:-0.0119509:-0.0159007:-0.0198604:-0.0238331:-0.0278094:-0.0317859	0.0000000	0.0000000	0.0008911	0.0004998
GTF2F2	LOC100128139	0.9548191	7.4846429:8.9367915:-0.0402641:-0.0358828:-0.0315026:-0.0271271:-0.0227580:-0.0183900:-0.0140173:-0.0096407:-0.0052617:-0.0008805:0.0035041:0.0078960:0.0122920:0.0166806:0.0210594:0.0254312:0.0297997:0.0341685:0.0385387:0.0429092	0.0000000	0.0000000	0.0061361	0.0004998
SV2B	LOC100128139	0.1330007	4.2138699:4.8365561:-0.1001668:-0.0907139:-0.0812608:-0.0718061:-0.0623483:-0.0528852:-0.0434076:-0.0339089:-0.0243885:-0.0148497:-0.0052968:0.0042798:0.0138906:0.0235412:0.0332303:0.0429495:0.0526912:0.0624424:0.0721912:0.0819386	0.0000000	0.0000000	0.0022161	0.0004998
ZNF280C	LOC100128139	0.1725910	7.6504501:8.6241675:0.0611389:0.0551239:0.0491100:0.0431019:0.0371046:0.0311227:0.0251671:0.0192477:0.0133649:0.0075065:0.0016530:-0.0042088:-0.0100823:-0.0159699:-0.0218736:-0.0277988:-0.0337540:-0.0397258:-0.0457030:-0.0516812	0.0000000	0.0000000	0.0043669	0.0004998
MGRN1	LOC100128139	0.2051282	8.6398915:9.2157260:-0.0246376:-0.0224957:-0.0203535:-0.0182099:-0.0160647:-0.0139213:-0.0117837:-0.0096551:-0.0075449:-0.0054725:-0.0034578:-0.0015105:0.0003819:0.0022366:0.0040774:0.0059147:0.0077524:0.0095944:0.0114410:0.0132884	0.0000000	0.0000000	0.0011962	0.0004998
SRFBP1	LOC100128139	0.1992595	7.1611790:8.0232268:0.0193156:0.0172228:0.0151296:0.0130308:0.0109181:0.0087936:0.0066716:0.0045665:0.0024917:0.0004578:-0.0015212:-0.0034229:-0.0052352:-0.0069602:-0.0086021:-0.0101703:-0.0116802:-0.0131473:-0.0145883:-0.0160239	0.0000000	0.0000000	0.0004753	0.0004998
LOC157931	LOC100128164	0.2983752	4.6176681:5.0691482:4.2205252:4.2282854:4.2360458:4.2438082:4.2515765:4.2593547:4.2671459:4.2749512:4.2827716:4.2906114:4.2984797:4.3063850:4.3143239:4.3222879:4.3302687:4.3382570:4.3462477:4.3542399:4.3622328:4.3702259	0.0000000	0.0000000	0.0026757	0.0000820
ATP2A1	LOC100128164	0.3526919	4.0101861:4.6456071:-0.0798262:-0.0698046:-0.0597820:-0.0497538:-0.0397143:-0.0296580:-0.0195812:-0.0094792:0.0006473:0.0107933:0.0209595:0.0311429:0.0413339:0.0515294:0.0617288:0.0719311:0.0821358:0.0923419:0.1025488:0.1127558	0.0000000	0.0000000	0.0007952	0.0000820
TRBV27	LOC100128164	0.1247312	4.0520691:4.6825410:0.0627835:0.0567031:0.0506230:0.0445442:0.0384692:0.0324017:0.0263463:0.0203071:0.0142881:0.0082929:0.0023269:-0.0036079:-0.0095187:-0.0154133:-0.0212947:-0.0271637:-0.0330224:-0.0388734:-0.0447194:-0.0505644	0.0000000	0.0000000	0.0000097	0.0000820
P2RX2	LOC100128164	0.7549265	4.7353267:5.3594132:-0.0782382:-0.0703254:-0.0624125:-0.0544993:-0.0465853:-0.0386702:-0.0307530:-0.0228326:-0.0149070:-0.0069744:0.0009654:0.0089134:0.0168685:0.0248228:0.0327680:0.0407005:0.0486224:0.0565372:0.0644485:0.0723592	0.0000000	0.0000000	0.0002221	0.0000820
RPL3L	LOC100128164	0.2191104	4.3411187:5.0963932:-0.0027912:-0.0025479:-0.0023045:-0.0020608:-0.0018162:-0.0015695:-0.0013212:-0.0010728:-0.0008238:-0.0005702:-0.0003071:-0.0000281:0.0002671:0.0005722:0.0008816:0.0011911:0.0015026:0.0018192:0.0021391:0.0024595	0.0000000	0.0000000	0.0002050	0.0000820
NOBOX	LOC100128164	0.1388606	4.7070240:5.4332992:-0.1372386:-0.1250890:-0.1129393:-0.1007891:-0.0886381:-0.0764859:-0.0643320:-0.0521760:-0.0400181:-0.0278582:-0.0156930:-0.0035230:0.0086448:0.0208040:0.0329524:0.0450914:0.0572232:0.0693540:0.0814856:0.0936173	0.0000000	0.0000000	0.0015738	0.0000820
TMEM247	LOC100128164	0.2009446	3.1510898:3.6291550:-0.0755435:-0.0673704:-0.0591973:-0.0510234:-0.0428487:-0.0346750:-0.0265025:-0.0183277:-0.0101516:-0.0019818:0.0061717:0.0143017:0.0224102:0.0305009:0.0385783:0.0466462:0.0547075:0.0627651:0.0708217:0.0788784	0.0000000	0.0000000	0.0023870	0.0000820
FLG	LOC100128164	0.2707974	2.5141520:3.0010902:0.0823476:0.0748413:0.0673351:0.0598293:0.0523242:0.0448202:0.0373178:0.0298184:0.0223253:0.0148433:0.0073735:-0.0000834:-0.0075251:-0.0149451:-0.0223360:-0.0296971:-0.0370347:-0.0443581:-0.0516773:-0.0589963	0.0000000	0.0000000	0.0003220	0.0000820
EPS8L3	LOC100128164	0.1243059	4.9107660:5.8939410:-0.0092496:-0.0077858:-0.0063219:-0.0048573:-0.0033921:-0.0019282:-0.0004612:0.0010177:0.0025139:0.0040262:0.0055501:0.0070794:0.0086116:0.0101462:0.0116828:0.0132210:0.0147604:0.0163006:0.0178412:0.0193818	0.0000000	0.0000000	0.0036475	0.0000820
CLEC3A	LOC100128164	0.1636872	3.6348719:4.1637512:0.0366896:0.0328863:0.0290829:0.0252800:0.0214779:0.0176778:0.0138821:0.0100902:0.0063007:0.0025138:-0.0012650:-0.0050343:-0.0087921:-0.0125385:-0.0162741:-0.0200005:-0.0237216:-0.0274406:-0.0311589:-0.0348771	0.0000000	0.0000000	0.0008931	0.0000820
GH2	LOC100128164	0.1850586	4.6315707:5.1977850:0.0003768:0.0002752:0.0001742:0.0000762:-0.0000155:-0.0000954:-0.0001545:-0.0001852:-0.0001811:-0.0001397:-0.0000673:0.0000280:0.0001381:0.0002571:0.0003830:0.0005144:0.0006500:0.0007883:0.0009281:0.0010681	0.0000000	0.0000000	0.0010135	0.0000820
FAM228A	LOC100128164	0.1166786	3.8188960:4.3645240:-0.0516188:-0.0466872:-0.0417556:-0.0368236:-0.0318909:-0.0269568:-0.0220205:-0.0170791:-0.0121288:-0.0071663:-0.0021893:0.0028104:0.0078439:0.0129181:0.0180300:0.0231716:0.0283332:0.0335053:0.0386794:0.0438532	0.0000000	0.0000000	0.0002078	0.0000820
IP6K3	LOC100128164	0.2202999	3.0580038:4.0049559:0.0605541:0.0558763:0.0511986:0.0465213:0.0418446:0.0371690:0.0324947:0.0278222:0.0231517:0.0184836:0.0138184:0.0091562:0.0044944:-0.0001702:-0.0048411:-0.0095195:-0.0142013:-0.0188838:-0.0235656:-0.0282472	0.0000000	0.0000000	0.0002317	0.0000820
OR7E24	LOC100128164	0.1662679	3.4664308:4.0048119:0.0199303:0.0178400:0.0157502:0.0136635:0.0115830:0.0095120:0.0074545:0.0054147:0.0033972:0.0014087:-0.0005438:-0.0024577:-0.0043402:-0.0061990:-0.0080432:-0.0098812:-0.0117170:-0.0135513:-0.0153849:-0.0172183	0.0000000	0.0000000	0.0004592	0.0000820
FAM104A	LOC100128164	0.1507009	5.2910489:5.8244010:-0.0879096:-0.0800236:-0.0721375:-0.0642510:-0.0563637:-0.0484754:-0.0405863:-0.0327004:-0.0248226:-0.0169579:-0.0091118:-0.0012889:0.0065092:0.0142860:0.0220536:0.0298244:0.0376024:0.0453849:0.0531697:0.0609549	0.0000000	0.0000000	0.0005921	0.0000820
GIPC2	LOC100128164	0.3166845	2.7084888:3.1218000:-0.0214683:-0.0192515:-0.0170345:-0.0148160:-0.0125926:-0.0103609:-0.0081160:-0.0058518:-0.0035727:-0.0012864:0.0010025:0.0032937:0.0055887:0.0078873:0.0101883:0.0124896:0.0147906:0.0170911:0.0193918:0.0216926	0.0000000	0.0000000	0.0009913	0.0000820
MYOZ1	LOC100128164	0.1581557	4.9222678:5.3545891:0.0213324:0.0192312:0.0171291:0.0150218:0.0129039:0.0107708:0.0086207:0.0064551:0.0042772:0.0020937:-0.0000845:-0.0022448:-0.0043797:-0.0064912:-0.0085828:-0.0106586:-0.0127244:-0.0147878:-0.0168503:-0.0189128	0.0000000	0.0000000	0.0009583	0.0000820
LOC728690	LOC100128175	0.2959501	3.8584959:4.3043610:2.9247526:2.9171931:2.9096324:2.9020653:2.8944896:2.8869174:2.8793612:2.8718199:2.8642935:2.8567944:2.8493411:2.8419448:2.8346015:2.8273037:2.8200438:2.8128142:2.8056074:2.7984157:2.7912315:2.7840487	0.0000000	0.0000000	0.0011630	0.0003801
LOC100130331	LOC100128175	0.9874939	3.7045759:4.4287702:0.0008844:0.0007606:0.0006360:0.0005060:0.0003682:0.0002300:0.0001025:-0.0000064:-0.0000946:-0.0001703:-0.0002459:-0.0003307:-0.0004254:-0.0005223:-0.0006140:-0.0006961:-0.0007701:-0.0008386:-0.0009043:-0.0009696	0.0000000	0.0000000	0.0008953	0.0003801
EIF4G3	LOC100128175	0.2388060	3.5314039:5.2358581:0.0289878:0.0242909:0.0195969:0.0149164:0.0102527:0.0056069:0.0009838:-0.0036023:-0.0081371:-0.0126146:-0.0170371:-0.0214080:-0.0257318:-0.0300117:-0.0342536:-0.0384652:-0.0426541:-0.0468279:-0.0509940:-0.0551589	0.0000000	0.0000000	0.0135147	0.0003801
C16orf89	LOC100128175	0.2093690	5.1281461:5.9490729:0.1077904:0.0980129:0.0882359:0.0784616:0.0686928:0.0589322:0.0491826:0.0394467:0.0297272:0.0200272:0.0103539:0.0007206:-0.0088645:-0.0184163:-0.0279599:-0.0375142:-0.0470834:-0.0566633:-0.0662486:-0.0758347	0.0000000	0.0000000	0.0000999	0.0003801
BRWD1-IT2	LOC100128175	0.1161932	3.5681719:4.0092393:0.1032826:0.0944409:0.0855980:0.0767489:0.0678884:0.0590117:0.0501169:0.0412059:0.0322809:0.0233371:0.0143530:0.0053056:-0.0038174:-0.0130159:-0.0222752:-0.0315767:-0.0409054:-0.0502536:-0.0596128:-0.0689742	0.0000000	0.0000000	0.0016203	0.0003801
SCLY	LOC100128176	0.1482143	7.2253970:8.6868764:2.4849550:2.5003811:2.5158074:2.5312349:2.5466656:2.5621012:2.5775427:2.5929922:2.6084532:2.6239266:2.6394110:2.6549050:2.6704077:2.6859185:2.7014356:2.7169568:2.7324806:2.7480053:2.7635296:2.7790536	0.0000000	0.0000000	0.0064872	0.0000068
LOC729658	LOC100128176	0.1565495	3.1458210:3.6108192:-0.1115537:-0.0982520:-0.0849503:-0.0716490:-0.0583482:-0.0450472:-0.0317479:-0.0184534:-0.0051658:0.0081137:0.0213843:0.0346474:0.0479066:0.0611647:0.0744225:0.0876808:0.1009410:0.1142038:0.1274682:0.1407328	0.0000000	0.0000000	0.0027710	0.0000068
HBS1L	LOC100128176	0.2148541	5.0017008:6.1529790:-0.0059444:-0.0053501:-0.0047555:-0.0041595:-0.0035599:-0.0029562:-0.0023478:-0.0017316:-0.0011036:-0.0004597:0.0002020:0.0008808:0.0015743:0.0022803:0.0029954:0.0037162:0.0044396:0.0051636:0.0058873:0.0066109	0.0000000	0.0000000	0.0155904	0.0000068
MST1P9	LOC100128176	0.2992203	2.8222228:3.9562112:-0.1094651:-0.0973577:-0.0852502:-0.0731413:-0.0610298:-0.0489141:-0.0367917:-0.0246605:-0.0125192:-0.0003686:0.0117894:0.0239528:0.0361203:0.0482915:0.0604670:0.0726465:0.0848289:0.0970133:0.1091987:0.1213843	0.0000000	0.0000000	0.0013632	0.0000068
TRHDE-AS1	LOC100128176	0.2933579	3.2068888:4.4049731:-0.0476100:-0.0428299:-0.0380499:-0.0332704:-0.0284915:-0.0237125:-0.0189298:-0.0141387:-0.0093370:-0.0045230:0.0003052:0.0051492:0.0100083:0.0148808:0.0197637:0.0246538:0.0295482:0.0344453:0.0393435:0.0442420	0.0000000	0.0000000	0.0100438	0.0000068
LOC283403	LOC100128176	0.2872063	3.8786940:5.0545670:-0.0637624:-0.0565924:-0.0494223:-0.0422516:-0.0350789:-0.0279019:-0.0207185:-0.0135295:-0.0063355:0.0008646:0.0080723:0.0152894:0.0225166:0.0297552:0.0370062:0.0442678:0.0515375:0.0588124:0.0660900:0.0733680	0.0000000	0.0000000	0.0051434	0.0000068
ZNF193	LOC100128176	0.1274510	6.8779291:8.4253293:-0.0746355:-0.0667910:-0.0589463:-0.0510997:-0.0432487:-0.0353923:-0.0275283:-0.0196532:-0.0117653:-0.0038642:0.0040491:0.0119732:0.0199069:0.0278490:0.0357973:0.0437490:0.0517024:0.0596569:0.0676118:0.0755667	0.0000000	0.0000000	0.0036375	0.0000068
PARP15	LOC100128176	0.1257143	2.8181879:3.2936252:0.0141477:0.0127379:0.0113281:0.0099191:0.0085120:0.0071087:0.0057111:0.0043199:0.0029340:0.0015520:0.0001721:-0.0012058:-0.0025816:-0.0039552:-0.0053267:-0.0066966:-0.0080653:-0.0094327:-0.0107998:-0.0121668	0.0000000	0.0000000	0.0000410	0.0000068
CACNG6	LOC100128176	0.1191489	5.3235358:6.2413240:-0.0280863:-0.0235101:-0.0189338:-0.0143563:-0.0097756:-0.0051893:-0.0005968:0.0040005:0.0086005:0.0132019:0.0178046:0.0224088:0.0270152:0.0316246:0.0362382:0.0408572:0.0454828:0.0501134:0.0547465:0.0593800	0.0000000	0.0000000	0.0054253	0.0000068
ADAMTS8	LOC100128176	0.9938547	4.8848938:5.9865709:-0.0328242:-0.0287727:-0.0247213:-0.0206696:-0.0166166:-0.0125613:-0.0085019:-0.0044359:-0.0003609:0.0037262:0.0078281:0.0119468:0.0160826:0.0202351:0.0244021:0.0285799:0.0327644:0.0369519:0.0411401:0.0453286	0.0000000	0.0000000	0.0125406	0.0000068
FCER2	LOC100128176	0.1980952	5.0676431:5.7690369:0.0441967:0.0402431:0.0362898:0.0323383:0.0283906:0.0244484:0.0205136:0.0165880:0.0126729:0.0087695:0.0048782:0.0010003:-0.0028618:-0.0067054:-0.0105318:-0.0143451:-0.0181505:-0.0219522:-0.0257528:-0.0295533	0.0000000	0.0000000	0.0003211	0.0000068
ALOX12P2	LOC100128176	0.2297297	5.2242698:5.9236113:0.0536690:0.0484586:0.0432483:0.0380388:0.0328317:0.0276297:0.0224348:0.0172485:0.0120723:0.0069076:0.0017549:-0.0033845:-0.0085079:-0.0136138:-0.0187032:-0.0237776:-0.0288390:-0.0338929:-0.0389445:-0.0439958	0.0000000	0.0000000	0.0052922	0.0000068
LOC100507077	LOC100128176	0.2968460	4.5386938:5.6249610:-0.0151142:-0.0134193:-0.0117242:-0.0100272:-0.0083262:-0.0066188:-0.0049027:-0.0031768:-0.0014393:0.0003115:0.0020738:0.0038429:0.0056140:0.0073834:0.0091492:0.0109105:0.0126676:0.0144212:0.0161721:0.0179224	0.0000000	0.0000000	0.0042070	0.0000068
NKTR	LOC100128176	0.2996461	4.2090491:5.0804630:0.0683892:0.0612513:0.0541129:0.0469708:0.0398237:0.0326711:0.0255129:0.0183490:0.0111809:0.0040108:-0.0031606:-0.0103328:-0.0175042:-0.0246723:-0.0318368:-0.0389975:-0.0461552:-0.0533106:-0.0604651:-0.0676195	0.0000000	0.0000000	0.0021337	0.0000068
RNF25	LOC100128176	0.1130952	7.1958970:7.8405119:0.0229983:0.0199865:0.0169749:0.0139637:0.0109532:0.0079442:0.0049379:0.0019360:-0.0010602:-0.0040496:-0.0070326:-0.0100107:-0.0129859:-0.0159591:-0.0189303:-0.0218992:-0.0248660:-0.0278313:-0.0307960:-0.0337605	0.0000000	0.0000000	0.0024085	0.0000068
GTPBP10	LOC100128176	0.2027027	3.7820169:5.1563483:0.0344538:0.0312219:0.0279901:0.0247594:0.0215309:0.0183057:0.0150854:0.0118715:0.0086660:0.0054706:0.0022870:-0.0008857:-0.0040493:-0.0072065:-0.0103603:-0.0135130:-0.0166660:-0.0198183:-0.0229692:-0.0261199	0.0000000	0.0000000	0.0026636	0.0000068
FLJ12825	LOC100128176	0.1418269	3.8698849:4.8100673:-0.0140677:-0.0127323:-0.0113967:-0.0100600:-0.0087213:-0.0073795:-0.0060336:-0.0046825:-0.0033247:-0.0019589:-0.0005837:0.0008015:0.0021975:0.0036055:0.0050235:0.0064492:0.0078801:0.0093138:0.0107488:0.0121841	0.0000000	0.0000000	0.0000070	0.0000068
GIPC3	LOC100128176	0.1415094	6.3115500:6.7725822:0.0343682:0.0302624:0.0261565:0.0220501:0.0179417:0.0138316:0.0097210:0.0056114:0.0015040:-0.0026018:-0.0067104:-0.0108236:-0.0149413:-0.0190632:-0.0231884:-0.0273157:-0.0314440:-0.0355719:-0.0396986:-0.0438252	0.0000000	0.0000000	0.0002395	0.0000068
RAD54L2	LOC100128176	0.2957746	6.7677688:7.6786190:0.0130889:0.0118269:0.0105643:0.0092979:0.0080243:0.0067395:0.0054406:0.0041252:0.0027931:0.0014447:0.0000808:-0.0012959:-0.0026812:-0.0040730:-0.0054702:-0.0068713:-0.0082744:-0.0096781:-0.0110817:-0.0124851	0.0000000	0.0000000	0.0008425	0.0000068
CHPF	LOC100128176	0.2947814	5.4817618:6.9457189:-0.0363285:-0.0331851:-0.0300412:-0.0268941:-0.0237422:-0.0205857:-0.0174250:-0.0142601:-0.0110913:-0.0079181:-0.0047398:-0.0015550:0.0016372:0.0048364:0.0080404:0.0112474:0.0144558:0.0176643:0.0208731:0.0240821	0.0000000	0.0000000	0.0120492	0.0000068
LOC284561	LOC100128176	0.2519509	3.2801620:4.1012512:-0.0608807:-0.0525414:-0.0442019:-0.0358614:-0.0275186:-0.0191724:-0.0108209:-0.0024601:0.0059141:0.0143034:0.0227073:0.0311231:0.0395469:0.0479762:0.0564099:0.0648470:0.0732868:0.0817284:0.0901708:0.0986133	0.0000000	0.0000000	0.0022025	0.0000068
FRMD1	LOC100128176	0.1338028	6.2852277:6.7489053:0.0790251:0.0709629:0.0629005:0.0548374:0.0467736:0.0387090:0.0306437:0.0225781:0.0145139:0.0064525:-0.0016066:-0.0096643:-0.0177212:-0.0257780:-0.0338355:-0.0418943:-0.0499549:-0.0580172:-0.0660804:-0.0741437	0.0000000	0.0000000	0.0022556	0.0000068
LDHAL6B	LOC100128176	0.2279671	2.7579409:3.2547761:-0.0032058:-0.0028894:-0.0025727:-0.0022545:-0.0019333:-0.0016065:-0.0012711:-0.0009246:-0.0005649:-0.0001898:0.0002003:0.0006045:0.0010218:0.0014492:0.0018831:0.0023204:0.0027588:0.0031969:0.0036349:0.0040728	0.0000000	0.0000000	0.0017798	0.0000068
MON1A	LOC100128176	0.2148541	6.3262199:6.9505712:-0.0058143:-0.0053005:-0.0047868:-0.0042739:-0.0037626:-0.0032536:-0.0027471:-0.0022430:-0.0017414:-0.0012423:-0.0007454:-0.0002499:0.0002454:0.0007424:0.0012441:0.0017519:0.0022647:0.0027810:0.0032988:0.0038168	0.0000000	0.0000000	0.0004581	0.0000068
COX4I2	LOC100128176	0.2834467	5.8464550:6.3777839:0.0255408:0.0219272:0.0183138:0.0147022:0.0110951:0.0074956:0.0039046:0.0003221:-0.0032513:-0.0068146:-0.0103671:-0.0139080:-0.0174369:-0.0209540:-0.0244605:-0.0279575:-0.0314462:-0.0349288:-0.0384082:-0.0418872	0.0000000	0.0000000	0.0000111	0.0000068
CRYGC	LOC100128176	0.1363636	5.2594031:5.8550592:-0.0418297:-0.0373067:-0.0327834:-0.0282588:-0.0237314:-0.0191999:-0.0146633:-0.0101192:-0.0055638:-0.0009939:0.0035915:0.0081921:0.0128073:0.0174369:0.0220807:0.0267363:0.0314004:0.0360702:0.0407429:0.0454160	0.0000000	0.0000000	0.0001324	0.0000068
ZNF417	LOC100128176	0.2952623	2.2861060:3.0879031:-0.0617150:-0.0558024:-0.0498896:-0.0439760:-0.0380605:-0.0321422:-0.0262189:-0.0202870:-0.0143440:-0.0083889:-0.0024207:0.0035621:0.0095608:0.0155755:0.0216034:0.0276414:0.0336868:0.0397368:0.0457886:0.0518406	0.0000000	0.0000000	0.0000759	0.0000068
RUFY1	LOC100128176	0.1405152	8.3068484:8.8725740:-0.0067966:-0.0058999:-0.0050030:-0.0041063:-0.0032116:-0.0023196:-0.0014295:-0.0005402:0.0003482:0.0012340:0.0021162:0.0029940:0.0038663:0.0047322:0.0055909:0.0064424:0.0072881:0.0081301:0.0089701:0.0098099	0.0000000	0.0000000	0.0021401	0.0000068
WWTR1-AS1	LOC100128176	0.1615385	4.5368227:5.1405741:-0.0099687:-0.0088958:-0.0078226:-0.0067479:-0.0056705:-0.0045896:-0.0035069:-0.0024252:-0.0013465:-0.0002723:0.0007959:0.0018569:0.0029105:0.0039578:0.0049986:0.0060327:0.0070597:0.0080815:0.0091002:0.0101185	0.0000000	0.0000000	0.0000098	0.0000068
SGSM1	LOC100128176	0.1262626	3.5008649:4.1987821:0.0207637:0.0182561:0.0157486:0.0132419:0.0107360:0.0082315:0.0057276:0.0032220:0.0007134:-0.0017977:-0.0043108:-0.0068274:-0.0093491:-0.0118769:-0.0144120:-0.0169557:-0.0195078:-0.0220660:-0.0246272:-0.0271890	0.0000000	0.0000000	0.0068574	0.0000068
BRF1	LOC100128176	0.1265823	3.3644380:4.2011443:0.0002578:0.0002102:0.0001629:0.0001173:0.0000751:0.0000380:0.0000075:-0.0000166:-0.0000344:-0.0000450:-0.0000483:-0.0000451:-0.0000359:-0.0000223:-0.0000062:0.0000120:0.0000318:0.0000527:0.0000741:0.0000955	0.0000000	0.0000000	0.0028926	0.0000068
LOC79999	LOC100128176	0.1537646	5.4525560:6.4377719:0.0510086:0.0455943:0.0401802:0.0347671:0.0293561:0.0239485:0.0185454:0.0131481:0.0077574:0.0023738:-0.0030025:-0.0083719:-0.0137351:-0.0190950:-0.0244541:-0.0298143:-0.0351768:-0.0405427:-0.0459110:-0.0512797	0.0000000	0.0000000	0.0017462	0.0000068
TXNL4A	LOC100128176	0.1300366	4.9204577:6.0594841:-0.0361028:-0.0330383:-0.0299737:-0.0269084:-0.0238416:-0.0207727:-0.0177007:-0.0146249:-0.0115446:-0.0084594:-0.0053691:-0.0022732:0.0008293:0.0039368:0.0070485:0.0101644:0.0132837:0.0164041:0.0195242:0.0226443	0.0000000	0.0000000	0.0038276	0.0000068
ENTPD5	LOC100128176	0.2000000	5.0069779:5.7052270:-0.0669614:-0.0603024:-0.0536436:-0.0469856:-0.0403287:-0.0336733:-0.0270191:-0.0203661:-0.0137154:-0.0070682:-0.0004262:0.0062077:0.0128316:0.0194442:0.0260458:0.0326380:0.0392234:0.0458040:0.0523820:0.0589594	0.0000000	0.0000000	0.0000096	0.0000068
GADD45G	LOC100128176	0.1584302	5.1496328:6.3831430:0.0631385:0.0569495:0.0507606:0.0445722:0.0383847:0.0321986:0.0260151:0.0198374:0.0136691:0.0075134:0.0013732:-0.0047496:-0.0108541:-0.0169424:-0.0230186:-0.0290867:-0.0351494:-0.0412084:-0.0472656:-0.0533226	0.0000000	0.0000000	0.0080078	0.0000068
CRYM	LOC100128176	0.1428571	6.2208947:6.9745379:0.0504204:0.0446265:0.0388329:0.0330407:0.0272518:0.0214686:0.0156939:0.0099305:0.0041781:-0.0015646:-0.0072981:-0.0130232:-0.0187404:-0.0244500:-0.0301520:-0.0358468:-0.0415347:-0.0472168:-0.0528958:-0.0585743	0.0000000	0.0000000	0.0045823	0.0000068
GIPC2	LOC100128176	0.1625709	2.7084888:3.1218000:0.0516129:0.0462093:0.0408055:0.0354011:0.0299968:0.0245931:0.0191909:0.0137895:0.0083866:0.0029789:-0.0024366:-0.0078623:-0.0133007:-0.0187523:-0.0242164:-0.0296916:-0.0351759:-0.0406666:-0.0461602:-0.0516543	0.0000000	0.0000000	0.0009913	0.0000068
HNRNPR	LOC100128176	0.2983802	6.0700787:7.4073759:-0.0593419:-0.0532723:-0.0472026:-0.0411320:-0.0350596:-0.0289831:-0.0229004:-0.0168095:-0.0107083:-0.0045952:0.0015298:0.0076653:0.0138095:0.0199603:0.0261154:0.0322725:0.0384299:0.0445872:0.0507439:0.0569006	0.0000000	0.0000000	0.0097976	0.0000068
C17orf52	LOC100128176	0.2318653	5.7280587:6.3057910:-0.0255470:-0.0223773:-0.0192075:-0.0160364:-0.0128629:-0.0096853:-0.0064996:-0.0033015:-0.0000872:0.0031454:0.0063983:0.0096720:0.0129653:0.0162753:0.0195987:0.0229323:0.0262736:0.0296199:0.0329688:0.0363180	0.0000000	0.0000000	0.0001292	0.0000068
SNED1	LOC100128176	0.1308226	4.5304707:5.1125251:-0.0588154:-0.0538171:-0.0488185:-0.0438187:-0.0388164:-0.0338104:-0.0287988:-0.0237790:-0.0187477:-0.0137015:-0.0086388:-0.0035609:0.0015297:0.0066301:0.0117386:0.0168529:0.0219716:0.0270935:0.0322168:0.0373403	0.0000000	0.0000000	0.0001866	0.0000068
C6orf170	LOC100128185	0.3050354	5.9912981:8.0896169:4.2853759:4.2764332:4.2674912:4.2585529:4.2496219:4.2406967:4.2317677:4.2228235:4.2138479:4.2048179:4.1957166:4.1865547:4.1773515:4.1681171:4.1588574:4.1495758:4.1402792:4.1309731:4.1216621:4.1123503	0.0000000	0.0000000	0.0046108	0.0006766
REG1P	LOC100128185	0.1274568	3.7978598:4.8440519:-0.0944239:-0.0840256:-0.0736282:-0.0632356:-0.0528527:-0.0424800:-0.0321093:-0.0217333:-0.0113597:-0.0010055:0.0093218:0.0196205:0.0298911:0.0401422:0.0503857:0.0606257:0.0708623:0.0810966:0.0913296:0.1015625	0.0000000	0.0000000	0.0037506	0.0006766
NMUR1	LOC100128185	0.4996960	4.9228248:5.6162439:-0.1999679:-0.1755720:-0.1511767:-0.1267759:-0.1023497:-0.0778769:-0.0533353:-0.0286973:-0.0039315:0.0209845:0.0460389:0.0711935:0.0964043:0.1216403:0.1468926:0.1721587:0.1974358:0.2227204:0.2480088:0.2732977	0.0000000	0.0000000	0.0006094	0.0006766
LOC283713	LOC100128185	0.1425828	2.7210728:3.3247431:-0.0287901:-0.0257839:-0.0227785:-0.0197760:-0.0167551:-0.0136765:-0.0105015:-0.0071921:-0.0037236:-0.0000899:0.0036997:0.0076312:0.0116886:0.0158560:0.0201167:0.0244473:0.0288182:0.0332024:0.0375903:0.0419789	0.0000000	0.0000000	0.0009241	0.0006766
ARHGAP22-IT1	LOC100128185	0.4829685	3.1104020:3.7091621:0.0512052:0.0456978:0.0401896:0.0346816:0.0291912:0.0237354:0.0183259:0.0129672:0.0076515:0.0023708:-0.0028807:-0.0081162:-0.0133570:-0.0186284:-0.0239358:-0.0292641:-0.0346032:-0.0399476:-0.0452923:-0.0506366	0.0000000	0.0000000	0.0016587	0.0006766
PRB1	LOC100128185	0.1318306	6.2120809:6.8052040:0.0105964:0.0095219:0.0084466:0.0073664:0.0062766:0.0051722:0.0040543:0.0029387:0.0018429:0.0007697:-0.0002828:-0.0013223:-0.0023469:-0.0033561:-0.0043480:-0.0053245:-0.0062896:-0.0072471:-0.0082009:-0.0091541	0.0000000	0.0000000	0.0010786	0.0006766
LGI3	LOC100128185	0.1124141	5.5899500:6.4001232:0.0724839:0.0650545:0.0576242:0.0501891:0.0427443:0.0352851:0.0278066:0.0203057:0.0127633:0.0051492:-0.0025442:-0.0102876:-0.0180514:-0.0258227:-0.0335898:-0.0413447:-0.0490881:-0.0568240:-0.0645562:-0.0722877	0.0000000	0.0000000	0.0006918	0.0006766
CABP5	LOC100128185	0.1330674	4.5230521:5.1682931:-0.0040102:-0.0035822:-0.0031550:-0.0027327:-0.0023200:-0.0019217:-0.0015409:-0.0011686:-0.0007763:-0.0003405:0.0001521:0.0006952:0.0012592:0.0018095:0.0023287:0.0028183:0.0032836:0.0037321:0.0041722:0.0046108	0.0000000	0.0000000	0.0007015	0.0006766
EGR4	LOC100128185	0.4543358	4.7372979:5.5155412:0.0145157:0.0125044:0.0104922:0.0084726:0.0064375:0.0043915:0.0023448:0.0003153:-0.0016775:-0.0036229:-0.0055298:-0.0074175:-0.0092911:-0.0111464:-0.0129849:-0.0148090:-0.0166220:-0.0184276:-0.0202294:-0.0220307	0.0000000	0.0000000	0.0005603	0.0006766
NAALADL1	LOC100128185	0.3608199	5.2701510:5.9008752:-0.0489024:-0.0425893:-0.0362771:-0.0299696:-0.0236718:-0.0173861:-0.0110931:-0.0047620:0.0016106:0.0080119:0.0144198:0.0208201:0.0272140:0.0336063:0.0400017:0.0464050:0.0528185:0.0592395:0.0656642:0.0720895	0.0000000	0.0000000	0.0000311	0.0006766
PPP3R2	LOC100128185	0.5870354	3.1868049:3.7516991:0.0064537:0.0057329:0.0050110:0.0042821:0.0035397:0.0027740:0.0019750:0.0011433:0.0002836:-0.0006020:-0.0015096:-0.0024355:-0.0033838:-0.0043521:-0.0053342:-0.0063243:-0.0073172:-0.0083121:-0.0093083:-0.0103047	0.0000000	0.0000000	0.0005862	0.0006766
SLA2	LOC100128185	0.2409861	4.5672220:5.3633743:-0.0923122:-0.0843419:-0.0763724:-0.0684077:-0.0604526:-0.0525119:-0.0445905:-0.0366932:-0.0288248:-0.0209911:-0.0132016:-0.0054562:0.0022513:0.0099084:0.0175019:0.0250462:0.0325703:0.0400942:0.0476181:0.0551419	0.0000000	0.0000000	0.0015534	0.0006766
ST6GAL1	TMPO-AS1	0.8882170	6.8446721:9.3454085:6.4062772:6.3556529:6.3050402:6.2545340:6.2042830:6.1544380:6.1051484:6.0565398:6.0086210:5.9613072:5.9144960:5.8680743:5.8220065:5.7762774:5.7308488:5.6856541:5.6406049:5.5956230:5.5506721:5.5057264	0.0000000	0.0000000	0.0089096	0.0116546
USP7	TMPO-AS1	0.1975120	9.5713633:10.8039123:-0.4728881:-0.4306989:-0.3885045:-0.3462793:-0.3040048:-0.2616415:-0.2191066:-0.1763389:-0.1332870:-0.0899200:-0.0462241:-0.0021861:0.0422073:0.0869691:0.1320775:0.1774368:0.2229506:0.2685276:0.3141262:0.3597283	0.0000000	0.0000000	0.0014827	0.0116546
SH3BGRL2	TMPO-AS1	0.1814563	5.3437880:8.2576600:0.1853556:0.1655210:0.1456899:0.1258805:0.1061379:0.0865643:0.0673033:0.0484965:0.0302135:0.0124190:-0.0049822:-0.0221184:-0.0390721:-0.0558600:-0.0724956:-0.0889925:-0.1053645:-0.1216424:-0.1378869:-0.1541282	0.0000000	0.0000000	0.0190789	0.0116546
FAM18B2	LOC100128198	0.1411229	6.6536030:7.2072950:4.4197383:4.4428322:4.4659263:4.4890220:4.5121208:4.5352228:4.5583264:4.5814296:4.6045289:4.6276205:4.6507014:4.6737693:4.6968237:4.7198651:4.7428951:4.7659156:4.7889291:4.8119384:4.8349459:4.8579531	0.0000000	0.0000000	0.0005068	0.0000099
ATP6V0A2	LOC100128198	0.1219904	6.0757441:7.3895670:-0.0020559:-0.0018742:-0.0016929:-0.0015135:-0.0013373:-0.0011655:-0.0009976:-0.0008326:-0.0006700:-0.0005102:-0.0003533:-0.0001990:-0.0000468:0.0001038:0.0002532:0.0004018:0.0005504:0.0007002:0.0008496:0.0009989	0.0000000	0.0000000	0.0094546	0.0000099
GUCA1B	LOC100128198	0.2503458	5.4362019:6.1942531:0.0363755:0.0326009:0.0288263:0.0250513:0.0212752:0.0174978:0.0137192:0.0099397:0.0061596:0.0023790:-0.0014017:-0.0051833:-0.0089677:-0.0127565:-0.0165499:-0.0203457:-0.0241422:-0.0279379:-0.0317323:-0.0355264	0.0000000	0.0000000	0.0040023	0.0000099
KCNK2	LOC100128198	0.1437566	3.0593959:3.9599510:0.1997059:0.1802528:0.1608000:0.1413483:0.1218989:0.1024528:0.0830113:0.0635754:0.0441457:0.0247213:0.0053022:-0.0141086:-0.0335077:-0.0528945:-0.0722699:-0.0916355:-0.1109928:-0.1303439:-0.1496918:-0.1690391	0.0000000	0.0000000	0.0026355	0.0000099
ROM1	LOC100128198	0.2607656	5.2940711:6.0221659:0.0572924:0.0510334:0.0447747:0.0385177:0.0322634:0.0260121:0.0197628:0.0135152:0.0072694:0.0010256:-0.0052157:-0.0114568:-0.0177005:-0.0239494:-0.0302048:-0.0364676:-0.0427370:-0.0490114:-0.0552888:-0.0615667	0.0000000	0.0000000	0.0011139	0.0000099
FAM190A	LOC100128198	0.1564356	3.3963329:4.4521500:0.0364549:0.0299596:0.0234647:0.0169717:0.0104844:0.0040074:-0.0024559:-0.0089055:-0.0153430:-0.0217703:-0.0281872:-0.0345925:-0.0409855:-0.0473676:-0.0537407:-0.0601066:-0.0664670:-0.0728237:-0.0791787:-0.0855333	0.0000000	0.0000000	0.0050247	0.0000099
RTN2	LOC100128198	0.1122661	5.4805917:6.4989029:-0.0148660:-0.0133272:-0.0117882:-0.0102481:-0.0087057:-0.0071598:-0.0056094:-0.0040542:-0.0024951:-0.0009348:0.0006239:0.0021792:0.0037295:0.0052744:0.0068158:0.0083548:0.0098911:0.0114257:0.0129598:0.0144939	0.0000000	0.0000000	0.0081014	0.0000099
FCAR	LOC100128198	0.2266667	5.0249227:5.7341662:-0.0212161:-0.0194423:-0.0176683:-0.0158924:-0.0141129:-0.0123281:-0.0105361:-0.0087352:-0.0069234:-0.0051003:-0.0032675:-0.0014286:0.0004127:0.0022545:0.0040959:0.0059380:0.0077817:0.0096263:0.0114711:0.0133159	0.0000000	0.0000000	0.0002286	0.0000099
OR51E1	LOC100128198	0.1195780	3.5556389:4.3317729:0.0037221:0.0033696:0.0030169:0.0026635:0.0023087:0.0019518:0.0015923:0.0012310:0.0008692:0.0005075:0.0001454:-0.0002169:-0.0005793:-0.0009453:-0.0013158:-0.0016901:-0.0020671:-0.0024459:-0.0028257:-0.0032056	0.0000000	0.0000000	0.0008572	0.0000099
RAPGEF3	LOC100128198	0.1078838	5.8460187:6.8552753:-0.0307833:-0.0252486:-0.0197139:-0.0141790:-0.0086426:-0.0031029:0.0024418:0.0079937:0.0135536:0.0191202:0.0246918:0.0302671:0.0358444:0.0414222:0.0469991:0.0525735:0.0581453:0.0637161:0.0692872:0.0748586	0.0000000	0.0000000	0.0057443	0.0000099
HHIPL2	LOC100128198	0.1397749	5.6170100:8.3650561:0.1581661:0.1412246:0.1242827:0.1073384:0.0903903:0.0734373:0.0564805:0.0395204:0.0225569:0.0055899:-0.0113801:-0.0283508:-0.0453187:-0.0622822:-0.0792421:-0.0961999:-0.1131572:-0.1301147:-0.1470722:-0.1640297	0.0000000	0.0000000	0.0109709	0.0000099
CCDC114	LOC100128198	0.1005386	5.5521139:6.2811700:0.1728728:0.1545910:0.1363091:0.1180270:0.0997444:0.0814610:0.0631767:0.0448924:0.0266092:0.0083281:-0.0099501:-0.0282230:-0.0464885:-0.0647432:-0.0829833:-0.1012077:-0.1194185:-0.1376204:-0.1558182:-0.1740155	0.0000000	0.0000000	0.0044801	0.0000099
CD22	LOC100128198	0.9908603	4.5871419:5.4654809:-0.1025309:-0.0888342:-0.0751377:-0.0614420:-0.0477487:-0.0340585:-0.0203723:-0.0066907:0.0069874:0.0206654:0.0343475:0.0480373:0.0617369:0.0754462:0.0891641:0.1028896:0.1166202:0.1303534:0.1440878:0.1578225	0.0000000	0.0000000	0.0069064	0.0000099
FAM116B	LOC100128198	0.2085561	5.3798460:6.0060969:-0.0665904:-0.0593034:-0.0520161:-0.0447271:-0.0374345:-0.0301363:-0.0228302:-0.0155143:-0.0081865:-0.0008449:0.0065109:0.0138786:0.0212559:0.0286401:0.0360295:0.0434232:0.0508200:0.0582191:0.0656197:0.0730204	0.0000000	0.0000000	0.0018863	0.0000099
ERCC4	LOC100128198	0.2842377	7.6817540:8.3891135:0.0078447:0.0070643:0.0062837:0.0055024:0.0047191:0.0039329:0.0031428:0.0023476:0.0015458:0.0007361:-0.0000824:-0.0009093:-0.0017426:-0.0025802:-0.0034207:-0.0042634:-0.0051081:-0.0059542:-0.0068009:-0.0076478	0.0000000	0.0000000	0.0029302	0.0000099
GPATCH8	LOC100128198	0.1530398	8.6144036:9.0633794:-0.1206710:-0.1099791:-0.0992877:-0.0885992:-0.0779166:-0.0672428:-0.0565788:-0.0459233:-0.0352744:-0.0246306:-0.0139899:-0.0033508:0.0072898:0.0179337:0.0285806:0.0392300:0.0498813:0.0605339:0.0711867:0.0818396	0.0000000	0.0000000	0.0007852	0.0000099
ST7	LOC100128198	0.1020979	5.4435410:6.3243042:0.0629365:0.0565690:0.0502018:0.0438360:0.0374730:0.0311141:0.0247602:0.0184120:0.0120689:0.0057288:-0.0006119:-0.0069555:-0.0133035:-0.0196563:-0.0260142:-0.0323761:-0.0387412:-0.0451084:-0.0514767:-0.0578453	0.0000000	0.0000000	0.0022098	0.0000099
SRY	LOC100128198	0.1726619	3.2555088:3.7716850:-0.0734953:-0.0651481:-0.0568007:-0.0484518:-0.0401000:-0.0317437:-0.0233823:-0.0150165:-0.0066467:0.0017258:0.0100981:0.0184663:0.0268286:0.0351858:0.0435389:0.0518889:0.0602365:0.0685825:0.0769277:0.0852728	0.0000000	0.0000000	0.0006968	0.0000099
C10orf128	LOC100128198	0.1744548	3.8963088:4.6887671:-0.2312797:-0.2039198:-0.1765597:-0.1491980:-0.1218329:-0.0944630:-0.0670871:-0.0397045:-0.0123149:0.0150798:0.0424762:0.0698721:0.0972649:0.1246526:0.1520349:0.1794128:0.2067875:0.2341600:0.2615314:0.2889026	0.0000000	0.0000000	0.0005187	0.0000099
HSPB2	LOC100128198	0.1692308	5.4375848:6.0739289:0.0690417:0.0594727:0.0499040:0.0403368:0.0307696:0.0211981:0.0116177:0.0020247:-0.0075836:-0.0172070:-0.0268440:-0.0364927:-0.0461502:-0.0558147:-0.0654851:-0.0751601:-0.0848387:-0.0945196:-0.1042016:-0.1138838	0.0000000	0.0000000	0.0000448	0.0000099
LOC100134368	LOC100128198	0.1217799	4.3677839:5.0268432:-0.0289405:-0.0255235:-0.0221066:-0.0186902:-0.0152747:-0.0118594:-0.0084429:-0.0050267:-0.0016112:0.0018044:0.0052189:0.0086308:0.0120399:0.0154463:0.0188501:0.0222516:0.0256519:0.0290512:0.0324496:0.0358479	0.0000000	0.0000000	0.0000350	0.0000099
SCOC	LOC100128198	0.1457529	8.4456061:9.3949395:-0.1290978:-0.1119059:-0.0947141:-0.0775231:-0.0603335:-0.0431457:-0.0259604:-0.0087800:0.0083924:0.0255539:0.0427032:0.0598410:0.0769679:0.0940837:0.1111878:0.1282813:0.1453659:0.1624442:0.1795193:0.1965938	0.0000000	0.0000000	0.0039396	0.0000099
KAT6B	LOC100128198	0.2177033	8.6416253:9.3155747:-0.0637635:-0.0578983:-0.0520328:-0.0461661:-0.0402975:-0.0344259:-0.0285501:-0.0226690:-0.0167814:-0.0108869:-0.0049866:0.0009184:0.0068276:0.0127406:0.0186542:0.0245658:0.0304756:0.0363848:0.0422940:0.0482032	0.0000000	0.0000000	0.0020004	0.0000099
LRRC56	LOC100128198	0.2978389	6.4887828:7.2843343:0.0087513:0.0074125:0.0060738:0.0047360:0.0034014:0.0020721:0.0007508:-0.0005583:-0.0018521:-0.0031289:-0.0043871:-0.0056256:-0.0068457:-0.0080508:-0.0092451:-0.0104326:-0.0116163:-0.0127975:-0.0139774:-0.0151571	0.0000000	0.0000000	0.0025981	0.0000099
C12orf28	LOC100128198	0.1000000	3.7328738:4.9762550:0.0268835:0.0232316:0.0195798:0.0159280:0.0122763:0.0086247:0.0049737:0.0013248:-0.0023203:-0.0059620:-0.0096013:-0.0132391:-0.0168761:-0.0205134:-0.0241516:-0.0277918:-0.0314346:-0.0350810:-0.0387302:-0.0423799	0.0000000	0.0000000	0.0043354	0.0000099
NUMA1	LOC100128198	0.1489818	5.4009479:6.9129401:0.1053986:0.0944910:0.0835837:0.0726774:0.0617725:0.0508672:0.0399601:0.0290509:0.0181390:0.0072236:-0.0036958:-0.0146184:-0.0255434:-0.0364699:-0.0473968:-0.0583219:-0.0692456:-0.0801692:-0.0910929:-0.1020166	0.0000000	0.0000000	0.0110771	0.0000099
STARD9	LOC100128198	0.1171634	5.4418839:6.9097739:-0.1374139:-0.1240349:-0.1106556:-0.0972763:-0.0838986:-0.0705248:-0.0571569:-0.0437961:-0.0304415:-0.0170909:-0.0037415:0.0096082:0.0229593:0.0363114:0.0496638:0.0630164:0.0763693:0.0897224:0.1030756:0.1164289	0.0000000	0.0000000	0.0090312	0.0000099
TAS2R41	GAFA3	0.1319394	4.1898941:4.7514702:2.8561949:2.8623980:2.8685997:2.8747932:2.8809701:2.8871220:2.8932353:2.8992878:2.9052567:2.9111282:2.9169023:2.9225854:2.9281943:2.9337492:2.9392708:2.9447737:2.9502641:2.9557465:2.9612248:2.9667025	0.0000000	0.0000000	0.0004165	0.0003233
CTU2	GAFA3	0.1220472	3.5331668:4.2703839:-0.0548076:-0.0491184:-0.0434276:-0.0377275:-0.0320088:-0.0262648:-0.0204989:-0.0147168:-0.0089246:-0.0031220:0.0027020:0.0085476:0.0144071:0.0202733:0.0261390:0.0319987:0.0378490:0.0436913:0.0495296:0.0553673	0.0000000	0.0000000	0.0000788	0.0003233
P2RX2	GAFA3	0.6771980	4.7353267:5.3594132:-0.1677515:-0.1509410:-0.1341289:-0.1173075:-0.1004675:-0.0835991:-0.0666873:-0.0497131:-0.0326590:-0.0155131:0.0017172:0.0190190:0.0363754:0.0537587:0.0711488:0.0885313:0.1059020:0.1232646:0.1406232:0.1579812	0.0000000	0.0000000	0.0002221	0.0003233
OR7E104P	GAFA3	0.6134619	7.7455429:8.3251363:0.0214663:0.0184543:0.0154438:0.0124473:0.0094848:0.0065685:0.0037077:0.0009059:-0.0018379:-0.0045313:-0.0071948:-0.0098436:-0.0124860:-0.0151368:-0.0178063:-0.0204919:-0.0231895:-0.0258952:-0.0286049:-0.0313152	0.0000000	0.0000000	0.0004108	0.0003233
BARHL1	GAFA3	0.2976947	6.2547430:6.6563951:-0.0700329:-0.0626745:-0.0553164:-0.0479602:-0.0406078:-0.0332611:-0.0259255:-0.0186110:-0.0113158:-0.0040203:0.0032964:0.0106368:0.0179940:0.0253592:0.0327226:0.0400809:0.0474315:0.0547745:0.0621134:0.0694517	0.0000000	0.0000000	0.0009559	0.0003233
CHRNA2	GAFA3	0.1191658	6.3714980:7.0319511:-0.0175840:-0.0152023:-0.0128190:-0.0104267:-0.0080155:-0.0055844:-0.0031383:-0.0006909:0.0017446:0.0041640:0.0065667:0.0089592:0.0113467:0.0137265:0.0160944:0.0184477:0.0207889:0.0231220:0.0254512:0.0277796	0.0000000	0.0000000	0.0000178	0.0003233
LOC390705	GAFA3	0.4589092	7.0315441:7.4964939:0.0492182:0.0441485:0.0390767:0.0339959:0.0289003:0.0237810:0.0186289:0.0134307:0.0081662:0.0028173:-0.0026288:-0.0081734:-0.0137917:-0.0194558:-0.0251519:-0.0308704:-0.0366052:-0.0423506:-0.0481011:-0.0538522	0.0000000	0.0000000	0.0007110	0.0003233
FLJ35024	GAFA3	0.1095198	5.3757829:6.2100721:-0.0887887:-0.0780581:-0.0673283:-0.0566089:-0.0459115:-0.0352440:-0.0246145:-0.0140280:-0.0034835:0.0070248:0.0175071:0.0279719:0.0384146:0.0488327:0.0592318:0.0696182:0.0799976:0.0903736:0.1007480:0.1111222	0.0000000	0.0000000	0.0006656	0.0003233
FLJ11292	GAFA3	0.1266174	5.2001981:6.4610759:-0.0514626:-0.0425624:-0.0336628:-0.0247640:-0.0158733:-0.0070049:0.0018318:0.0106309:0.0193909:0.0281239:0.0368392:0.0455334:0.0542023:0.0628472:0.0714719:0.0800805:0.0886771:0.0972656:0.1058501:0.1144339	0.0000000	0.0000000	0.0021612	0.0003233
TAGLN3	GAFA3	0.1706422	5.2997397:6.1896292:0.1095599:0.0960524:0.0825466:0.0690500:0.0555720:0.0421218:0.0287062:0.0153262:0.0019723:-0.0113796:-0.0247499:-0.0381492:-0.0515789:-0.0650344:-0.0785110:-0.0920038:-0.1055087:-0.1190216:-0.1325386:-0.1460562	0.0000000	0.0000000	0.0026140	0.0003233
LINC00202	GAFA3	0.1420205	5.2540187:5.7191430:0.0037133:0.0032280:0.0027441:0.0022696:0.0018122:0.0013667:0.0009311:0.0005039:0.0000731:-0.0003735:-0.0008421:-0.0013334:-0.0018473:-0.0023838:-0.0029428:-0.0035230:-0.0041193:-0.0047260:-0.0053374:-0.0059496	0.0000000	0.0000000	0.0008587	0.0003233
FARSB	GAFA3	0.2473666	4.8717679:6.1149779:0.0457248:0.0414532:0.0371810:0.0329047:0.0286201:0.0243222:0.0200055:0.0156649:0.0112947:0.0068791:0.0024009:-0.0021526:-0.0067894:-0.0115102:-0.0163026:-0.0211502:-0.0260391:-0.0309506:-0.0358680:-0.0407862	0.0000000	0.0000000	0.0019605	0.0003233
RTCA	LOC100128239	0.2285156	3.7888159:5.7504040:4.4673083:4.4532786:4.4392491:4.4252199:4.4111909:4.3971617:4.3831321:4.3691013:4.3550683:4.3410337:4.3269982:4.3129632:4.2989284:4.2848911:4.2708520:4.2568119:4.2427710:4.2287295:4.2146877:4.2006459	0.0000000	0.0000000	0.0198622	0.0000286
EMC3	LOC100128239	0.1432507	7.6285790:8.6685086:0.0413820:0.0367811:0.0321803:0.0275805:0.0229820:0.0183837:0.0137839:0.0091836:0.0045838:-0.0000158:-0.0046150:-0.0092140:-0.0138123:-0.0184087:-0.0230039:-0.0275986:-0.0321933:-0.0367871:-0.0413803:-0.0459733	0.0000000	0.0000000	0.0013219	0.0000286
CLCN5	LOC100128239	0.2588785	4.5168027:6.3021403:0.0468786:0.0407752:0.0346716:0.0285671:0.0224630:0.0163635:0.0102741:0.0042008:-0.0018528:-0.0078865:-0.0139051:-0.0199145:-0.0259217:-0.0319333:-0.0379518:-0.0439761:-0.0500048:-0.0560364:-0.0620695:-0.0681028	0.0000000	0.0000000	0.0030546	0.0000286
KPNA5	LOC100128239	0.2198880	6.2802319:7.6776243:-0.0766171:-0.0691492:-0.0616808:-0.0542097:-0.0467336:-0.0392509:-0.0317602:-0.0242607:-0.0167520:-0.0092339:-0.0017053:0.0058338:0.0133785:0.0209227:0.0284608:0.0359909:0.0435146:0.0510337:0.0585505:0.0660670	0.0000000	0.0000000	0.0095162	0.0000286
MSI2	LOC100128239	0.1957570	5.8589467:7.9419180:-0.1106551:-0.0991360:-0.0876168:-0.0760978:-0.0645788:-0.0530596:-0.0415401:-0.0300214:-0.0185025:-0.0069811:0.0045424:0.0160679:0.0275930:0.0391173:0.0506412:0.0621654:0.0736903:0.0852157:0.0967416:0.1082676	0.0000000	0.0000000	0.0043204	0.0000286
NETO1	LOC100128239	0.2402135	2.9223598:3.6181160:-0.1224928:-0.1071891:-0.0918856:-0.0765833:-0.0612835:-0.0459869:-0.0306913:-0.0153894:-0.0000734:0.0152634:0.0306221:0.0460017:0.0614015:0.0768218:0.0922626:0.1077212:0.1231931:0.1386739:0.1541591:0.1696450	0.0000000	0.0000000	0.0006471	0.0000286
CBX3	LOC100128239	0.1267954	7.8101977:8.6082936:0.0845069:0.0767189:0.0689302:0.0611374:0.0533366:0.0455237:0.0376949:0.0298498:0.0219897:0.0141150:0.0062264:-0.0016756:-0.0095899:-0.0175155:-0.0254517:-0.0333952:-0.0413437:-0.0492961:-0.0572507:-0.0652055	0.0000000	0.0000000	0.0028840	0.0000286
MRPL41	LOC100128239	0.2975460	10.6903323:11.5137483:0.0551979:0.0503627:0.0455272:0.0406904:0.0358510:0.0310086:0.0261631:0.0213155:0.0164719:0.0116379:0.0068143:0.0020014:-0.0028015:-0.0075954:-0.0123816:-0.0171629:-0.0219422:-0.0267219:-0.0315018:-0.0362816	0.0000000	0.0000000	0.0006067	0.0000286
ATF7	LOC100128239	0.2062084	7.3191980:8.3202125:-0.1245387:-0.1139364:-0.1033339:-0.0927300:-0.0821228:-0.0715116:-0.0608958:-0.0502760:-0.0396527:-0.0290264:-0.0183976:-0.0077669:0.0028652:0.0134983:0.0241321:0.0347660:0.0453997:0.0560332:0.0666660:0.0772987	0.0000000	0.0000000	0.0036147	0.0000286
PLXNA1	LOC100128239	0.1691649	9.5669412:10.7958842:-0.1022877:-0.0902758:-0.0782635:-0.0662489:-0.0542312:-0.0422105:-0.0301881:-0.0181676:-0.0061502:0.0058645:0.0178779:0.0298909:0.0419037:0.0539165:0.0659291:0.0779416:0.0899534:0.1019632:0.1139725:0.1259817	0.0000000	0.0000000	0.0031459	0.0000286
FGF23	LOC100128239	0.1223990	4.0739430:4.6863819:-0.0550192:-0.0485668:-0.0421145:-0.0356636:-0.0292155:-0.0227697:-0.0163205:-0.0098612:-0.0033855:0.0031121:0.0096345:0.0161798:0.0227444:0.0293251:0.0359193:0.0425242:0.0491373:0.0557557:0.0623769:0.0689985	0.0000000	0.0000000	0.0013170	0.0000286
BAG2	LOC100128239	0.1015707	8.6493539:10.0710860:0.0216083:0.0192451:0.0168818:0.0145182:0.0121540:0.0097924:0.0074345:0.0050797:0.0027271:0.0003751:-0.0019783:-0.0043351:-0.0066961:-0.0090614:-0.0114299:-0.0137990:-0.0161682:-0.0185369:-0.0209052:-0.0232734	0.0000000	0.0000000	0.0011161	0.0000286
ARAP1	LOC100128239	0.2008368	7.7949370:8.5277339:0.0000206:0.0000277:0.0000347:0.0000416:0.0000478:0.0000524:0.0000539:0.0000511:0.0000435:0.0000328:0.0000207:0.0000097:0.0000015:-0.0000074:-0.0000222:-0.0000434:-0.0000702:-0.0001009:-0.0001332:-0.0001657	0.0000000	0.0000000	0.0014021	0.0000286
POLR2J	LOC100128239	0.1021583	10.8022737:11.3594409:-0.2820279:-0.2575475:-0.2330673:-0.2085882:-0.1841114:-0.1596382:-0.1351698:-0.1107075:-0.0862521:-0.0618029:-0.0373588:-0.0129186:0.0115188:0.0359557:0.0603959:0.0848399:0.1092865:0.1337337:0.1581803:0.1826267	0.0000000	0.0000000	0.0009443	0.0000286
PPP1R3E	LOC100128239	0.1095890	6.4500827:7.3580762:0.0265350:0.0236020:0.0206693:0.0177392:0.0148170:0.0119077:0.0090152:0.0061437:0.0032970:0.0004782:-0.0023112:-0.0050707:-0.0078043:-0.0105196:-0.0132244:-0.0159247:-0.0186219:-0.0213169:-0.0240105:-0.0267039	0.0000000	0.0000000	0.0000515	0.0000286
CELSR1	LOC100128239	0.1070367	8.0756968:10.0271951:-0.2631466:-0.2373136:-0.2114803:-0.1856451:-0.1598073:-0.1339664:-0.1081207:-0.0822685:-0.0564096:-0.0305438:-0.0046705:0.0212119:0.0471042:0.0730069:0.0989196:0.1248416:0.1507721:0.1767068:0.2026412:0.2285755	0.0000000	0.0000000	0.0102203	0.0000286
MDN1	LOC100128239	0.2309160	4.7184471:6.1873480:0.0419784:0.0369184:0.0318592:0.0268044:0.0217582:0.0167214:0.0116916:0.0066641:0.0016371:-0.0033888:-0.0084130:-0.0134350:-0.0184543:-0.0234700:-0.0284815:-0.0334879:-0.0384895:-0.0434878:-0.0484846:-0.0534812	0.0000000	0.0000000	0.0073877	0.0000286
TRMT10C	LOC100128239	0.2752525	9.8883580:10.3962604:0.0028281:0.0025418:0.0022555:0.0019699:0.0016859:0.0014040:0.0011242:0.0008464:0.0005706:0.0002967:0.0000242:-0.0002476:-0.0005197:-0.0007936:-0.0010664:-0.0013311:-0.0015849:-0.0018301:-0.0020709:-0.0023109	0.0000000	0.0000000	0.0005609	0.0000286
MRPL33	LOC100128239	0.1160846	11.7364797:12.3831559:0.1684293:0.1530715:0.1377135:0.1223547:0.1069948:0.0916339:0.0762720:0.0609086:0.0455423:0.0301717:0.0147973:-0.0005773:-0.0159521:-0.0313273:-0.0467020:-0.0620749:-0.0774453:-0.0928129:-0.1081776:-0.1235417	0.0000000	0.0000000	0.0003300	0.0000286
CNOT6L	LOC100128239	0.1097064	6.0990447:7.2585903:-0.0686232:-0.0617831:-0.0549431:-0.0481037:-0.0412653:-0.0344270:-0.0275877:-0.0207462:-0.0139009:-0.0070504:-0.0001960:0.0066568:0.0135031:0.0203383:0.0271606:0.0339721:0.0407758:0.0475750:0.0543727:0.0611701	0.0000000	0.0000000	0.0033070	0.0000286
SCAF1	LOC100128239	0.1184358	5.1563858:5.8408590:0.0160333:0.0143500:0.0126664:0.0109815:0.0092938:0.0076032:0.0059141:0.0042336:0.0025683:0.0009240:-0.0006965:-0.0022940:-0.0038716:-0.0054351:-0.0069882:-0.0085321:-0.0100685:-0.0115995:-0.0131278:-0.0146556	0.0000000	0.0000000	0.0011482	0.0000286
MYEOV2	LOC100128239	0.9971674	11.2263259:11.7547780:0.0757106:0.0676122:0.0595136:0.0514132:0.0433076:0.0351932:0.0270668:0.0189302:0.0107881:0.0026455:-0.0054964:-0.0136388:-0.0217833:-0.0299320:-0.0380879:-0.0462538:-0.0544304:-0.0626153:-0.0708042:-0.0789938	0.0000000	0.0000000	0.0004979	0.0000286
TNRC18	LOC100128239	0.1376050	8.5579041:9.3227044:0.1080616:0.0965942:0.0851267:0.0736588:0.0621873:0.0507097:0.0392275:0.0277426:0.0162561:0.0047687:-0.0067194:-0.0182074:-0.0296945:-0.0411797:-0.0526615:-0.0641380:-0.0756081:-0.0870747:-0.0985405:-0.1100061	0.0000000	0.0000000	0.0015643	0.0000286
C12orf44	LOC100128239	0.1215753	9.3754910:10.2429400:-0.0020750:-0.0018666:-0.0016582:-0.0014502:-0.0012438:-0.0010377:-0.0008304:-0.0006228:-0.0004153:-0.0002081:-0.0000010:0.0002065:0.0004149:0.0006246:0.0008360:0.0010490:0.0012630:0.0014772:0.0016906:0.0019037	0.0000000	0.0000000	0.0032970	0.0000286
MRPL27	LOC100128239	0.1523688	10.2465219:11.1661883:0.0401792:0.0355177:0.0308562:0.0261940:0.0215297:0.0168605:0.0121871:0.0075113:0.0028316:-0.0018541:-0.0065461:-0.0112418:-0.0159400:-0.0206404:-0.0253427:-0.0300466:-0.0347519:-0.0394583:-0.0441654:-0.0488727	0.0000000	0.0000000	0.0007270	0.0000286
FNIP1	LOC100128239	0.2948207	5.1680879:6.6054922:0.0838728:0.0747559:0.0656398:0.0565282:0.0474259:0.0383372:0.0292642:0.0202056:0.0111592:0.0021192:-0.0069199:-0.0159587:-0.0249958:-0.0340305:-0.0430626:-0.0520918:-0.0611181:-0.0701419:-0.0791644:-0.0881868	0.0000000	0.0000000	0.0063653	0.0000286
CCNC	LOC100128239	0.1209503	3.8033430:5.3255349:0.2209191:0.1985435:0.1761673:0.1537870:0.1313986:0.1089973:0.0865780:0.0641388:0.0416809:0.0192053:-0.0032869:-0.0257946:-0.0483166:-0.0708512:-0.0933960:-0.1159474:-0.1385033:-0.1610620:-0.1836221:-0.2061824	0.0000000	0.0000000	0.0078366	0.0000286
MANEA	LOC100128239	0.1183673	7.3051080:8.5385037:0.0130921:0.0110400:0.0089876:0.0069350:0.0048788:0.0028135:0.0007381:-0.0013463:-0.0034388:-0.0055381:-0.0076424:-0.0097501:-0.0118606:-0.0139735:-0.0160885:-0.0182051:-0.0203231:-0.0224418:-0.0245608:-0.0266796	0.0000000	0.0000000	0.0043353	0.0000286
SUN2	LOC100128239	0.2870588	7.8643459:8.8961631:-0.0062489:-0.0054860:-0.0047232:-0.0039588:-0.0031908:-0.0024188:-0.0016422:-0.0008598:-0.0000702:0.0007254:0.0015222:0.0023166:0.0031087:0.0038991:0.0046878:0.0054751:0.0062609:0.0070454:0.0078288:0.0086121	0.0000000	0.0000000	0.0008966	0.0000286
ZNF667	LOC100128252	0.6496301	3.1820010:8.4973994:5.2910715:5.5537113:5.8163501:6.0788669:6.3410845:6.6029627:6.8644752:7.1255961:7.3862998:7.6465604:7.9063521:8.1656491:8.4244255:8.6826556:8.9403136:9.1973737:9.4538171:9.7096803:9.9651371:10.2205269	0.0000000	0.0000000	0.0362522	0.0844485
CMBL	LOC100128252	0.5334169	3.9343389:9.8714667:1.1108253:0.9579066:0.8050111:0.6522272:0.4995333:0.3469239:0.1944015:0.0419691:-0.1103706:-0.2626147:-0.4147602:-0.5668044:-0.7187444:-0.8705772:-1.0223000:-1.1739100:-1.3254042:-1.4767799:-1.6280382:-1.7792603	0.0000000	0.0000000	0.0308426	0.0844485
NPSA	LOC100128262	0.2947761	2.8668839:3.2881352:3.8757043:3.8866858:3.8976684:3.9086516:3.9196323:3.9306094:3.9416147:3.9527142:3.9639606:3.9753314:3.9867848:3.9982995:4.0098615:4.0214598:4.0330850:4.0447240:4.0563691:4.0680149:4.0796603:4.0913057	0.0000000	0.0000000	0.0023095	0.0021854
XAGE-4	LOC100128262	0.2973806	5.7899398:6.2319022:-0.0254623:-0.0237165:-0.0219630:-0.0201513:-0.0182089:-0.0160631:-0.0136518:-0.0109310:-0.0079005:-0.0045958:-0.0010718:0.0026383:0.0065141:0.0105332:0.0146672:0.0189029:0.0232264:0.0276118:0.0320281:0.0364495	0.0000000	0.0000000	0.0024156	0.0021854
HLA-DRB6	LOC100128262	0.9590871	4.7661179:5.3398729:0.0005613:0.0003484:0.0001301:-0.0001199:-0.0004135:-0.0006951:-0.0008951:-0.0009761:-0.0009344:-0.0007710:-0.0005011:-0.0001508:0.0002533:0.0006844:0.0011160:0.0015217:0.0018896:0.0022439:0.0026026:0.0029624	0.0000000	0.0000000	0.0001182	0.0021854
LINC00163	LOC100128262	0.2937641	4.8796057:5.4742061:-0.0475183:-0.0430142:-0.0385154:-0.0340490:-0.0296473:-0.0253397:-0.0211358:-0.0170208:-0.0129744:-0.0089831:-0.0050351:-0.0011287:0.0027496:0.0065891:0.0103588:0.0140476:0.0176587:0.0212031:0.0247118:0.0282144	0.0000000	0.0000000	0.0000098	0.0021854
OR1J2	LOC100128262	0.3009709	5.3229317:6.1410533:0.0665922:0.0580202:0.0494482:0.0408783:0.0323291:0.0238175:0.0153552:0.0069275:-0.0015284:-0.0100696:-0.0187181:-0.0274873:-0.0363764:-0.0453825:-0.0545022:-0.0637321:-0.0730579:-0.0824484:-0.0918712:-0.1012995	0.0000000	0.0000000	0.0000099	0.0021854
IQCF2	LOC100128262	0.2995659	4.4041728:5.1523219:-0.0144118:-0.0134248:-0.0124304:-0.0113918:-0.0102631:-0.0089777:-0.0074579:-0.0056461:-0.0035022:-0.0010044:0.0018447:0.0049908:0.0083651:0.0119250:0.0156395:0.0194778:0.0234090:0.0274020:0.0314260:0.0354551	0.0000000	0.0000000	0.0003021	0.0021854
VN1R5	LOC100128262	0.3000000	3.3661639:3.7574762:-0.0605263:-0.0540595:-0.0475854:-0.0410746:-0.0344971:-0.0278131:-0.0209795:-0.0139557:-0.0067145:0.0007436:0.0083922:0.0161992:0.0241212:0.0321074:0.0401399:0.0482033:0.0562866:0.0643832:0.0724864:0.0805908	0.0000000	0.0000000	0.0051311	0.0021854
COX7A1	LOC100128262	0.2979452	4.5266460:4.9311882:-0.1289123:-0.1172371:-0.1055545:-0.0938277:-0.0820124:-0.0700643:-0.0579433:-0.0456344:-0.0331313:-0.0204351:-0.0075536:0.0055009:0.0187053:0.0320217:0.0453941:0.0587678:0.0721137:0.0854411:0.0987688:0.1120968	0.0000000	0.0000000	0.0060481	0.0021854
LINC00334	LOC100128262	0.2951807	5.0731729:5.5294310:0.0358316:0.0326799:0.0295354:0.0264232:0.0233570:0.0203488:0.0174100:0.0145370:0.0116973:0.0088602:0.0060056:0.0031139:0.0001703:-0.0028370:-0.0059141:-0.0090459:-0.0122231:-0.0154434:-0.0186846:-0.0219292	0.0000000	0.0000000	0.0037337	0.0021854
FBXO3	LOC100128281	0.1140820	5.1867517:6.9101850:4.7861209:4.7682935:4.7504670:4.7326453:4.7148336:4.6970412:4.6792826:4.6615655:4.6438867:4.6262448:4.6086503:4.5911156:4.5736372:4.5562037:4.5388089:4.5214463:4.5041105:4.4867999:4.4695092:4.4522225	0.0000000	0.0000000	0.0102175	0.0016095
SUB1	LOC100128281	0.1399917	8.0628919:9.7107411:0.0418630:0.0377483:0.0336297:0.0294930:0.0253265:0.0211191:0.0168597:0.0125373:0.0081400:0.0036604:-0.0009150:-0.0056172:-0.0104485:-0.0154108:-0.0204972:-0.0256862:-0.0309550:-0.0362807:-0.0416403:-0.0470062	0.0000000	0.0000000	0.0030313	0.0016095
PSMD3	LOC100128281	0.3598334	8.7909945:9.8976108:-0.0399525:-0.0356575:-0.0313670:-0.0271032:-0.0228880:-0.0187353:-0.0146581:-0.0106725:-0.0067862:-0.0030030:0.0006734:0.0042397:0.0076924:0.0110435:0.0143193:0.0175375:0.0207192:0.0238850:0.0270495:0.0302159	0.0000000	0.0000000	0.0012160	0.0016095
RIF1	LOC100128281	0.1532091	5.1382727:6.8666020:-0.2627294:-0.2351693:-0.2076074:-0.1800353:-0.1524415:-0.1248206:-0.0971787:-0.0695035:-0.0417814:-0.0140064:0.0138283:0.0417355:0.0696904:0.0976494:0.1255972:0.1535474:0.1815174:0.2095054:0.2375024:0.2655009	0.0000000	0.0000000	0.0155691	0.0016095
DPY19L3	LOC100128281	0.1133201	7.7789091:9.8857890:-0.2842315:-0.2529937:-0.2217592:-0.1905423:-0.1593568:-0.1282159:-0.0971296:-0.0660991:-0.0351253:-0.0041941:0.0266984:0.0575456:0.0883383:0.1190672:0.1497229:0.1802999:0.2108104:0.2412752:0.2717154:0.3021507	0.0000000	0.0000000	0.0015377	0.0016095
SRSF5	LOC100128281	0.1520429	10.5674180:11.5170108:0.1719193:0.1542369:0.1365558:0.1188716:0.1011738:0.0834538:0.0657130:0.0479583:0.0301960:0.0124278:-0.0053454:-0.0231227:-0.0409035:-0.0586864:-0.0764694:-0.0942505:-0.1120260:-0.1297937:-0.1475546:-0.1653139	0.0000000	0.0000000	0.0020057	0.0016095
LOC284837	LOC100128281	0.9953173	3.3361918:4.9903170:-0.1924827:-0.1679388:-0.1433907:-0.1188166:-0.0941923:-0.0695098:-0.0447813:-0.0200395:0.0046744:0.0293212:0.0538922:0.0783934:0.1028464:0.1272776:0.1517129:0.1761719:0.2006596:0.2251670:0.2496843:0.2742032	0.0000000	0.0000000	0.0133014	0.0016095
NRG2	LOC100128281	0.1860354	4.1064161:5.3354240:0.2059939:0.1813624:0.1567266:0.1320645:0.1073508:0.0825696:0.0577188:0.0327934:0.0077714:-0.0173718:-0.0426587:-0.0680759:-0.0936035:-0.1192177:-0.1448895:-0.1705899:-0.1962941:-0.2219858:-0.2476731:-0.2733615	0.0000000	0.0000000	0.0041760	0.0016095
DCUN1D2	LOC100128281	0.2370927	6.8714107:7.5877482:0.1133434:0.1004906:0.0876393:0.0748023:0.0620108:0.0492942:0.0366774:0.0241919:0.0118659:-0.0003289:-0.0124520:-0.0245549:-0.0366528:-0.0487389:-0.0607929:-0.0728018:-0.0847697:-0.0967124:-0.1086442:-0.1205743	0.0000000	0.0000000	0.0046803	0.0016095
PCDHA9	LOC100128281	0.1730038	4.4435128:6.7869531:-0.1610807:-0.1415231:-0.1219612:-0.1023737:-0.0827353:-0.0630402:-0.0433047:-0.0235379:-0.0037369:0.0160978:0.0359860:0.0559414:0.0759648:0.0960532:0.1161967:0.1363814:0.1565962:0.1768311:0.1970760:0.2173227	0.0000000	0.0000000	0.0197209	0.0016095
TNFRSF17	DNM1P35	0.2349366	3.2840899:3.8012570:4.5211087:4.5195082:4.5179062:4.5162948:4.5146638:4.5129991:4.5112904:4.5095454:4.5077649:4.5059463:4.5040809:4.5021549:4.5001541:4.4980788:4.4959411:4.4937535:4.4915286:4.4892787:4.4870163:4.4847518	0.0000000	0.0000000	0.0019180	0.0007027
CST2	DNM1P35	0.1262929	4.8455709:5.6480433:-0.0126663:-0.0109190:-0.0091733:-0.0074363:-0.0057032:-0.0039662:-0.0022253:-0.0004938:0.0012065:0.0028684:0.0045034:0.0061264:0.0077519:0.0093938:0.0110592:0.0127469:0.0144516:0.0161675:0.0178890:0.0196115	0.0000000	0.0000000	0.0010595	0.0007027
LOC283693	DNM1P35	0.1900934	3.9513868:4.5165621:-0.0509183:-0.0451771:-0.0394376:-0.0337082:-0.0279989:-0.0223199:-0.0166854:-0.0111254:-0.0056770:-0.0003660:0.0048060:0.0098563:0.0148126:0.0197008:0.0245437:0.0293555:0.0341442:0.0389176:0.0436833:0.0484477	0.0000000	0.0000000	0.0008535	0.0007027
C8orf66	DNM1P35	0.1139012	5.0202650:5.6720801:-0.1173780:-0.1077525:-0.0981291:-0.0885181:-0.0789321:-0.0693835:-0.0598847:-0.0504483:-0.0410868:-0.0318125:-0.0226369:-0.0135634:-0.0045949:0.0042760:0.0130829:0.0218488:0.0305741:0.0392701:0.0479506:0.0566285	0.0000000	0.0000000	0.0000099	0.0007027
C20orf181	DNM1P35	0.1337403	4.4839620:5.2186733:-0.1289572:-0.1181282:-0.1073012:-0.0964866:-0.0856970:-0.0749448:-0.0642425:-0.0535999:-0.0430081:-0.0324498:-0.0219089:-0.0113822:-0.0008678:0.0096285:0.0200983:0.0305363:0.0409375:0.0513089:0.0616672:0.0720236	0.0000000	0.0000000	0.0003103	0.0007027
C16orf82	DNM1P35	0.2418187	4.3349899:5.1685020:-0.0180363:-0.0152925:-0.0125512:-0.0098251:-0.0071219:-0.0044413:-0.0017638:0.0009187:0.0035993:0.0062759:0.0089430:0.0115903:0.0142013:0.0167677:0.0192956:0.0217929:0.0242671:0.0267260:0.0291771:0.0316270	0.0000000	0.0000000	0.0014216	0.0007027
TPSB2	DNM1P35	0.2429469	5.0380238:5.5935393:-0.0784620:-0.0702350:-0.0620097:-0.0537945:-0.0455994:-0.0374307:-0.0292745:-0.0211165:-0.0129481:-0.0047635:0.0034354:0.0116424:0.0198455:0.0280453:0.0362339:0.0443991:0.0525415:0.0606686:0.0687880:0.0769061	0.0000000	0.0000000	0.0011082	0.0007027
TRPV2	DNM1P35	0.2273329	4.7276839:5.5477320:0.0584865:0.0532853:0.0480829:0.0428728:0.0376476:0.0324027:0.0271359:0.0218454:0.0165290:0.0111846:0.0058101:0.0003972:-0.0050690:-0.0105948:-0.0161752:-0.0218042:-0.0274706:-0.0331620:-0.0388658:-0.0445716	0.0000000	0.0000000	0.0022982	0.0007027
LY6G6F	DNM1P35	0.5001647	4.7172097:5.6644321:-0.0050970:-0.0044629:-0.0038309:-0.0032114:-0.0026169:-0.0020597:-0.0015524:-0.0011075:-0.0007373:-0.0004440:-0.0002033:0.0000210:0.0002515:0.0004929:0.0007492:0.0010236:0.0013126:0.0016015:0.0018821:0.0021613	0.0000000	0.0000000	0.0005874	0.0007027
TAS1R2	DNM1P35	0.4068837	4.6398701:5.0783359:0.0498618:0.0457638:0.0416637:0.0375512:0.0334137:0.0292388:0.0250111:0.0207089:0.0163141:0.0118227:0.0072487:0.0025998:-0.0021205:-0.0069039:-0.0117467:-0.0166385:-0.0215586:-0.0264941:-0.0314373:-0.0363818	0.0000000	0.0000000	0.0003769	0.0007027
LOC642620	DNM1P35	0.7070401	5.1972288:5.8188673:-0.1235407:-0.1108841:-0.0982296:-0.0855876:-0.0729705:-0.0603909:-0.0478611:-0.0353937:-0.0230124:-0.0107581:0.0013539:0.0133265:0.0251595:0.0368614:0.0484517:0.0599531:0.0713885:0.0827813:0.0941542:0.1055244	0.0000000	0.0000000	0.0000231	0.0007027
C15orf39	LOC100128288	0.7318006	6.7438559:8.2678720:6.1566999:6.1096566:6.0626246:6.0156599:5.9688300:5.9222009:5.8758113:5.8296593:5.7837841:5.7382388:5.6930647:5.6482500:5.6037667:5.5595903:5.5157012:5.4720498:5.4285783:5.3851854:5.3418061:5.2984234	0.0000000	0.0000000	0.0017204	0.0153370
ING4	LOC100128288	0.2139352	7.5859517:8.9610511:0.0214363:0.0189882:0.0165319:0.0140640:0.0115840:0.0090730:0.0065297:0.0039516:0.0013486:-0.0012167:-0.0036895:-0.0060388:-0.0082110:-0.0101502:-0.0118027:-0.0131158:-0.0141122:-0.0149358:-0.0156895:-0.0164320	0.0000000	0.0000000	0.0060162	0.0153370
SREK1	LOC100128288	0.2845316	5.5013007:8.1900416:-0.3108323:-0.2739619:-0.2370819:-0.2001398:-0.1630927:-0.1259272:-0.0886055:-0.0510497:-0.0131874:0.0250135:0.0635767:0.1025512:0.1419905:0.1819465:0.2224193:0.2632826:0.3043832:0.3456200:0.3869241:0.4282395	0.0000000	0.0000000	0.0226773	0.0153370
MYEOV	LOC100128288	0.6366481	5.8945798:9.7877732:0.0386526:0.0342133:0.0297853:0.0254160:0.0211203:0.0169570:0.0130078:0.0093545:0.0060438:0.0030353:0.0002753:-0.0022901:-0.0047181:-0.0070456:-0.0093007:-0.0115111:-0.0137049:-0.0159060:-0.0181030:-0.0202993	0.0000000	0.0000000	0.0390083	0.0153370
SEMA3F	LOC100128288	0.1128827	6.1247577:7.4807650:0.2138353:0.1922901:0.1707364:0.1491482:0.1275343:0.1059108:0.0842999:0.0627220:0.0411400:0.0195307:-0.0021288:-0.0238662:-0.0457098:-0.0676856:-0.0897698:-0.1118947:-0.1340152:-0.1561357:-0.1782900:-0.2004527	0.0000000	0.0000000	0.0083111	0.0153370
ENTPD4	LOC100128292	0.1446311	4.7382111:6.0343820:3.0026149:3.0321437:3.0616754:3.0912247:3.1208091:3.1504461:3.1801526:3.2099322:3.2397721:3.2696512:3.2995424:3.3294172:3.3592556:3.3890627:3.4188443:3.4486149:3.4783801:3.5081359:3.5378862:3.5676355	0.0000000	0.0000000	0.0043266	0.0013521
NFRKB	LOC100128292	0.1837294	7.7426561:9.0572997:-0.3443501:-0.3136709:-0.2829924:-0.2523143:-0.2216334:-0.1909541:-0.1602820:-0.1296237:-0.0989869:-0.0683779:-0.0378027:-0.0072678:0.0232248:0.0536909:0.0841536:0.1146217:0.1450765:0.1755136:0.2059428:0.2363705	0.0000000	0.0000000	0.0024827	0.0013521
PANK2	LOC100128292	0.2993630	6.9560627:8.1288024:0.3985281:0.3622372:0.3259444:0.2896415:0.2533272:0.2169969:0.1806438:0.1442615:0.1078432:0.0713831:0.0348774:-0.0016732:-0.0382612:-0.0748697:-0.1114830:-0.1480945:-0.1847017:-0.2213054:-0.2579122:-0.2945197	0.0000000	0.0000000	0.0020360	0.0013521
ANKDD1A	LOC100128292	0.1690647	4.2898468:6.6542951:-0.0022735:-0.0018049:-0.0013383:-0.0008829:-0.0004429:-0.0000231:0.0003563:0.0006474:0.0008190:0.0008717:0.0008190:0.0006856:0.0005026:0.0002905:0.0000488:-0.0002251:-0.0005339:-0.0008791:-0.0012493:-0.0016238	0.0000000	0.0000000	0.0235755	0.0013521
RNF14	LOC100128292	0.1388889	8.9507550:9.8742620:-0.2047676:-0.1782651:-0.1517637:-0.1252673:-0.0987801:-0.0722823:-0.0457373:-0.0191272:0.0075566:0.0343016:0.0610838:0.0878964:0.1147368:0.1415906:0.1684457:0.1952918:0.2221284:0.2489575:0.2757824:0.3026067	0.0000000	0.0000000	0.0019745	0.0013521
NKAIN1	LOC100128292	0.9967595	4.4603900:5.7031261:-0.2190048:-0.1929055:-0.1668088:-0.1407317:-0.1146941:-0.0887051:-0.0627695:-0.0368776:-0.0110370:0.0147120:0.0403244:0.0657785:0.0910794:0.1162500:0.1413183:0.1663134:0.1912704:0.2162150:0.2411550:0.2660942	0.0000000	0.0000000	0.0072130	0.0013521
TTC28	LOC100128292	0.1253706	3.0855760:8.1311971:-0.1024086:-0.0927056:-0.0830043:-0.0733134:-0.0636392:-0.0539852:-0.0443547:-0.0347513:-0.0251783:-0.0156395:-0.0061274:0.0033829:0.0129058:0.0224314:0.0319517:0.0414726:0.0510009:0.0605443:0.0701018:0.0796616	0.0000000	0.0000000	0.0124117	0.0013521
LOC730098	LOC100128292	0.2901281	5.8209771:6.7128211:-0.1651202:-0.1513276:-0.1375365:-0.1237554:-0.1099942:-0.0962628:-0.0825711:-0.0689291:-0.0553463:-0.0418273:-0.0283779:-0.0149997:-0.0016938:0.0115286:0.0246591:0.0377116:0.0507104:0.0636832:0.0766497:0.0896153	0.0000000	0.0000000	0.0014411	0.0013521
PPFIA4	LOC100128292	0.1202488	4.7540807:7.6035591:-0.0476611:-0.0423387:-0.0370207:-0.0317286:-0.0264815:-0.0212941:-0.0161752:-0.0111287:-0.0061576:-0.0012535:0.0036062:0.0084279:0.0131903:0.0178681:0.0224560:0.0269762:0.0314473:0.0358908:0.0403234:0.0447542	0.0000000	0.0000000	0.0245806	0.0013521
STK31	LOC100128292	0.1437632	3.6762618:8.3673450:-0.2659998:-0.2342823:-0.2025654:-0.1708460:-0.1391034:-0.1073154:-0.0754724:-0.0435738:-0.0116190:0.0203981:0.0524521:0.0845028:0.1165119:0.1484694:0.1803828:0.2122602:0.2441095:0.2759386:0.3077556:0.3395697	0.0000000	0.0000000	0.0469987	0.0013521
SYT14	LOC100128292	0.1382307	2.6186270:5.1530291:0.2422712:0.2075938:0.1729156:0.1382333:0.1035544:0.0688924:0.0342751:-0.0002883:-0.0348284:-0.0693892:-0.1040145:-0.1387322:-0.1735423:-0.2084410:-0.2434206:-0.2784628:-0.3135454:-0.3486509:-0.3837677:-0.4188863	0.0000000	0.0000000	0.0264766	0.0013521
NR2F2-AS1	LOC100128292	0.1388889	4.4331807:5.6894451:-0.0408166:-0.0356910:-0.0305674:-0.0254553:-0.0203657:-0.0153100:-0.0103142:-0.0054031:-0.0005816:0.0041692:0.0088910:0.0136010:0.0183040:0.0230015:0.0276883:0.0323591:0.0370086:0.0416370:0.0462543:0.0508697	0.0000000	0.0000000	0.0079810	0.0013521
CTSL1P8	LOC100128292	0.1418564	5.1715511:7.2823893:-0.1810195:-0.1599056:-0.1387932:-0.1176860:-0.0965860:-0.0754724:-0.0543108:-0.0330850:-0.0118055:0.0095079:0.0308352:0.0521572:0.0734683:0.0947750:0.1160841:0.1374023:0.1587357:0.1800888:0.2014547:0.2228228	0.0000000	0.0000000	0.0156607	0.0013521
ZNF720	OCR1	0.9997796	2.4830350:3.8655182:3.9779792:3.9839716:3.9899600:3.9959245:4.0018391:4.0076796:4.0134312:4.0190820:4.0246196:4.0300158:4.0352512:4.0403339:4.0452906:4.0501536:4.0549618:4.0597402:4.0644966:4.0692386:4.0739735:4.0787072	0.0000000	0.0000000	0.0091373	0.0009979
VWA3A	OCR1	0.2259456	5.1268829:5.7974573:-0.0261874:-0.0236866:-0.0211860:-0.0186858:-0.0161865:-0.0136885:-0.0111924:-0.0086998:-0.0062126:-0.0037440:-0.0013193:0.0010408:0.0033345:0.0055779:0.0077817:0.0099391:0.0120454:0.0141094:0.0161496:0.0181858	0.0000000	0.0000000	0.0021912	0.0009979
IZUMO2	OCR1	0.2687881	4.2425288:5.0030790:-0.0788074:-0.0702405:-0.0616737:-0.0531107:-0.0445770:-0.0360973:-0.0276924:-0.0193835:-0.0111964:-0.0031587:0.0047021:0.0123636:0.0198298:0.0271407:0.0343395:0.0414542:0.0484964:0.0554846:0.0624458:0.0694024	0.0000000	0.0000000	0.0017702	0.0009979
C7orf34	OCR1	0.2928571	3.6641928:4.3966142:-0.1049753:-0.0933318:-0.0816884:-0.0700454:-0.0584034:-0.0467639:-0.0351328:-0.0235206:-0.0119500:-0.0004678:0.0108852:0.0220854:0.0331257:0.0440114:0.0547576:0.0653976:0.0759651:0.0864848:0.0969805:0.1074722	0.0000000	0.0000000	0.0000090	0.0009979
SLA	OCR1	0.1542730	4.6141938:5.5133091:-0.0067216:-0.0054872:-0.0042541:-0.0030400:-0.0018707:-0.0007636:0.0002649:0.0011860:0.0019585:0.0025525:0.0029462:0.0031277:0.0031022:0.0028998:0.0025545:0.0021006:0.0015715:0.0009945:0.0003935:-0.0002115	0.0000000	0.0000000	0.0044071	0.0009979
LOC100271832	OCR1	0.1615799	3.2320730:4.0940400:-0.0388375:-0.0351510:-0.0314654:-0.0277859:-0.0241183:-0.0204688:-0.0168433:-0.0132483:-0.0096947:-0.0061922:-0.0027417:0.0006442:0.0039658:0.0072413:0.0104850:0.0137099:0.0169288:0.0201463:0.0233578:0.0265676	0.0000000	0.0000000	0.0000071	0.0009979
DRD5	OCR1	0.2948529	4.3824181:5.0967651:-0.1228671:-0.1116623:-0.1004586:-0.0892620:-0.0780796:-0.0669186:-0.0557856:-0.0446850:-0.0336392:-0.0226757:-0.0118164:-0.0010589:0.0096216:0.0202546:0.0308644:0.0414618:0.0520416:0.0626057:0.0731588:0.0837090	0.0000000	0.0000000	0.0002449	0.0009979
SST	OCR1	0.1545595	4.2033919:4.7452260:-0.0376794:-0.0337681:-0.0298580:-0.0259549:-0.0220678:-0.0182145:-0.0144155:-0.0106914:-0.0070637:-0.0035577:-0.0002047:0.0029623:0.0059309:0.0087098:0.0113271:0.0138117:0.0161974:0.0185189:0.0208113:0.0230992	0.0000000	0.0000000	0.0009012	0.0009979
IGHV3OR16-13	OCR1	0.1777778	4.0011348:4.7544352:0.0550325:0.0485083:0.0419841:0.0354595:0.0289346:0.0224161:0.0159118:0.0094322:0.0030019:-0.0033503:-0.0096359:-0.0158771:-0.0220951:-0.0283097:-0.0345428:-0.0408105:-0.0471085:-0.0534268:-0.0597552:-0.0660854	0.0000000	0.0000000	0.0004972	0.0009979
IL1F10	OCR1	0.2272309	5.1136888:5.7953630:-0.0997269:-0.0901921:-0.0806584:-0.0711318:-0.0616193:-0.0521279:-0.0426655:-0.0332483:-0.0238961:-0.0146113:-0.0053892:0.0037612:0.0128444:0.0218693:0.0308338:0.0397515:0.0486270:0.0574733:0.0663084:0.0751418	0.0000000	0.0000000	0.0000096	0.0009979
NCR2	OCR1	0.2136090	6.5318769:7.0565601:-0.0009939:-0.0004175:0.0001543:0.0006876:0.0011350:0.0014597:0.0016369:0.0016596:0.0015231:0.0012389:0.0008215:0.0002789:-0.0003725:-0.0011164:-0.0019369:-0.0028183:-0.0037399:-0.0046822:-0.0056348:-0.0065892	0.0000000	0.0000000	0.0011134	0.0009979
LIFR-AS1	BET3L	0.1402525	2.4298159:2.8033231:3.4922187:3.4967908:3.5013651:3.5059529:3.5105661:3.5152163:3.5199147:3.5246730:3.5295024:3.5344139:3.5394054:3.5444635:3.5495645:3.5546832:3.5597913:3.5648756:3.5699314:3.5749647:3.5799869:3.5850073	0.0000000	0.0000000	0.0030991	0.0005273
KRT72	BET3L	0.8774646	5.0582589:5.6157099:-0.1759090:-0.1561742:-0.1364398:-0.1167074:-0.0969792:-0.0772575:-0.0575367:-0.0378189:-0.0181233:0.0015248:0.0211132:0.0406476:0.0601309:0.0795661:0.0989599:0.1183236:0.1376618:0.1569793:0.1762855:0.1955898	0.0000000	0.0000000	0.0004066	0.0005273
REV3L	BET3L	0.2515567	8.1391877:9.6500770:0.0410247:0.0371774:0.0333282:0.0294680:0.0255856:0.0216695:0.0177077:0.0136886:0.0096092:0.0054765:0.0012974:-0.0029162:-0.0071500:-0.0113921:-0.0156341:-0.0198718:-0.0241018:-0.0283224:-0.0325339:-0.0367431	0.0000000	0.0000000	0.0043330	0.0005273
RPE65	BET3L	0.1425305	2.3549169:2.7696172:-0.0052501:-0.0041608:-0.0030745:-0.0020170:-0.0010257:-0.0001381:0.0006086:0.0011875:0.0015797:0.0017858:0.0018248:0.0017163:0.0014794:0.0011300:0.0006899:0.0001827:-0.0003683:-0.0009394:-0.0015143:-0.0020896	0.0000000	0.0000000	0.0007852	0.0005273
FAM78B	BET3L	0.1495157	3.2608768:4.0571252:-0.0478567:-0.0426772:-0.0375012:-0.0323469:-0.0272372:-0.0221954:-0.0172425:-0.0123899:-0.0076388:-0.0029796:0.0016122:0.0061661:0.0106971:0.0152127:0.0197175:0.0242186:0.0287176:0.0332151:0.0377119:0.0422087	0.0000000	0.0000000	0.0007654	0.0005273
ERI2	BET3L	0.1245186	3.5716568:4.6795560:0.3164552:0.2887370:0.2610186:0.2332984:0.2055738:0.1778348:0.1500687:0.1222628:0.0944112:0.0665182:0.0385888:0.0106234:-0.0173824:-0.0454340:-0.0735346:-0.1016832:-0.1298648:-0.1580614:-0.1862615:-0.2144620	0.0000000	0.0000000	0.0014711	0.0005273
TTTY13	BET3L	0.2943957	3.8222839:4.6226331:0.0300975:0.0260424:0.0219884:0.0179366:0.0138884:0.0098427:0.0057857:0.0017058:-0.0023943:-0.0065219:-0.0106878:-0.0148925:-0.0191282:-0.0233841:-0.0276488:-0.0319157:-0.0361840:-0.0404531:-0.0447226:-0.0489922	0.0000000	0.0000000	0.0006312	0.0005273
EGFL6	BET3L	0.4055723	3.6751739:4.4894339:-0.0893256:-0.0773981:-0.0654708:-0.0535456:-0.0416191:-0.0296930:-0.0177830:-0.0059088:0.0059172:0.0176833:0.0293721:0.0409751:0.0525012:0.0639618:0.0753681:0.0867311:0.0980616:0.1093705:0.1206685:0.1319648	0.0000000	0.0000000	0.0011691	0.0005273
SLC5A10	BET3L	0.1442234	5.2602128:6.1105453:-0.2233096:-0.1984923:-0.1736785:-0.1488855:-0.1241346:-0.0994483:-0.0748497:-0.0503671:-0.0260318:-0.0018779:0.0220649:0.0457870:0.0693128:0.0926729:0.1158975:0.1390171:0.1620622:0.1850629:0.2080445:0.2310230	0.0000000	0.0000000	0.0017610	0.0005273
ZFP42	BET3L	0.1074434	2.7354540:3.6141320:0.0258859:0.0217883:0.0176891:0.0135801:0.0094504:0.0052830:0.0010654:-0.0032077:-0.0075421:-0.0119503:-0.0164399:-0.0210167:-0.0256751:-0.0304032:-0.0351889:-0.0400202:-0.0448853:-0.0497731:-0.0546720:-0.0595729	0.0000000	0.0000000	0.0031300	0.0005273
GRAMD4	BET3L	0.1300640	6.7919148:7.7408382:0.0475873:0.0437057:0.0398222:0.0359272:0.0320088:0.0280549:0.0240527:0.0199960:0.0158886:0.0117357:0.0075426:0.0033145:-0.0009434:-0.0052259:-0.0095266:-0.0138334:-0.0181292:-0.0224097:-0.0266842:-0.0309576	0.0000000	0.0000000	0.0029527	0.0005273
MT3	BET3L	0.2420654	6.2713379:7.1118623:0.4018900:0.3593325:0.3167748:0.2742149:0.2316509:0.1890807:0.1465022:0.1039090:0.0612698:0.0185364:-0.0243384:-0.0673857:-0.1105950:-0.1539342:-0.1973711:-0.2408748:-0.2844171:-0.3279819:-0.3715580:-0.4151359	0.0000000	0.0000000	0.0007276	0.0005273
EBF3	BET3L	0.1109804	4.0474900:4.5535360:-0.0117092:-0.0098803:-0.0080545:-0.0062443:-0.0044681:-0.0027470:-0.0011025:0.0004441:0.0018849:0.0032398:0.0045343:0.0057939:0.0070395:0.0082783:0.0095118:0.0107411:0.0119672:0.0131913:0.0144144:0.0156372	0.0000000	0.0000000	0.0004638	0.0005273
RAB40C	BET3L	0.1253886	8.2520236:8.7032510:-0.1009396:-0.0911636:-0.0813879:-0.0716137:-0.0618425:-0.0520761:-0.0423221:-0.0325939:-0.0228947:-0.0132046:-0.0035118:0.0061867:0.0158927:0.0256033:0.0353104:0.0450038:0.0546863:0.0643665:0.0740447:0.0837225	0.0000000	0.0000000	0.0004030	0.0005273
ZNF444	LOC100128334	0.2991071	6.8922810:7.3073932:5.5034564:5.5011758:5.4988971:5.4966302:5.4943867:5.4921777:5.4899948:5.4878147:5.4856260:5.4834294:5.4812360:5.4790502:5.4768822:5.4747564:5.4726985:5.4707119:5.4687837:5.4668944:5.4650247:5.4631583	0.0000000	0.0000000	0.0008021	0.0011223
WFDC10A	LOC100128334	0.1662592	3.4822308:4.0174619:-0.0563077:-0.0513800:-0.0464504:-0.0415090:-0.0365442:-0.0315441:-0.0265030:-0.0214334:-0.0163503:-0.0112657:-0.0061864:-0.0011161:0.0039428:0.0089931:0.0140392:0.0190792:0.0241069:0.0291271:0.0341437:0.0391596	0.0000000	0.0000000	0.0015337	0.0011223
TMEM176B	LOC100128334	0.2993166	4.2603730:4.9367600:-0.0935006:-0.0824398:-0.0713771:-0.0603042:-0.0492183:-0.0381184:-0.0270033:-0.0158729:-0.0047139:0.0065114:0.0178314:0.0292447:0.0407460:0.0523359:0.0640082:0.0757526:0.0875551:0.0993967:0.1112578:0.1231221	0.0000000	0.0000000	0.0012034	0.0011223
GSC	LOC100128334	0.2722892	4.0320319:4.7377211:0.0280230:0.0246568:0.0212930:0.0179446:0.0146275:0.0113576:0.0081493:0.0050105:0.0019437:-0.0010670:-0.0040235:-0.0069117:-0.0097309:-0.0124835:-0.0151776:-0.0178248:-0.0204367:-0.0230252:-0.0256020:-0.0281767	0.0000000	0.0000000	0.0001696	0.0011223
ZNF90	LOC100128334	0.5592000	2.4927198:2.9696151:0.1045172:0.0921062:0.0796946:0.0672794:0.0548571:0.0424299:0.0300014:0.0175798:0.0051773:-0.0072011:-0.0195486:-0.0318489:-0.0440830:-0.0562308:-0.0682855:-0.0802645:-0.0921947:-0.1041008:-0.1159951:-0.1278875	0.0000000	0.0000000	0.0022915	0.0011223
CELF1	LOC100128334	0.6479132	6.6786231:7.4447251:0.0536937:0.0474932:0.0412958:0.0351142:0.0289568:0.0228294:0.0167461:0.0107279:0.0047958:-0.0010283:-0.0067298:-0.0123040:-0.0177562:-0.0231086:-0.0283843:-0.0336091:-0.0387987:-0.0439649:-0.0491193:-0.0542717	0.0000000	0.0000000	0.0005936	0.0011223
C17orf50	LOC100128334	0.1684729	5.0474967:5.6842681:-0.0324202:-0.0286567:-0.0248935:-0.0211291:-0.0173605:-0.0135851:-0.0097986:-0.0059792:-0.0021020:0.0018566:0.0058902:0.0099501:0.0139994:0.0180237:0.0220223:0.0259953:0.0299429:0.0338680:0.0377812:0.0416925	0.0000000	0.0000000	0.0003760	0.0011223
CDKN2B-AS1	LOC100128334	0.1564767	2.5116679:3.0636352:-0.0387494:-0.0346228:-0.0304943:-0.0263541:-0.0221914:-0.0180049:-0.0137846:-0.0095197:-0.0052130:-0.0008743:0.0034890:0.0078868:0.0123416:0.0168846:0.0215202:0.0262329:0.0310041:0.0358143:0.0406441:0.0454770	0.0000000	0.0000000	0.0005728	0.0011223
PLA2G2D	LOC100128343	0.3274919	4.9479870:5.7077581:7.2005830:7.2031224:7.2056630:7.2082105:7.2107720:7.2133495:7.2159374:7.2185323:7.2211247:7.2237066:7.2262772:7.2288339:7.2313692:7.2338860:7.2363955:7.2389016:7.2414051:7.2439068:7.2464077:7.2489085	0.0000000	0.0000000	0.0016570	0.0004506
PROX1	LOC100128343	0.1206034	4.0724009:4.6600820:-0.0682465:-0.0613810:-0.0545136:-0.0476351:-0.0407329:-0.0337957:-0.0268158:-0.0197856:-0.0126984:-0.0055513:0.0016550:0.0089138:0.0162121:0.0235368:0.0308812:0.0382444:0.0456258:0.0530234:0.0604288:0.0678354	0.0000000	0.0000000	0.0000096	0.0004506
POU2AF1	LOC100128343	0.2086194	3.2457060:3.9077991:-0.0376863:-0.0322433:-0.0268031:-0.0213795:-0.0159833:-0.0106055:-0.0052181:0.0001931:0.0056333:0.0110973:0.0165772:0.0220719:0.0275867:0.0331153:0.0386423:0.0441657:0.0496866:0.0552057:0.0607240:0.0662421	0.0000000	0.0000000	0.0015558	0.0004506
CCL5	LOC100128343	0.4922650	2.5494720:3.6470240:0.0104008:0.0090741:0.0077460:0.0064115:0.0050650:0.0037010:0.0023121:0.0008935:-0.0005452:-0.0019863:-0.0034059:-0.0047879:-0.0061240:-0.0074182:-0.0086774:-0.0099086:-0.0111189:-0.0123151:-0.0135044:-0.0146925	0.0000000	0.0000000	0.0003380	0.0004506
LOC654841	LOC100128343	0.1030711	3.0486280:3.5356401:0.0167824:0.0148443:0.0129052:0.0109542:0.0089741:0.0069539:0.0048918:0.0027976:0.0006905:-0.0013998:-0.0034419:-0.0054111:-0.0073012:-0.0091227:-0.0108897:-0.0126198:-0.0143277:-0.0160206:-0.0177057:-0.0193896	0.0000000	0.0000000	0.0012653	0.0004506
LOC100130458	LOC100128343	0.2190215	3.4131779:4.0811020:0.0868726:0.0722599:0.0576463:0.0430286:0.0284148:0.0138322:-0.0006928:-0.0151412:-0.0295153:-0.0438215:-0.0580659:-0.0722551:-0.0863953:-0.1004937:-0.1145570:-0.1285924:-0.1426069:-0.1566073:-0.1706007:-0.1845930	0.0000000	0.0000000	0.0000517	0.0004506
LOC283177	LOC100128343	0.1564339	6.1779350:6.8137852:-0.0251105:-0.0215626:-0.0180126:-0.0144547:-0.0108854:-0.0073020:-0.0037064:-0.0001068:0.0034860:0.0070612:0.0106191:0.0141746:0.0177435:0.0213334:0.0249505:0.0285974:0.0322673:0.0359527:0.0396458:0.0433402	0.0000000	0.0000000	0.0011504	0.0004506
PILRA	LOC100128343	0.6739729	5.3340229:5.8844791:-0.0155794:-0.0143828:-0.0131850:-0.0119803:-0.0107621:-0.0095239:-0.0082595:-0.0069625:-0.0056280:-0.0042603:-0.0028586:-0.0014168:0.0000657:0.0015820:0.0031147:0.0046427:0.0061520:0.0076447:0.0091279:0.0106103	0.0000000	0.0000000	0.0011266	0.0004506
PCDH11Y	LOC100128343	0.4943800	3.7854189:4.1731492:-0.0247656:-0.0220209:-0.0192790:-0.0165508:-0.0138464:-0.0111757:-0.0085487:-0.0059719:-0.0034337:-0.0009258:0.0015579:0.0040246:0.0064826:0.0089420:0.0114113:0.0138916:0.0163881:0.0188985:0.0214159:0.0239344	0.0000000	0.0000000	0.0003377	0.0004506
POM121L12	LOC100128343	0.1210778	5.9416937:6.4547511:-0.0199103:-0.0170941:-0.0142773:-0.0114609:-0.0086479:-0.0058445:-0.0030529:-0.0002618:0.0025407:0.0053675:0.0082181:0.0110834:0.0139500:0.0168117:0.0196690:0.0225229:0.0253742:0.0282237:0.0310724:0.0339209	0.0000000	0.0000000	0.0007635	0.0004506
TEX13A	LOC100128420	0.6170911	4.6604151:5.1992761:2.9322114:2.9426608:2.9531128:2.9635805:2.9740755:2.9846030:2.9951869:3.0058666:3.0166813:3.0276713:3.0388956:3.0503928:3.0621146:3.0740180:3.0860518:3.0981596:3.1103080:3.1224739:3.1346483:3.1468241	0.0000000	0.0000000	0.0012844	0.0041966
KCNC1	LOC100128420	0.6086714	3.1463779:3.6624321:0.1243701:0.1096448:0.0949299:0.0802766:0.0657330:0.0513359:0.0371168:0.0231134:0.0093508:-0.0041887:-0.0175127:-0.0306481:-0.0436402:-0.0565362:-0.0693829:-0.0821898:-0.0949582:-0.1077008:-0.1204305:-0.1331581	0.0000000	0.0000000	0.0001336	0.0041966
LOC100506071	LOC100128420	0.2958963	2.7699968:3.1969701:0.1038528:0.0931954:0.0825432:0.0719260:0.0613824:0.0509512:0.0406715:0.0305866:0.0207238:0.0111003:0.0017330:-0.0073681:-0.0162013:-0.0247732:-0.0331096:-0.0412602:-0.0492962:-0.0572893:-0.0652668:-0.0732416	3.0076716	0.0000000	0.0137339	0.0041966
NRSN1	C20orf78	0.5343518	3.6772539:4.5640741:5.0415351:5.0463168:5.0511031:5.0559170:5.0607859:5.0657347:5.0707818:5.0759323:5.0811980:5.0866016:5.0921676:5.0979007:5.1038007:5.1098369:5.1159706:5.1221681:5.1284032:5.1346623:5.1409336:5.1472068	0.0000000	0.0000000	0.0000087	0.0026023
HAVCR1P1	C20orf78	0.2985332	5.9695138:6.5168019:-0.0885957:-0.0773268:-0.0660592:-0.0547986:-0.0435537:-0.0323410:-0.0211626:-0.0099943:0.0011909:0.0124030:0.0236592:0.0349565:0.0462932:0.0576814:0.0691283:0.0806234:0.0921548:0.1037102:0.1152777:0.1268472	0.0000000	0.0000000	0.0012874	0.0026023
C1orf100	C20orf78	0.1683123	3.2167908:3.9517730:-0.0517105:-0.0461758:-0.0406374:-0.0350772:-0.0294701:-0.0237771:-0.0179806:-0.0120866:-0.0060947:-0.0000011:0.0061903:0.0124862:0.0189062:0.0254585:0.0321475:0.0389618:0.0458688:0.0528349:0.0598274:0.0668236	0.0000000	0.0000000	0.0000057	0.0026023
NAPA-AS1	C20orf78	0.5995811	6.2687358:6.7020351:-0.0907562:-0.0796978:-0.0686358:-0.0575513:-0.0464111:-0.0351770:-0.0238153:-0.0123291:-0.0007446:0.0109367:0.0227195:0.0345951:0.0465528:0.0585856:0.0706806:0.0828240:0.0950035:0.1072071:0.1194228:0.1316406	0.0000000	0.0000000	0.0016636	0.0026023
LOC283665	LOC100128511	0.1235955	2.4003209:2.9314991:4.9050105:4.9195894:4.9341678:4.9487434:4.9633124:4.9778695:4.9924092:5.0069285:5.0214306:5.0359173:5.0503935:5.0648682:5.0793469:5.0938314:5.1083233:5.1228239:5.1373317:5.1518444:5.1663594:5.1808749	0.0000000	0.0000000	0.0014608	0.0000404
C2orf70	LOC100128511	0.1301812	4.9937920:5.7862879:0.0792178:0.0722936:0.0653690:0.0584416:0.0515086:0.0445671:0.0376145:0.0306502:0.0236758:0.0166919:0.0096984:0.0026953:-0.0043127:-0.0113218:-0.0183305:-0.0253374:-0.0323414:-0.0393433:-0.0463431:-0.0533425	0.0000000	0.0000000	0.0014327	0.0000404
VGF	LOC100128511	0.1520253	5.8474459:8.2836333:0.1353509:0.1155858:0.0958212:0.0760593:0.0563006:0.0365419:0.0167821:-0.0029748:-0.0227226:-0.0424564:-0.0621734:-0.0818733:-0.1015575:-0.1212278:-0.1408857:-0.1605330:-0.1801710:-0.1998013:-0.2194276:-0.2390533	0.0000000	0.0000000	0.0272393	0.0000404
ZC3H10	LOC100128511	0.1463845	6.3344630:7.0839683:0.2243298:0.2020219:0.1797141:0.1574051:0.1350922:0.1127742:0.0904511:0.0681227:0.0457887:0.0234517:0.0011183:-0.0212073:-0.0435209:-0.0658183:-0.0880955:-0.1103524:-0.1325916:-0.1548181:-0.1770388:-0.1992588	0.0000000	0.0000000	0.0001289	0.0000404
DDX6	LOC100128511	0.2472559	10.7742680:11.4768697:0.1302578:0.1175639:0.1048694:0.0921718:0.0794674:0.0667507:0.0540157:0.0412624:0.0284974:0.0157266:0.0029535:-0.0098215:-0.0225971:-0.0353708:-0.0481404:-0.0609041:-0.0736622:-0.0864170:-0.0991705:-0.1119239	0.0000000	0.0000000	0.0027727	0.0000404
EFCAB1	LOC100128511	0.1033545	3.6033870:4.4374972:-0.1498552:-0.1340096:-0.1181633:-0.1023129:-0.0864524:-0.0705743:-0.0546717:-0.0387417:-0.0227855:-0.0068056:0.0091975:0.0252247:0.0412759:0.0573517:0.0734510:0.0895713:0.1057089:0.1218581:0.1380130:0.1541687	0.0000000	0.0000000	0.0000096	0.0000404
TMEM191A	LOC100128511	0.1478382	5.6618508:6.9382940:-0.0593147:-0.0530740:-0.0468332:-0.0405923:-0.0343530:-0.0281179:-0.0218896:-0.0156718:-0.0094696:-0.0032888:0.0028656:0.0089957:0.0151064:0.0212030:0.0272887:0.0333660:0.0394348:0.0454960:0.0515524:0.0576078	0.0000000	0.0000000	0.0063146	0.0000404
LOC100133039	LOC100128511	0.2628224	5.4681810:6.1615382:-0.0106752:-0.0095809:-0.0084861:-0.0073890:-0.0062842:-0.0051671:-0.0040366:-0.0028925:-0.0017342:-0.0005615:0.0006259:0.0018263:0.0030398:0.0042662:0.0055042:0.0067510:0.0080036:0.0092595:0.0105165:0.0117735	0.0000000	0.0000000	0.0022256	0.0000404
GCNT4	LOC100128511	0.1582782	2.7736289:3.2833971:0.0705490:0.0633179:0.0560872:0.0488590:0.0416340:0.0344124:0.0271947:0.0199806:0.0127669:0.0055541:-0.0016533:-0.0088501:-0.0160351:-0.0232077:-0.0303698:-0.0375228:-0.0446676:-0.0518055:-0.0589398:-0.0660736	0.0000000	0.0000000	0.0000098	0.0000404
GP9	LOC100128511	0.1321398	6.4964227:7.0583540:0.0550940:0.0471544:0.0392143:0.0312710:0.0233212:0.0153621:0.0073875:-0.0006076:-0.0086226:-0.0166568:-0.0247119:-0.0327874:-0.0408807:-0.0489891:-0.0571088:-0.0652373:-0.0733724:-0.0815120:-0.0896538:-0.0977959	0.0000000	0.0000000	0.0001532	0.0000404
AURKC	LOC100128511	0.1998492	5.5687927:6.1994902:-0.0342659:-0.0307043:-0.0271433:-0.0235856:-0.0200337:-0.0164880:-0.0129493:-0.0094200:-0.0059051:-0.0024097:0.0010636:0.0045117:0.0079334:0.0113330:0.0147163:0.0180892:0.0214571:0.0248247:0.0281948:0.0315654	0.0000000	0.0000000	0.0006203	0.0000404
CLDN5	LOC100128511	0.4366298	5.6423811:6.1063591:-0.0983402:-0.0868450:-0.0753505:-0.0638611:-0.0523825:-0.0409204:-0.0294797:-0.0180595:-0.0066534:0.0047455:0.0161391:0.0275229:0.0388938:0.0502511:0.0615956:0.0729299:0.0842564:0.0955778:0.1068967:0.1182151	0.0000000	0.0000000	0.0002938	0.0000404
LOC100131655	LOC100128511	0.1919371	3.2564370:3.8487142:-0.0692533:-0.0629461:-0.0566386:-0.0503301:-0.0440205:-0.0377098:-0.0313983:-0.0250877:-0.0187791:-0.0124721:-0.0061662:0.0001405:0.0064499:0.0127652:0.0190880:0.0254146:0.0317407:0.0380671:0.0443954:0.0507243	0.0000000	0.0000000	0.0000090	0.0000404
PTN	LOC100128511	0.1485900	2.8654999:3.6370181:0.0072712:0.0063058:0.0053408:0.0043776:0.0034177:0.0024640:0.0015202:0.0005866:-0.0003389:-0.0012549:-0.0021618:-0.0030609:-0.0039544:-0.0048450:-0.0057353:-0.0066278:-0.0075250:-0.0084272:-0.0093320:-0.0102372	0.0000000	0.0000000	0.0019227	0.0000404
CCDC7	LOC100128511	0.1480817	3.1176189:3.5345112:-0.0279447:-0.0253662:-0.0227883:-0.0202134:-0.0176446:-0.0150844:-0.0125338:-0.0099930:-0.0074616:-0.0049405:-0.0024280:0.0000768:0.0025739:0.0050619:0.0075418:0.0100151:0.0124841:0.0149509:0.0174165:0.0198819	0.0000000	0.0000000	0.0006414	0.0000404
ZNF397	LOC100128511	0.1024126	5.6637510:7.6701380:0.3252365:0.2929838:0.2607318:0.2284843:0.1962462:0.1640217:0.1318138:0.0996253:0.0674594:0.0353187:0.0032042:-0.0288839:-0.0609469:-0.0929917:-0.1250270:-0.1570552:-0.1890753:-0.2210897:-0.2531012:-0.2851121	0.0000000	0.0000000	0.0108083	0.0000404
ZNF385D	LOC100128511	0.1576792	3.7667669:4.2973310:0.0073851:0.0066919:0.0059982:0.0053007:0.0045930:0.0038675:0.0031161:0.0023317:0.0015083:0.0006425:-0.0002635:-0.0012062:-0.0021814:-0.0031849:-0.0042109:-0.0052529:-0.0063042:-0.0073594:-0.0084167:-0.0094744	0.0000000	0.0000000	0.0004762	0.0000404
MEX3C	LOC100128511	0.1387396	9.2959680:10.1883355:0.0425268:0.0386007:0.0346750:0.0307518:0.0268313:0.0229135:0.0189983:0.0150862:0.0111834:0.0072965:0.0034282:-0.0004188:-0.0042418:-0.0080431:-0.0118256:-0.0155919:-0.0193459:-0.0230917:-0.0268334:-0.0305744	0.0000000	0.0000000	0.0033147	0.0000404
SSTR2	LOC100128511	0.5758613	4.5780620:5.3039609:0.0214330:0.0184989:0.0155656:0.0126368:0.0097170:0.0068106:0.0039189:0.0010384:-0.0018361:-0.0047083:-0.0075818:-0.0104602:-0.0133468:-0.0162440:-0.0191539:-0.0220746:-0.0250035:-0.0279378:-0.0308748:-0.0338123	0.0000000	0.0000000	0.0014066	0.0000404
PCDHGC5	LOC100128511	0.4971400	3.8728088:4.6323219:-0.1544738:-0.1394887:-0.1245038:-0.1095201:-0.0945390:-0.0795615:-0.0645877:-0.0496138:-0.0346384:-0.0196636:-0.0046937:0.0102658:0.0252091:0.0401349:0.0550449:0.0699425:0.0848327:0.0997205:0.1146087:0.1294973	0.0000000	0.0000000	0.0013708	0.0000404
MAPKAP1	LOC100128511	0.1699295	8.1515473:9.5355435:-0.1387860:-0.1253404:-0.1118955:-0.0984543:-0.0850187:-0.0715895:-0.0581627:-0.0447361:-0.0313085:-0.0178778:-0.0044408:0.0090034:0.0224555:0.0359151:0.0493835:0.0628629:0.0763532:0.0898518:0.1033548:0.1168585	0.0000000	0.0000000	0.0011768	0.0000404
B3GALT2	LOC100128511	0.1043478	2.4518069:2.8509551:0.0022584:0.0020518:0.0018450:0.0016379:0.0014298:0.0012202:0.0010068:0.0007841:0.0005481:0.0002973:0.0000310:-0.0002461:-0.0005273:-0.0008079:-0.0010836:-0.0013510:-0.0016114:-0.0018673:-0.0021210:-0.0023743	0.0000000	0.0000000	0.0003240	0.0000404
CIDEA	LOC100128554	0.4182868	5.2910227:6.0004121:2.8704055:2.8789707:2.8875345:2.8960905:2.9046302:2.9131443:2.9216277:2.9300836:2.9385286:2.9469622:2.9553515:2.9636615:2.9718783:2.9799987:2.9880194:2.9959385:3.0037754:3.0115766:3.0193691:3.0271604	0.0000000	0.0000000	0.0009019	0.0017703
APOBEC4	LOC100128554	0.1395802	2.7670099:3.5628041:-0.0385950:-0.0351570:-0.0317173:-0.0282683:-0.0248003:-0.0213040:-0.0177699:-0.0141898:-0.0105638:-0.0069046:-0.0032289:0.0004386:0.0040800:0.0076958:0.0112903:0.0148640:0.0184235:0.0219765:0.0255304:0.0290861	0.0000000	0.0000000	0.0004730	0.0017703
UGT3A1	LOC100128554	0.7819136	2.8267189:3.5791322:-0.0763629:-0.0679282:-0.0594922:-0.0510512:-0.0426094:-0.0341768:-0.0257636:-0.0173818:-0.0090400:-0.0007199:0.0075912:0.0159082:0.0242724:0.0326970:0.0411645:0.0496647:0.0582028:0.0667740:0.0753619:0.0839527	0.0000000	0.0000000	0.0003839	0.0017703
LDHAL6A	LOC100128554	0.2389695	3.9849898:4.5983249:-0.0627734:-0.0550872:-0.0474039:-0.0397381:-0.0321073:-0.0245346:-0.0170557:-0.0097159:-0.0025488:0.0044425:0.0112556:0.0178967:0.0243905:0.0307937:0.0371544:0.0434857:0.0497951:0.0560898:0.0623772:0.0686634	0.0000000	0.0000000	0.0005815	0.0017703
SOST	SLC8A1-AS1	0.1010223	2.8684770:4.6532312:3.0392311:3.0905230:3.1418268:3.1931864:3.2446225:3.2961503:3.3478402:3.3997413:3.4518964:3.5043421:3.5570802:3.6101011:3.6633895:3.7168992:3.7705777:3.8243877:3.8782963:3.9322706:3.9862778:4.0402905	0.0000000	0.0000000	0.0168489	0.0136709
LOC283278	SLC8A1-AS1	0.9401659	4.8463420:8.2429887:0.7153164:0.6624924:0.6096733:0.5568965:0.5042176:0.4516849:0.3993159:0.3471201:0.2951070:0.2432863:0.1916674:0.1402598:0.0890731:0.0381169:-0.0125995:-0.0630667:-0.1132969:-0.1633557:-0.2133219:-0.2632707	0.0000000	0.0000000	0.0187693	0.0136709
TMSB15A	LOC100128594	0.4888921	3.3010138:9.8814279:3.4889042:3.5101185:3.5313390:3.5525956:3.5739060:3.5952557:3.6166187:3.6379262:3.6591001:3.6800835:3.7008273:3.7212821:3.7413987:3.7611291:3.7804796:3.7995322:3.8183749:3.8370955:3.8557786:3.8744600	0.0000000	0.0000000	0.0392478	0.0089584
ZNF786	LOC100128594	0.1775791	7.1844109:8.0497275:0.2698738:0.2473822:0.2248868:0.2023680:0.1798023:0.1571663:0.1344366:0.1115897:0.0885771:0.0653060:0.0417165:0.0178662:-0.0061530:-0.0302484:-0.0543109:-0.0782776:-0.1022117:-0.1261471:-0.1500865:-0.1740278	0.0000000	0.0000000	0.0019925	0.0089584
ACN9	LOC100128594	0.8690646	7.9687728:9.4482804:0.2288724:0.2093411:0.1898058:0.1702464:0.1506033:0.1307865:0.1107080:0.0902820:0.0694492:0.0481930:0.0265473:0.0045602:-0.0177041:-0.0401754:-0.0628413:-0.0856728:-0.1085985:-0.1315647:-0.1545410:-0.1775189	0.0000000	0.0000000	0.0155026	0.0089584
THOC7	LOC100128594	0.1016963	10.3568753:11.2069903:0.0637657:0.0592137:0.0546573:0.0500371:0.0452272:0.0401257:0.0346621:0.0288147:0.0225814:0.0159845:0.0090713:0.0018897:-0.0055122:-0.0130864:-0.0207682:-0.0285358:-0.0363721:-0.0442188:-0.0520462:-0.0598676	0.0000000	0.0000000	0.0044287	0.0089584
ELOF1	ACVR2B-AS1	0.1660269	8.3490790:9.6639262:5.0682867:5.0369277:5.0055713:4.9742305:4.9429209:4.9116515:4.8804247:4.8492434:4.8181108:4.7870237:4.7559728:4.7249523:4.6939560:4.6629741:4.6319911:4.6010014:4.5700101:4.5390249:4.5080483:4.4770735	0.0000000	0.0000000	0.0027263	0.0005840
DLEU7	ACVR2B-AS1	0.1150471	3.1396679:3.8002871:-0.1011956:-0.0906844:-0.0801723:-0.0696509:-0.0591077:-0.0485303:-0.0379076:-0.0272236:-0.0164649:-0.0056233:0.0053059:0.0163208:0.0274272:0.0386376:0.0499511:0.0613516:0.0728114:0.0843075:0.0958217:0.1073389	0.0000000	0.0000000	0.0000097	0.0005840
HTATSF1	ACVR2B-AS1	0.1337386	6.5258540:7.7108899:0.2940180:0.2631310:0.2322431:0.2013553:0.1704834:0.1396396:0.1088406:0.0781022:0.0474285:0.0168214:-0.0137172:-0.0441884:-0.0745989:-0.1049470:-0.1352348:-0.1654729:-0.1956724:-0.2258420:-0.2559955:-0.2861465	0.0000000	0.0000000	0.0104497	0.0005840
ZC3H7A	ACVR2B-AS1	0.1083916	8.7471665:9.6823054:-0.0905464:-0.0814352:-0.0723267:-0.0632339:-0.0541649:-0.0451213:-0.0361045:-0.0271139:-0.0181425:-0.0091719:-0.0001659:0.0088887:0.0179860:0.0271140:0.0362617:0.0454172:0.0545692:0.0637155:0.0728590:0.0820020	0.0000000	0.0000000	0.0052912	0.0005840
C6orf164	ACVR2B-AS1	0.3431006	3.6594080:4.8086859:0.4695855:0.4197124:0.3698415:0.3199843:0.2701561:0.2203829:0.1706899:0.1210872:0.0715642:0.0221093:-0.0272864:-0.0766238:-0.1259046:-0.1751462:-0.2243726:-0.2736078:-0.3228647:-0.3721413:-0.4214317:-0.4707247	0.0000000	0.0000000	0.0027599	0.0005840
YWHAB	ACVR2B-AS1	0.1565378	11.8474683:12.2899495:-0.5108602:-0.4501221:-0.3893815:-0.3286260:-0.2678379:-0.2069910:-0.1460720:-0.0850778:-0.0240131:0.0371158:0.0983016:0.1595322:0.2207888:0.2820513:0.3433045:0.4045495:0.4657931:0.5270423:0.5883000:0.6495594	0.0000000	0.0000000	0.0003041	0.0005840
SLC46A2	ACVR2B-AS1	0.1008065	4.1653260:4.5502201:0.1677277:0.1502729:0.1328204:0.1153810:0.0979664:0.0805886:0.0632577:0.0459787:0.0287650:0.0116299:-0.0054270:-0.0224142:-0.0393304:-0.0561753:-0.0729582:-0.0896942:-0.1063983:-0.1230820:-0.1397525:-0.1564204	4.3627425	0.0000000	0.0103378	0.0005840
PAQR6	ACVR2B-AS1	0.1581869	5.4808258:7.1945683:-0.6926956:-0.6363079:-0.5799228:-0.5235538:-0.4672166:-0.4109272:-0.3547002:-0.2985428:-0.2424597:-0.1864534:-0.1305172:-0.0746422:-0.0188152:0.0369964:0.0928163:0.1486524:0.2045119:0.2603870:0.3162657:0.3721447	0.0000000	0.0000000	0.0140683	0.0005840
SELRC1	ACVR2B-AS1	0.1310724	8.5820865:10.0876790:-0.3252607:-0.2884466:-0.2516301:-0.2148045:-0.1779738:-0.1411448:-0.1043231:-0.0675054:-0.0306833:0.0061560:0.0430132:0.0798801:0.1167379:0.1535679:0.1903669:0.2271383:0.2638861:0.3006157:0.3373340:0.3740496	0.0000000	0.0000000	0.0070325	0.0005840
LOC285401	ACVR2B-AS1	0.1550591	4.0212940:4.6831142:-0.0373590:-0.0331657:-0.0289708:-0.0247657:-0.0205385:-0.0162764:-0.0119716:-0.0076134:-0.0031832:0.0013476:0.0060103:0.0108170:0.0157672:0.0208374:0.0260039:0.0312467:0.0365462:0.0418825:0.0472366:0.0525938	0.0000000	0.0000000	0.0000165	0.0005840
SCAPER	ACVR2B-AS1	0.1101695	6.8943089:8.3609859:0.1019101:0.0898969:0.0778808:0.0658502:0.0537998:0.0417332:0.0296656:0.0176148:0.0055972:-0.0063810:-0.0183245:-0.0302464:-0.0421584:-0.0540637:-0.0659651:-0.0778650:-0.0897662:-0.1016713:-0.1135823:-0.1254953	0.0000000	0.0000000	0.0104814	0.0005840
DKC1	ACVR2B-AS1	0.2001779	9.8506392:10.9154979:-0.2823879:-0.2536320:-0.2248735:-0.1960992:-0.1672933:-0.1384401:-0.1095247:-0.0805423:-0.0514951:-0.0223816:0.0068089:0.0360993:0.0654971:0.0949967:0.1245899:0.1542573:0.1839735:0.2137184:0.2434774:0.2732388	0.0000000	0.0000000	0.0027634	0.0005840
CYB5RL	ACVR2B-AS1	0.9717091	4.6376990:5.4195772:-0.0839779:-0.0719649:-0.0599537:-0.0479403:-0.0359001:-0.0238074:-0.0116565:0.0005330:0.0127385:0.0249478:0.0371545:0.0493518:0.0615334:0.0736992:0.0858566:0.0980126:0.1101731:0.1223379:0.1345048:0.1466720	0.0000000	0.0000000	0.0022008	0.0005840
OR10J1	ACVR2B-AS1	0.1009009	4.8857917:5.2338453:0.1687183:0.1527977:0.1368798:0.1209788:0.1051091:0.0892744:0.0734787:0.0577380:0.0420663:0.0264658:0.0109328:-0.0045496:-0.0199960:-0.0354100:-0.0507907:-0.0661357:-0.0814442:-0.0967250:-0.1119916:-0.1272558	0.0000000	0.0000000	0.0040790	0.0005840
OR5P2	ACVR2B-AS1	0.1433998	3.4450540:3.9610742:0.1007882:0.0891686:0.0775512:0.0659452:0.0543497:0.0427577:0.0311624:0.0195616:0.0079510:-0.0036755:-0.0153230:-0.0269998:-0.0387125:-0.0504646:-0.0622638:-0.0741110:-0.0860016:-0.0979219:-0.1098570:-0.1217945	0.0000000	0.0000000	0.0011784	0.0005840
ZNF326	ACVR2B-AS1	0.1808650	5.6508421:7.1203400:0.1469837:0.1332254:0.1194661:0.1057012:0.0919251:0.0781314:0.0643050:0.0504341:0.0365121:0.0225310:0.0084711:-0.0056916:-0.0199603:-0.0343235:-0.0487759:-0.0633093:-0.0779072:-0.0925502:-0.1072144:-0.1218817	0.0000000	0.0000000	0.0065634	0.0005840
CNTN5	LOC100128653	0.1266614	2.7133540:3.1312722:6.5870178:6.5837025:6.5803873:6.5770730:6.5737604:6.5704504:6.5671425:6.5638354:6.5605288:6.5572238:6.5539196:6.5506153:6.5473100:6.5440035:6.5406949:6.5373832:6.5340702:6.5307565:6.5274421:6.5241275	0.0000000	0.0000000	0.0000285	0.0000096
LOC100506165	LOC100128653	0.2222222	2.6647839:3.0279802:-0.0527144:-0.0478884:-0.0430621:-0.0382352:-0.0334077:-0.0285801:-0.0237526:-0.0189257:-0.0140989:-0.0092730:-0.0044506:0.0003659:0.0051743:0.0099746:0.0147688:0.0195601:0.0243504:0.0291406:0.0339310:0.0387214	0.0000000	0.0000000	0.0015847	0.0000096
FSTL4	LOC100128653	0.1085766	4.2783631:4.9499742:0.1069904:0.0972229:0.0874553:0.0776868:0.0679165:0.0581434:0.0483668:0.0385857:0.0288004:0.0190113:0.0092183:-0.0005794:-0.0103839:-0.0201967:-0.0300166:-0.0398416:-0.0496701:-0.0595010:-0.0693331:-0.0791655	0.0000000	0.0000000	0.0000094	0.0000096
BOC	LOC100128653	0.1619981	4.7409567:7.4321109:0.0159256:0.0143855:0.0128454:0.0113060:0.0097678:0.0082314:0.0066964:0.0051621:0.0036283:0.0020945:0.0005628:-0.0009643:-0.0024851:-0.0039988:-0.0055052:-0.0070042:-0.0084963:-0.0099835:-0.0114687:-0.0129534	0.0000000	0.0000000	0.0142234	0.0000096
CA5A	LOC100128653	0.1919736	4.7674731:5.5143419:0.0929420:0.0853798:0.0778178:0.0702564:0.0626963:0.0551382:0.0475826:0.0400304:0.0324820:0.0249382:0.0173993:0.0098650:0.0023357:-0.0051875:-0.0127036:-0.0202132:-0.0277178:-0.0352189:-0.0427183:-0.0502174	0.0000000	0.0000000	0.0007837	0.0000096
TMEM110	LOC100128653	0.2959760	6.7167438:7.5767981:-0.1412436:-0.1286880:-0.1161322:-0.1035756:-0.0910173:-0.0784565:-0.0658926:-0.0533260:-0.0407548:-0.0281762:-0.0155877:-0.0029883:0.0096216:0.0222386:0.0348583:0.0474766:0.0600922:0.0727053:0.0853169:0.0979282	0.0000000	0.0000000	0.0038773	0.0000096
C16orf87	LOC100128653	0.1358140	7.5054020:8.2254821:-0.1197977:-0.1076663:-0.0955346:-0.0834000:-0.0712590:-0.0591099:-0.0469508:-0.0347801:-0.0225962:-0.0103987:0.0018126:0.0140373:0.0262744:0.0385228:0.0507820:0.0630498:0.0753218:0.0875942:0.0998654:0.1121361	0.0000000	0.0000000	0.0013422	0.0000096
C20orf151	LOC100128653	0.1135006	6.3654198:6.7724591:0.1040820:0.0934795:0.0828768:0.0722725:0.0616646:0.0510508:0.0404284:0.0297970:0.0191571:0.0085094:-0.0021454:-0.0128065:-0.0234738:-0.0341482:-0.0448319:-0.0555241:-0.0662229:-0.0769262:-0.0876320:-0.0983383	0.0000000	0.0000000	0.0006257	0.0000096
LRRD1	LOC100128653	0.1090175	2.5857979:3.0889970:0.0824093:0.0716755:0.0609420:0.0502099:0.0394800:0.0287521:0.0180243:0.0072950:-0.0034345:-0.0141622:-0.0248879:-0.0356108:-0.0463302:-0.0570465:-0.0677601:-0.0784716:-0.0891816:-0.0998905:-0.1105989:-0.1213072	0.0000000	0.0000000	0.0037030	0.0000096
GUSBP4	LOC100128653	0.1036446	5.0190557:6.3046933:0.0603750:0.0547547:0.0491345:0.0435150:0.0378969:0.0322809:0.0266675:0.0210563:0.0154459:0.0098351:0.0042225:-0.0013946:-0.0070196:-0.0126527:-0.0182930:-0.0239396:-0.0295921:-0.0352484:-0.0409062:-0.0465641	0.0000000	0.0000000	0.0064588	0.0000096
PSG7	LOC100128653	0.1241135	5.3270897:6.1808172:-0.0037754:-0.0033834:-0.0029913:-0.0025984:-0.0022039:-0.0018074:-0.0014093:-0.0010093:-0.0006062:-0.0001992:0.0002093:0.0006157:0.0010183:0.0014173:0.0018129:0.0022055:0.0025959:0.0029849:0.0033736:0.0037623	0.0000000	0.0000000	0.0022981	0.0000096
PTH2	LOC100128653	0.7300741	6.3364381:6.8369771:0.0198131:0.0181178:0.0164226:0.0147279:0.0130342:0.0113420:0.0096518:0.0079643:0.0062797:0.0045978:0.0029167:0.0012362:-0.0004423:-0.0021182:-0.0037934:-0.0054710:-0.0071513:-0.0088335:-0.0105165:-0.0121997	0.0000000	0.0000000	0.0003299	0.0000096
KLRG1	LOC100128653	0.1400000	5.7551879:6.5323750:-0.0373838:-0.0320931:-0.0268022:-0.0215108:-0.0162201:-0.0109320:-0.0056488:-0.0003733:0.0048909:0.0101386:0.0153677:0.0205801:0.0257782:0.0309643:0.0361412:0.0413116:0.0464780:0.0516420:0.0568048:0.0619673	0.0000000	0.0000000	0.0007681	0.0000096
NKAIN3	LOC100128653	0.1964237	3.5071639:4.1938473:0.0436792:0.0374742:0.0312693:0.0250650:0.0188616:0.0126589:0.0064576:0.0002580:-0.0059420:-0.0121469:-0.0183591:-0.0245794:-0.0308071:-0.0370407:-0.0432794:-0.0495220:-0.0557675:-0.0620151:-0.0682636:-0.0745123	0.0000000	0.0000000	0.0000798	0.0000096
TUSC3	LOC100128653	0.1588946	6.9318069:8.0117265:-0.0303366:-0.0267450:-0.0231536:-0.0195638:-0.0159767:-0.0123927:-0.0088136:-0.0052428:-0.0016817:0.0018719:0.0054211:0.0089688:0.0125171:0.0160675:0.0196202:0.0231752:0.0267320:0.0302898:0.0338481:0.0374066	0.0000000	0.0000000	0.0021323	0.0000096
GATAD1	LOC100128653	0.1892202	7.9128560:8.6680461:0.1705449:0.1473758:0.1242070:0.1010401:0.0778769:0.0547188:0.0315660:0.0084183:-0.0147247:-0.0378610:-0.0609881:-0.0841048:-0.1072118:-0.1303111:-0.1534047:-0.1764941:-0.1995806:-0.2226651:-0.2457487:-0.2688320	0.0000000	0.0000000	0.0001924	0.0000096
MLL2	LOC100128653	0.1351889	2.8104009:3.4621831:-0.0967597:-0.0870435:-0.0773272:-0.0676102:-0.0578912:-0.0481691:-0.0384434:-0.0287145:-0.0189832:-0.0092506:0.0004810:0.0102091:0.0199332:0.0296528:0.0393672:0.0490763:0.0587814:0.0684843:0.0781869:0.0878896	0.0000000	0.0000000	0.0000090	0.0000096
PRF1	LOC100128653	0.1682243	6.1908039:6.7540761:0.2069060:0.1904387:0.1739715:0.1575048:0.1410388:0.1245742:0.1081118:0.0916530:0.0751989:0.0587507:0.0423084:0.0258724:0.0094431:-0.0069766:-0.0233865:-0.0397887:-0.0561860:-0.0725806:-0.0889738:-0.1053667	0.0000000	0.0000000	0.0000093	0.0000096
QPCTL	LOC100128653	0.5484821	3.9121279:4.6831142:-0.0046267:-0.0041011:-0.0035755:-0.0030495:-0.0025226:-0.0019951:-0.0014684:-0.0009435:-0.0004227:0.0000927:0.0006008:0.0010983:0.0015848:0.0020616:0.0025300:0.0029914:0.0034484:0.0039033:0.0043573:0.0048111	0.0000000	0.0000000	0.0019270	0.0000096
HTR1B	LOC100128653	0.1028988	4.1441559:4.6689149:-0.1449307:-0.1308745:-0.1168182:-0.1027623:-0.0887073:-0.0746537:-0.0606016:-0.0465507:-0.0324994:-0.0184466:-0.0043917:0.0096662:0.0237267:0.0377890:0.0518517:0.0659132:0.0799726:0.0940300:0.1080864:0.1221427	0.0000000	0.0000000	0.0006883	0.0000096
ZNF324	LOC100128727	0.1126082	6.7385549:7.7986089:2.6604348:2.7359236:2.8114268:2.8870175:2.9627751:3.0387470:3.1149667:3.1914397:3.2681622:3.3451156:3.4222306:3.4994306:3.5767419:3.6542149:3.7318764:3.8096955:3.8876328:3.9656488:4.0437043:4.1217664	0.0000000	0.0000000	0.0016625	0.0116601
HIC1	LOC100128727	0.1655193	3.7733129:8.9747449:-0.0546917:-0.0461786:-0.0376499:-0.0290087:-0.0201806:-0.0111834:-0.0020681:0.0071248:0.0163830:0.0256915:0.0350266:0.0444037:0.0538429:0.0633642:0.0729878:0.0827336:0.0926083:0.1025654:0.1125618:0.1225649	0.0000000	0.0000000	0.0511116	0.0116601
FDCSP	LOC100128727	0.9496675	3.1480869:5.7657262:-0.3157945:-0.2517319:-0.1876824:-0.1236986:-0.0598155:0.0039536:0.0675986:0.1311353:0.1946621:0.2582583:0.3219486:0.3857531:0.4496919:0.5137869:0.5780636:0.6424978:0.7070502:0.7716814:0.8363520:0.9010292	0.0000000	0.0000000	0.0186475	0.0116601
C15orf37	OST4	0.8106024	6.8656668:9.8135959:12.3222965:12.3373526:12.3524101:12.3674761:12.3825656:12.3977087:12.4129378:12.4282815:12.4437495:12.4593354:12.4750263:12.4908068:12.5066650:12.5225977:12.5385942:12.5546407:12.5707234:12.5868286:12.6029426:12.6190574	0.0000000	0.0000000	0.0053085	0.0012247
DUSP23	OST4	0.5282407	8.1854781:11.4842082:-0.0847336:-0.0753871:-0.0660372:-0.0566660:-0.0472367:-0.0377090:-0.0280472:-0.0182377:-0.0082840:0.0018037:0.0120204:0.0223546:0.0327930:0.0433220:0.0539262:0.0645919:0.0753052:0.0860524:0.0968197:0.1075915	0.0000000	0.0000000	0.0056584	0.0012247
PAPOLA	OST4	0.1599233	9.1194257:10.3462964:0.0748290:0.0672920:0.0597553:0.0522279:0.0447236:0.0372560:0.0298390:0.0224862:0.0152102:0.0080181:0.0009136:-0.0061058:-0.0130424:-0.0199016:-0.0267015:-0.0334745:-0.0402604:-0.0470791:-0.0539193:-0.0607630	0.0000000	0.0000000	0.0036869	0.0012247
KIAA0528	OST4	0.1141649	9.3395423:10.6406165:0.0334071:0.0297436:0.0260857:0.0224590:0.0188815:0.0153695:0.0119507:0.0086453:0.0054626:0.0023946:-0.0005874:-0.0035150:-0.0064197:-0.0093333:-0.0122870:-0.0153055:-0.0183985:-0.0215442:-0.0247143:-0.0278880	0.0000000	0.0000000	0.0052363	0.0012247
NPHS2	LOC100128751	0.4979519	4.5821141:5.6419793:5.5950366:5.6252998:5.6555604:5.6858064:5.7160206:5.7461816:5.7762959:5.8063967:5.8365330:5.8667210:5.8969696:5.9272632:5.9575911:5.9879484:6.0183302:6.0487315:6.0791475:6.1095733:6.1400040:6.1704355	0.0000000	0.0000000	0.0023094	0.0022031
HTRA4	LOC100128751	0.2891477	2.7750708:3.8492831:-0.0017718:-0.0015470:-0.0013213:-0.0010764:-0.0007891:-0.0004731:-0.0001280:0.0002663:0.0007406:0.0013002:0.0019247:0.0025950:0.0033026:0.0040421:0.0048083:0.0055958:0.0063992:0.0072133:0.0080327:0.0088530	0.0000000	0.0000000	0.0003665	0.0022031
C11orf87	LOC100128751	0.1006413	2.3640279:3.2777711:0.1182567:0.1005085:0.0827579:0.0649943:0.0472220:0.0294570:0.0117126:-0.0060142:-0.0237496:-0.0415128:-0.0592988:-0.0770991:-0.0949054:-0.1127090:-0.1305013:-0.1482739:-0.1660297:-0.1837743:-0.2015134:-0.2192515	0.0000000	0.0000000	0.0038920	0.0022031
LOC284926	LOC100128751	0.1074286	5.8938888:6.8560802:0.0144563:0.0133664:0.0122773:0.0111934:0.0101198:0.0090611:0.0080144:0.0069704:0.0059194:0.0048520:0.0037581:0.0026187:0.0014078:0.0001016:-0.0013008:-0.0027773:-0.0043207:-0.0059035:-0.0075022:-0.0091032	0.0000000	0.0000000	0.0031786	0.0022031
BAZ2A	LOC100128751	0.1363807	5.9217190:6.9477311:0.0216154:0.0199099:0.0182053:0.0165056:0.0148157:0.0131405:0.0114849:0.0098540:0.0082524:0.0066855:0.0051544:0.0036347:0.0021069:0.0005680:-0.0009877:-0.0025931:-0.0042680:-0.0060048:-0.0077674:-0.0095323	0.0000000	0.0000000	0.0012380	0.0022031
TTTY5	LOC100128751	0.2239005	5.2230548:5.9984003:-0.0692364:-0.0603901:-0.0515461:-0.0427163:-0.0339147:-0.0251500:-0.0163936:-0.0076064:0.0012433:0.0101908:0.0192452:0.0283739:0.0375454:0.0467475:0.0559750:0.0652229:0.0744861:0.0837594:0.0930378:0.1023171	0.0000000	0.0000000	0.0007995	0.0022031
DUSP15	LOC100128751	0.1286577	5.7330278:6.2724882:-0.0966338:-0.0853665:-0.0741009:-0.0628474:-0.0516274:-0.0404611:-0.0293752:-0.0183989:-0.0075577:0.0031514:0.0137518:0.0242606:0.0346911:0.0450532:0.0553559:0.0656081:0.0758189:0.0859973:0.0961573:0.1063153	0.0000000	0.0000000	0.0014766	0.0022031
LOC100507156	LOC100128751	0.1559983	5.1149548:5.8889991:0.1348698:0.1176657:0.1004592:0.0832385:0.0659928:0.0487337:0.0314913:0.0142886:-0.0028558:-0.0199464:-0.0369976:-0.0540092:-0.0709806:-0.0879154:-0.1048221:-0.1217064:-0.1385739:-0.1554301:-0.1722808:-0.1891305	0.0000000	0.0000000	0.0003699	0.0022031
LOC400958	LOC100128751	0.1322590	3.1662559:4.0970570:-0.0317152:-0.0260754:-0.0204403:-0.0148552:-0.0093759:-0.0040485:0.0010750:0.0059531:0.0105731:0.0149335:0.0190509:0.0229786:0.0267744:0.0304897:0.0341560:0.0378011:0.0414508:0.0451117:0.0487782:0.0524456	0.0000000	0.0000000	0.0003422	0.0022031
HTA	LOC100128751	0.1065723	4.8737611:5.7966620:-0.1266917:-0.1122442:-0.0977991:-0.0833685:-0.0689667:-0.0546079:-0.0403035:-0.0260530:-0.0118379:0.0023618:0.0165922:0.0308569:0.0451388:0.0594444:0.0737775:0.0881331:0.1025055:0.1168892:0.1312785:0.1456687	0.0000000	0.0000000	0.0002634	0.0022031
NBPF4	LOC100128751	0.2918584	3.2693879:4.0049773:-0.1256064:-0.1094433:-0.0932817:-0.0771297:-0.0610050:-0.0449399:-0.0289602:-0.0130674:0.0027612:0.0185234:0.0342487:0.0499936:0.0657868:0.0816451:0.0975759:0.1135653:0.1295925:0.1456369:0.1616868:0.1777376	0.0000000	0.0000000	0.0007651	0.0022031
MYOT	LOC100128751	0.1293355	2.8232638:3.4011651:-0.0165708:-0.0139288:-0.0112899:-0.0086676:-0.0060745:-0.0035109:-0.0009389:0.0016870:0.0043847:0.0071445:0.0099659:0.0128382:0.0157478:0.0186890:0.0216565:0.0246451:0.0276494:0.0306643:0.0336844:0.0367054	0.0000000	0.0000000	0.0002675	0.0022031
FAM153B	LOC100128751	0.6231540	2.8441168:3.4289652:0.0188621:0.0165176:0.0141708:0.0118098:0.0094254:0.0070087:0.0045525:0.0020806:-0.0003674:-0.0027563:-0.0050518:-0.0072593:-0.0093994:-0.0114932:-0.0135586:-0.0156027:-0.0176309:-0.0196485:-0.0216609:-0.0236723	0.0000000	0.0000000	0.0001453	0.0022031
LOC441179	LOC100128751	0.1140216	3.1192998:4.4833051:-0.0034295:-0.0029430:-0.0024558:-0.0019661:-0.0014808:-0.0009894:-0.0004647:0.0000872:0.0006466:0.0012265:0.0018440:0.0025043:0.0032012:0.0039294:0.0046837:0.0054588:0.0062497:0.0070510:0.0078575:0.0086649	0.0000000	0.0000000	0.0035044	0.0022031
MAX	LINC00476	0.1079239	7.3929590:8.4342366:5.4527618:5.4967434:5.5407355:5.5847995:5.6289874:5.6733088:5.7177845:5.7624391:5.8072970:5.8523828:5.8977210:5.9433174:5.9890991:6.0349723:6.0808960:6.1269801:6.1733489:6.2199108:6.2665204:6.3131292	0.0000000	0.0000000	0.0032025	0.0306601
AKT2	LINC00476	0.9498252	7.1156310:8.8789893:0.9073647:0.8066052:0.7058693:0.6052754:0.5049672:0.4050329:0.3055201:0.2064590:0.1078260:0.0096263:-0.0881595:-0.1855544:-0.2825811:-0.3792625:-0.4756213:-0.5716805:-0.6674627:-0.7630028:-0.8584008:-0.9537773	0.0000000	0.0000000	0.0119968	0.0306601
FGF13	LINC00476	0.3000331	3.5929288:11.4811660:0.1147671:0.1028325:0.0909173:0.0791198:0.0675603:0.0562830:0.0453063:0.0346488:0.0243289:0.0143651:0.0047759:-0.0044203:-0.0132049:-0.0215595:-0.0294656:-0.0368938:-0.0438690:-0.0505302:-0.0570240:-0.0634884	0.0000000	0.0000000	0.0105417	0.0306601
LOC84856	LINC00476	0.5676015	4.5547341:8.1820785:-0.7486812:-0.6824504:-0.6162130:-0.5499365:-0.4836170:-0.4173046:-0.3509991:-0.2846776:-0.2183173:-0.1518951:-0.0853879:-0.0187729:0.0479730:0.1148515:0.1818313:0.2490081:0.3165045:0.3843013:0.4522485:0.5202194	0.0000000	0.0000000	0.0204342	0.0306601
CDNF	SRRM2-AS1	0.1127979	2.8543650:3.7438232:4.9889495:4.9939470:4.9989442:5.0039400:5.0089287:5.0138976:5.0188332:5.0237238:5.0285735:5.0333965:5.0382067:5.0430155:5.0478370:5.0526847:5.0575602:5.0624694:5.0674226:5.0724252:5.0774545:5.0824882	0.0000000	0.0000000	0.0026913	0.0022869
PEX11A	SRRM2-AS1	0.1020270	5.3230499:6.8907109:-0.0223884:-0.0207875:-0.0191840:-0.0175583:-0.0158843:-0.0141355:-0.0122859:-0.0103101:-0.0081889:-0.0058981:-0.0034130:-0.0007321:0.0021072:0.0050536:0.0080634:0.0111407:0.0142873:0.0174863:0.0207122:0.0239425	0.0000000	0.0000000	0.0084332	0.0022869
SOX18	SRRM2-AS1	0.1819577	3.1184949:3.9402541:0.0425156:0.0380444:0.0335730:0.0291002:0.0246248:0.0201454:0.0156606:0.0111701:0.0066906:0.0022485:-0.0021267:-0.0064008:-0.0105660:-0.0146198:-0.0185751:-0.0224499:-0.0262581:-0.0300154:-0.0337458:-0.0374719	0.0000000	0.0000000	0.0019499	0.0022869
SMURF2	SRRM2-AS1	0.7388754	10.4828156:12.6468516:0.1223973:0.1100378:0.0976828:0.0853546:0.0730766:0.0608611:0.0487008:0.0365803:0.0244840:0.0124001:0.0003286:-0.0117297:-0.0237632:-0.0357602:-0.0477086:-0.0596002:-0.0714457:-0.0832590:-0.0950541:-0.1068454	0.0000000	0.0000000	0.0076327	0.0022869
CELP	SRRM2-AS1	0.1292487	4.9241408:5.5689922:0.0992279:0.0861260:0.0730286:0.0599580:0.0469422:0.0340181:0.0212285:0.0086281:-0.0037573:-0.0159199:-0.0278676:-0.0396269:-0.0512219:-0.0626960:-0.0740952:-0.0854658:-0.0968378:-0.1082128:-0.1195892:-0.1309660	0.0000000	0.0000000	0.0000544	0.0022869
ANKMY2	SRRM2-AS1	0.1364695	8.9947509:9.8683253:-0.1081973:-0.0959887:-0.0837788:-0.0715617:-0.0593434:-0.0471482:-0.0349978:-0.0229053:-0.0108819:0.0010659:0.0129376:0.0247452:0.0365275:0.0483018:0.0600786:0.0718728:0.0836996:0.0955675:0.1074616:0.1193601	0.0000000	0.0000000	0.0010916	0.0022869
KCNQ1-AS1	SRRM2-AS1	0.1231838	4.0636019:5.1272350:0.0796616:0.0693498:0.0590426:0.0487695:0.0385779:0.0285175:0.0186349:0.0089523:-0.0005493:-0.0099099:-0.0191992:-0.0284973:-0.0378543:-0.0472894:-0.0567923:-0.0663491:-0.0759459:-0.0855688:-0.0952039:-0.1048405	0.0000000	0.0000000	0.0039667	0.0022869
LRRC23	SRRM2-AS1	0.3422757	5.6221818:6.9111801:0.0188027:0.0165619:0.0143209:0.0120715:0.0097958:0.0074793:0.0051121:0.0026880:0.0002206:-0.0022574:-0.0047128:-0.0071232:-0.0094918:-0.0118257:-0.0141297:-0.0164045:-0.0186505:-0.0208615:-0.0230461:-0.0252261	0.0000000	0.0000000	0.0100951	0.0022869
SMEK3P	SRRM2-AS1	0.4988301	2.4761108:3.0522162:-0.1481415:-0.1240838:-0.1000242:-0.0759512:-0.0518198:-0.0275481:-0.0030612:0.0216661:0.0466315:0.0718423:0.0972868:0.1229464:0.1487942:0.1748035:0.2009474:0.2271989:0.2535311:0.2799171:0.3063301:0.3327475	0.0000000	0.0000000	0.0001452	0.0022869
ABCB6	SRRM2-AS1	0.1911458	6.3089551:8.5820514:0.0802205:0.0710489:0.0618770:0.0527020:0.0435136:0.0343126:0.0251124:0.0159271:0.0067533:-0.0024407:-0.0116918:-0.0209959:-0.0303353:-0.0396946:-0.0490581:-0.0584103:-0.0677356:-0.0770218:-0.0862813:-0.0955364	0.0000000	0.0000000	0.0184009	0.0022869
FXC1	LOC100128822	0.5194368	7.0560669:8.5233909:8.6933105:8.6250512:8.5567973:8.4885764:8.4204213:8.3523640:8.2844026:8.2164607:8.1484584:8.0803775:8.0122556:7.9441355:7.8760602:7.8080725:7.7402153:7.6725313:7.6050631:7.5378326:7.4707687:7.4037315	0.0000000	0.0000000	0.0014328	0.0123607
CEP70	LOC100128822	0.5178457	5.9395970:8.7861939:-0.5066475:-0.4538708:-0.4011063:-0.3483828:-0.2956800:-0.2430043:-0.1903197:-0.1375606:-0.0846706:-0.0316416:0.0214857:0.0746658:0.1278532:0.1810024:0.2340725:0.2870650:0.3400523:0.3930929:0.4461675:0.4992478	0.0000000	0.0000000	0.0129573	0.0123607
TJP2	LOC100128822	0.1631102	5.4136909:11.8432017:-0.0976101:-0.0878814:-0.0781427:-0.0683538:-0.0584523:-0.0483698:-0.0380430:-0.0274704:-0.0166936:-0.0057550:0.0053028:0.0164376:0.0276067:0.0387679:0.0498863:0.0609482:0.0719284:0.0828069:0.0936382:0.1044709	0.0000000	0.0000000	0.0140931	0.0123607
LINC00307	LOC100128830	0.1371681	2.5405289:2.9320520:4.2237359:4.2288109:4.2338857:4.2389594:4.2440326:4.2491064:4.2541825:4.2592631:4.2643498:4.2694420:4.2745381:4.2796381:4.2847444:4.2898581:4.2949788:4.3001058:4.3052372:4.3103717:4.3155078:4.3206440	0.0000000	0.0000000	0.0016470	0.0000099
GPKOW	LOC100128830	0.1056782	8.5893897:9.1453334:0.0946894:0.0831465:0.0716039:0.0600627:0.0485235:0.0369862:0.0254513:0.0139227:0.0024046:-0.0090997:-0.0205887:-0.0320632:-0.0435241:-0.0549727:-0.0664103:-0.0778384:-0.0892592:-0.1006749:-0.1120882:-0.1235010	0.0000000	0.0000000	0.0009180	0.0000099
RXRG	LOC100128830	0.1135431	4.2128209:4.8714152:0.0116274:0.0097872:0.0079468:0.0061050:0.0042619:0.0024192:0.0005787:-0.0012576:-0.0030878:-0.0049122:-0.0067310:-0.0085431:-0.0103476:-0.0121440:-0.0139328:-0.0157153:-0.0174932:-0.0192680:-0.0210411:-0.0228141	0.0000000	0.0000000	0.0004407	0.0000099
CBX3	LOC100128830	0.1126761	7.8101977:8.6082936:0.0402726:0.0365286:0.0327848:0.0290423:0.0253025:0.0215668:0.0178363:0.0141118:0.0103911:0.0066710:0.0029479:-0.0007818:-0.0045216:-0.0082748:-0.0120419:-0.0158202:-0.0196066:-0.0233980:-0.0271913:-0.0309847	0.0000000	0.0000000	0.0028840	0.0000099
CCDC39	LOC100128830	0.1447721	2.5750989:3.0072771:0.0750800:0.0687013:0.0623229:0.0559457:0.0495713:0.0432008:0.0368355:0.0304770:0.0241260:0.0177833:0.0114480:0.0051185:-0.0012074:-0.0075323:-0.0138598:-0.0201912:-0.0265243:-0.0328569:-0.0391886:-0.0455201	0.0000000	0.0000000	0.0009336	0.0000099
DEFB127	LOC100128830	0.1485468	2.7993878:3.3459891:-0.1093828:-0.0965585:-0.0837344:-0.0709123:-0.0580944:-0.0452833:-0.0324807:-0.0196867:-0.0069011:0.0058757:0.0186418:0.0313979:0.0441479:0.0568956:0.0696436:0.0823941:0.0951480:0.1079044:0.1206619:0.1334196	0.0000000	0.0000000	0.0000099	0.0000099
EZH1	LOC100128830	0.9748659	6.3284968:7.0665413:0.0079520:0.0071636:0.0063754:0.0055885:0.0048042:0.0040237:0.0032483:0.0024791:0.0017164:0.0009597:0.0002073:-0.0005429:-0.0012909:-0.0020355:-0.0027744:-0.0035070:-0.0042337:-0.0049556:-0.0056750:-0.0063939	0.0000000	0.0000000	0.0005710	0.0000099
LIME1	LOC100128830	0.1674947	5.9869470:6.6915070:-0.0748546:-0.0689066:-0.0629583:-0.0570084:-0.0510554:-0.0450976:-0.0391335:-0.0331616:-0.0271811:-0.0211922:-0.0151949:-0.0091894:-0.0031762:0.0028433:0.0088673:0.0148932:0.0209194:0.0269453:0.0329702:0.0389949	0.0000000	0.0000000	0.0016242	0.0000099
GRK7	LOC100128830	0.1323077	3.0800349:3.9528931:0.1340679:0.1186794:0.1032909:0.0879018:0.0725116:0.0571205:0.0417289:0.0263386:0.0109501:-0.0044351:-0.0198131:-0.0351813:-0.0505378:-0.0658827:-0.0812170:-0.0965427:-0.1118618:-0.1271767:-0.1424893:-0.1578016	0.0000000	0.0000000	0.0007363	0.0000099
LOC100505890	LOC100128830	0.2406471	4.0655378:4.7228371:-0.0225633:-0.0186803:-0.0147973:-0.0109150:-0.0070327:-0.0031469:0.0007462:0.0046501:0.0085664:0.0124957:0.0164388:0.0203954:0.0243645:0.0283453:0.0323367:0.0363366:0.0403431:0.0443538:0.0483667:0.0523800	0.0000000	0.0000000	0.0000097	0.0000099
ERI2	LOC100128830	0.2960188	3.5716568:4.6795560:0.1083343:0.0987717:0.0892094:0.0796494:0.0700936:0.0605439:0.0510020:0.0414694:0.0319471:0.0224346:0.0129309:0.0034341:-0.0060591:-0.0155529:-0.0250518:-0.0345581:-0.0440702:-0.0535866:-0.0631050:-0.0726238	0.0000000	0.0000000	0.0014711	0.0000099
LOC100506305	LOC100128830	0.1295925	4.3427838:5.6855212:0.0025509:0.0022540:0.0019576:0.0016635:0.0013742:0.0010922:0.0008196:0.0005581:0.0003087:0.0000707:-0.0001572:-0.0003751:-0.0005828:-0.0007800:-0.0009674:-0.0011470:-0.0013208:-0.0014906:-0.0016585:-0.0018261	0.0000000	0.0000000	0.0025823	0.0000099
LOC100505540	LOC100128830	0.1075529	3.9917568:4.5602871:0.0086635:0.0077035:0.0067434:0.0057819:0.0048176:0.0038491:0.0028752:0.0018954:0.0009136:-0.0000647:-0.0010340:-0.0019903:-0.0029328:-0.0038628:-0.0047823:-0.0056934:-0.0065981:-0.0074986:-0.0083970:-0.0092950	0.0000000	0.0000000	0.0057599	0.0000099
CDH18	LOC100128830	0.1984623	4.3581118:5.3048392:-0.0033591:-0.0029268:-0.0024947:-0.0020637:-0.0016351:-0.0012105:-0.0007925:-0.0003808:0.0000270:0.0004345:0.0008444:0.0012588:0.0016787:0.0021054:0.0025393:0.0029802:0.0034266:0.0038766:0.0043285:0.0047806	0.0000000	0.0000000	0.0037631	0.0000099
SMR3A	LOC100128830	0.1024096	2.6348459:3.1520892:-0.0163649:-0.0137519:-0.0111387:-0.0085219:-0.0058955:-0.0032550:-0.0005967:0.0020800:0.0047746:0.0074854:0.0102107:0.0129501:0.0157023:0.0184656:0.0212381:0.0240179:0.0268033:0.0295923:0.0323831:0.0351743	0.0000000	0.0000000	0.0009406	0.0000099
CCDC122	LOC100128830	0.1093750	2.6911110:3.8846222:0.1121761:0.1024198:0.0926639:0.0829095:0.0731584:0.0634121:0.0536722:0.0439403:0.0342174:0.0245024:0.0147937:0.0050901:-0.0046103:-0.0143103:-0.0240126:-0.0337166:-0.0434207:-0.0531242:-0.0628268:-0.0725292	0.0000000	0.0000000	0.0024580	0.0000099
FLJ38379	LOC100128830	0.1987980	2.4772588:3.7248832:0.0109416:0.0092924:0.0076430:0.0059930:0.0043418:0.0026896:0.0010388:-0.0006077:-0.0022466:-0.0038755:-0.0054924:-0.0070970:-0.0086896:-0.0102716:-0.0118449:-0.0134111:-0.0149721:-0.0165295:-0.0180852:-0.0196406	0.0000000	0.0000000	0.0058799	0.0000099
ABCD2	LOC100128830	0.2725431	2.2753698:3.0166021:-0.0712569:-0.0616153:-0.0519735:-0.0423304:-0.0326847:-0.0230349:-0.0133789:-0.0037144:0.0059603:0.0156447:0.0253381:0.0350402:0.0447501:0.0544669:0.0641893:0.0739162:0.0836464:0.0933790:0.1031127:0.1128466	0.0000000	0.0000000	0.0000080	0.0000099
CES5A	LOC100128830	0.1004532	3.6187839:4.2570749:0.0616175:0.0554364:0.0492555:0.0430754:0.0368972:0.0307217:0.0245499:0.0183826:0.0122202:0.0060615:-0.0000939:-0.0062452:-0.0123932:-0.0185390:-0.0246840:-0.0308293:-0.0369764:-0.0431259:-0.0492769:-0.0554282	0.0000000	0.0000000	0.0024413	0.0000099
RAB40C	LOC100128830	0.3673415	8.2520236:8.7032510:-0.1638542:-0.1480562:-0.1322581:-0.1164588:-0.1006572:-0.0848523:-0.0690440:-0.0532327:-0.0374191:-0.0216048:-0.0057901:0.0100267:0.0258469:0.0416702:0.0574958:0.0733220:0.0891465:0.1049683:0.1207881:0.1366075	0.0000000	0.0000000	0.0004030	0.0000099
FAM18A	LOC100128830	0.1329011	3.3461460:4.9720560:-0.0193291:-0.0161978:-0.0130667:-0.0099369:-0.0068067:-0.0036719:-0.0005283:0.0026255:0.0057900:0.0089652:0.0121509:0.0153467:0.0185524:0.0217663:0.0249872:0.0282136:0.0314442:0.0346775:0.0379123:0.0411472	0.0000000	0.0000000	0.0110695	0.0000099
LOC285548	LOC100128830	0.1149355	3.3961209:3.9222351:-0.0574257:-0.0507640:-0.0441017:-0.0374361:-0.0307641:-0.0240835:-0.0173924:-0.0106895:-0.0039742:0.0027527:0.0094894:0.0162340:0.0229845:0.0297406:0.0365033:0.0432717:0.0500444:0.0568201:0.0635973:0.0703746	0.0000000	0.0000000	0.0010671	0.0000099
LOC96610	LOC100128840	0.1053715	6.4438981:8.5026361:5.3225101:5.3599074:5.3973020:5.4346769:5.4719157:5.5088658:5.5455038:5.5818640:5.6179721:5.6538520:5.6895278:5.7250122:5.7602742:5.7953047:5.8301572:5.8648878:5.8995519:5.9341899:5.9688011:6.0034066	0.0000000	0.0000000	0.0122142	0.0299291
C8orf40	LOC100128840	0.9839490	9.1513728:10.7812110:0.2268833:0.2064145:0.1859389:0.1653993:0.1447321:0.1238834:0.1027993:0.0814267:0.0597594:0.0378897:0.0159360:-0.0059805:-0.0278167:-0.0495925:-0.0713297:-0.0930500:-0.1147751:-0.1365269:-0.1583205:-0.1801245	0.0000000	0.0000000	0.0025984	0.0299291
EVL	LOC100128840	0.1201231	4.2520961:9.4620896:0.0475500:0.0444098:0.0412283:0.0378309:0.0341366:0.0301497:0.0258814:0.0213428:0.0165451:0.0114992:0.0062165:0.0007078:-0.0050155:-0.0109509:-0.0170857:-0.0233869:-0.0298120:-0.0363125:-0.0428419:-0.0493756	0.0000000	0.0000000	0.0163758	0.0299291
FOCAD	LOC100128840	0.1223781	8.4639024:9.8510543:-0.0409950:-0.0366788:-0.0323570:-0.0280907:-0.0239247:-0.0198469:-0.0158439:-0.0119026:-0.0080096:-0.0041518:-0.0003158:0.0035142:0.0073769:0.0112739:0.0152233:0.0192670:0.0234470:0.0277898:0.0322189:0.0366554	0.0000000	0.0000000	0.0015638	0.0299291
TMEM185A	LOC100128840	0.2999912	6.5608391:8.1510669:-0.3602358:-0.3259532:-0.2916736:-0.2574160:-0.2232060:-0.1890658:-0.1550706:-0.1212454:-0.0875809:-0.0540675:-0.0206955:0.0125450:0.0456656:0.0787073:0.1117117:0.1447132:0.1777408:0.2107413:0.2437064:0.2766661	0.0000000	0.0000000	0.0042003	0.0299291
TGS1	LOC100128840	0.1852374	8.1191796:9.7202273:0.3244660:0.2871343:0.2497898:0.2123610:0.1747936:0.1371840:0.0996442:0.0622262:0.0249225:-0.0123457:-0.0496333:-0.0869500:-0.1243025:-0.1616975:-0.1991415:-0.2366413:-0.2742035:-0.3118252:-0.3494686:-0.3871151	0.0000000	0.0000000	0.0068532	0.0299291
RPL30	LOC100128840	0.2103110	13.5455665:14.1733171:0.1338597:0.1206875:0.1075096:0.0942975:0.0810165:0.0676219:0.0540610:0.0402773:0.0262594:0.0120163:-0.0024711:-0.0172217:-0.0322544:-0.0475883:-0.0632423:-0.0792353:-0.0955861:-0.1122763:-0.1291703:-0.1460934	0.0000000	0.0000000	0.0004021	0.0299291
CRIP3	LOC100128843	0.2861719	5.1202249:5.5927731:5.1957873:5.1868961:5.1780000:5.1690685:5.1600525:5.1508952:5.1415357:5.1319244:5.1220599:5.1119532:5.1016179:5.0910744:5.0803570:5.0695235:5.0586301:5.0477016:5.0367488:5.0257806:5.0148051:5.0038285	0.0000000	0.0000000	0.0000710	0.0024342
PRPF6	LOC100128843	0.1612782	7.0425919:8.8238660:-0.0816750:-0.0678103:-0.0539491:-0.0401077:-0.0263011:-0.0125479:0.0011155:0.0146536:0.0280330:0.0412738:0.0544142:0.0674748:0.0804657:0.0933969:0.1062784:0.1191200:0.1319318:0.1447237:0.1575056:0.1702859	0.0000000	0.0000000	0.0046388	0.0024342
LOC440864	LOC100128843	0.1710843	3.1023749:3.7830010:-0.0457720:-0.0413459:-0.0369211:-0.0325033:-0.0280995:-0.0237170:-0.0193626:-0.0150434:-0.0107666:-0.0065414:-0.0023898:0.0016912:0.0056999:0.0096350:0.0135057:0.0173276:0.0211163:0.0248833:0.0286398:0.0323947	0.0000000	0.0000000	0.0000098	0.0024342
WDR6	LOC100128843	0.9654250	4.7338079:6.0863682:-0.0208738:-0.0166705:-0.0124683:-0.0082735:-0.0041054:-0.0000018:0.0039759:0.0078255:0.0115636:0.0152015:0.0187498:0.0222185:0.0256175:0.0289568:0.0322463:0.0354960:0.0387158:0.0419157:0.0451057:0.0482940	0.0000000	0.0000000	0.0006230	0.0024342
PTH1R	LOC100128843	0.2978208	5.9933428:6.7824741:-0.0496190:-0.0446619:-0.0397060:-0.0347572:-0.0298225:-0.0249089:-0.0200235:-0.0151760:-0.0103868:-0.0056711:-0.0010520:0.0034637:0.0078896:0.0122402:0.0165334:0.0207853:0.0250073:0.0292095:0.0334017:0.0375922	0.0000000	0.0000000	0.0003546	0.0024342
ALPL	LOC100128881	0.1403914	3.6370179:4.0779511:6.5895496:6.6006097:6.6116676:6.6227122:6.6337317:6.6447227:6.6556770:6.6665790:6.6774187:6.6881933:6.6989161:6.7096066:6.7202825:6.7309568:6.7416328:6.7523100:6.7629882:6.7736671:6.7843463:6.7950255	0.0000000	0.0000000	0.0000947	0.0002094
PNPT1	LOC100128881	0.1965812	10.3486642:11.4603892:0.0073095:0.0065556:0.0057987:0.0050243:0.0042162:0.0033632:0.0024671:0.0015271:0.0005382:-0.0005008:-0.0015812:-0.0026913:-0.0038209:-0.0049659:-0.0061252:-0.0072977:-0.0084822:-0.0096775:-0.0108803:-0.0120844	0.0000000	0.0000000	0.0019996	0.0002094
FLT4	LOC100128881	0.1641337	4.7764267:6.6775800:-0.0360499:-0.0314919:-0.0269369:-0.0223997:-0.0178968:-0.0134383:-0.0090296:-0.0046833:-0.0004043:0.0038100:0.0079639:0.0120667:0.0161306:0.0201678:0.0241866:0.0281894:0.0321784:0.0361599:0.0401404:0.0441209	0.0000000	0.0000000	0.0115658	0.0002094
NSRP1	LOC100128881	0.1690856	8.9881286:9.9748832:-0.1101464:-0.0993517:-0.0885601:-0.0777865:-0.0670490:-0.0563656:-0.0457543:-0.0352324:-0.0248098:-0.0144881:-0.0042603:0.0058787:0.0159347:0.0259203:0.0358480:0.0457340:0.0555939:0.0654378:0.0752738:0.0851084	0.0000000	0.0000000	0.0015387	0.0002094
PAPSS1	LOC100128881	0.9831656	10.4017362:11.1128408:-0.0814002:-0.0740413:-0.0666823:-0.0593259:-0.0519750:-0.0446296:-0.0372893:-0.0299540:-0.0226232:-0.0152967:-0.0079739:-0.0006538:0.0066606:0.0139543:0.0212157:0.0284467:0.0356503:0.0428309:0.0499965:0.0571592	0.0000000	0.0000000	0.0012245	0.0002094
AKR1C4	LOC100128881	0.3893254	2.8580870:4.3773891:-0.1084225:-0.0848168:-0.0612150:-0.0376396:-0.0141201:0.0093324:0.0327141:0.0560260:0.0792742:0.1024660:0.1256089:0.1487100:0.1717769:0.1948166:0.2178367:0.2408444:0.2638470:0.2868499:0.3098533:0.3328568	0.0000000	0.0000000	0.0126219	0.0002094
CLIC4	LOC100128881	0.2326369	6.3311581:8.4010192:-0.1588950:-0.1435694:-0.1282437:-0.1129169:-0.0975919:-0.0822713:-0.0669545:-0.0516403:-0.0363267:-0.0210117:-0.0056937:0.0096217:0.0249265:0.0402088:0.0554597:0.0706764:0.0858629:0.1010248:0.1161700:0.1313121	0.0000000	0.0000000	0.0136622	0.0002094
GSN	LOC100128881	0.1089181	8.2619933:11.0710441:-0.1213273:-0.1092458:-0.0971641:-0.0850828:-0.0730020:-0.0609204:-0.0488367:-0.0367496:-0.0246615:-0.0125802:-0.0005156:0.0115234:0.0235289:0.0354979:0.0474286:0.0593211:0.0711807:0.0830130:0.0948280:0.1066398	0.0000000	0.0000000	0.0027552	0.0002094
TSEN2	LOC100128881	0.1424717	7.5192307:9.2328645:-0.2041061:-0.1818050:-0.1595070:-0.1372273:-0.1149806:-0.0927734:-0.0706101:-0.0484934:-0.0264188:-0.0043793:0.0176333:0.0396224:0.0615962:0.0835632:0.1055263:0.1274857:0.1494417:0.1713944:0.1933455:0.2152967	0.0000000	0.0000000	0.0033091	0.0002094
FUZ	LOC100128881	0.1248322	5.5491418:6.4877630:0.0974529:0.0882365:0.0790171:0.0697790:0.0605063:0.0511851:0.0418061:0.0323648:0.0228579:0.0132817:0.0036364:-0.0060710:-0.0158286:-0.0256282:-0.0354652:-0.0453314:-0.0552180:-0.0651167:-0.0750203:-0.0849244	0.0000000	0.0000000	0.0042503	0.0002094
ZNF358	LOC100128881	0.1938911	6.4653510:7.4317633:0.0984889:0.0875250:0.0765613:0.0655984:0.0546352:0.0436740:0.0327212:0.0217791:0.0108496:-0.0000612:-0.0109447:-0.0218024:-0.0326401:-0.0434632:-0.0542755:-0.0650742:-0.0758552:-0.0866177:-0.0973706:-0.1081219	0.0000000	0.0000000	0.0071142	0.0002094
SP6	LOC100128881	0.1123139	5.3779110:6.3806439:0.0263207:0.0226292:0.0189365:0.0152370:0.0115248:0.0077912:0.0040255:0.0002151:-0.0036401:-0.0075312:-0.0114491:-0.0153859:-0.0193406:-0.0233141:-0.0273025:-0.0312995:-0.0352990:-0.0392968:-0.0432936:-0.0472902	0.0000000	0.0000000	0.0051183	0.0002094
TCEANC2	LOC100128881	0.1324747	6.4953231:7.5288063:0.1881325:0.1642247:0.1403168:0.1164046:0.0924787:0.0685247:0.0445270:0.0204731:-0.0036504:-0.0278543:-0.0521426:-0.0765182:-0.1009856:-0.1255473:-0.1501957:-0.1749145:-0.1996862:-0.2244930:-0.2493175:-0.2741449	0.0000000	0.0000000	0.0032504	0.0002094
PTGES3	LOC100128881	0.1325829	12.8175448:13.3991138:0.0306052:0.0275173:0.0244266:0.0213186:0.0181761:0.0149868:0.0117480:0.0084635:0.0051425:0.0017946:-0.0015720:-0.0049589:-0.0083667:-0.0117935:-0.0152378:-0.0186976:-0.0221713:-0.0256558:-0.0291442:-0.0326327	0.0000000	0.0000000	0.0005308	0.0002094
NDN	LOC100128881	0.1664050	4.6618241:5.2944432:0.0951665:0.0849936:0.0748177:0.0646241:0.0543952:0.0441141:0.0337667:0.0233465:0.0128533:0.0022853:-0.0083598:-0.0190737:-0.0298454:-0.0406578:-0.0514928:-0.0623369:-0.0731820:-0.0840262:-0.0948699:-0.1057135	0.0000000	0.0000000	0.0015657	0.0002094
CTRL	LOC100128881	0.1876570	4.8422941:6.0989610:-0.1323232:-0.1163269:-0.1003289:-0.0843205:-0.0682911:-0.0522304:-0.0361403:-0.0200397:-0.0039515:0.0121142:0.0281596:0.0441864:0.0601965:0.0761921:0.0921763:0.1081563:0.1241362:0.1401162:0.1560962:0.1720763	0.0000000	0.0000000	0.0064657	0.0002094
RSPH10B2	LOC100128881	0.1166667	6.8440498:7.3768183:-0.0126080:-0.0111757:-0.0097434:-0.0083123:-0.0068888:-0.0054802:-0.0040936:-0.0027343:-0.0014096:-0.0001280:0.0011066:0.0023052:0.0034842:0.0046598:0.0058481:0.0070639:0.0083033:0.0095585:0.0108217:0.0120861	0.0000000	0.0000000	0.0002282	0.0002094
PLSCR3	LOC100128881	0.1041483	10.0732020:11.1012212:-0.0791442:-0.0719330:-0.0647232:-0.0575213:-0.0503336:-0.0431625:-0.0360091:-0.0288748:-0.0217609:-0.0146714:-0.0076110:-0.0005807:0.0064243:0.0134138:0.0203932:0.0273585:0.0343021:0.0412187:0.0481178:0.0550141	0.0000000	0.0000000	0.0029234	0.0002094
FBXO10	LOC100128881	0.1076625	6.2388700:7.1281911:-0.1055762:-0.0955297:-0.0854831:-0.0754356:-0.0653895:-0.0553512:-0.0453274:-0.0353217:-0.0253336:-0.0153681:-0.0054327:0.0044640:0.0143126:0.0241103:0.0338566:0.0435525:0.0532090:0.0628359:0.0724451:0.0820512	0.0000000	0.0000000	0.0049346	0.0002094
YPEL3	LOC100128881	0.1229183	6.0675429:7.8759452:-0.0280563:-0.0254902:-0.0229244:-0.0203634:-0.0178136:-0.0152773:-0.0127561:-0.0102512:-0.0077642:-0.0052965:-0.0028495:-0.0004242:0.0019783:0.0043612:0.0067313:0.0090909:0.0114418:0.0137872:0.0161328:0.0184786	0.0000000	0.0000000	0.0102895	0.0002094
DACT3	LOC100128893	0.1501951	5.7718457:7.3547469:5.1270805:5.1192094:5.1113449:5.1035235:5.0957945:5.0881696:5.0806563:5.0732875:5.0661057:5.0591309:5.0523453:5.0457477:5.0393318:5.0330844:5.0269921:5.0210403:5.0152040:5.0094539:5.0037561:4.9980677	0.0000000	0.0000000	0.0055668	0.0045283
KLHDC1	LOC100128893	0.1477273	4.6275147:6.1008049:-0.0273449:-0.0244170:-0.0214819:-0.0185047:-0.0154466:-0.0122958:-0.0090566:-0.0057545:-0.0023975:0.0010176:0.0045242:0.0081469:0.0118838:0.0156879:0.0195060:0.0232922:0.0270183:0.0306905:0.0343355:0.0379759	0.0000000	0.0000000	0.0022398	0.0045283
DTD1	LOC100128893	0.1021978	4.9387721:5.6292430:-0.2823823:-0.2521989:-0.2220259:-0.1919151:-0.1619280:-0.1321091:-0.1025057:-0.0731782:-0.0441663:-0.0154516:0.0130162:0.0412851:0.0693772:0.0972796:0.1249677:0.1524234:0.1796797:0.2068110:0.2338809:0.2609406	0.0000000	0.0000000	0.0005794	0.0045283
MZT2A	LOC100128893	0.1222352	10.8683223:11.6157666:0.1248499:0.1141244:0.1034076:0.0927325:0.0821286:0.0716251:0.0612472:0.0510095:0.0409251:0.0310073:0.0212690:0.0117236:0.0023856:-0.0067382:-0.0156567:-0.0244273:-0.0331184:-0.0417718:-0.0504041:-0.0590324	0.0000000	0.0000000	0.0028519	0.0045283
RPP25	LOC100128893	0.3000000	5.4249710:7.3536922:0.5395232:0.4986640:0.4578003:0.4169097:0.3759645:0.3349304:0.2937985:0.2525825:0.2112966:0.1699547:0.1285710:0.0871596:0.0457341:0.0042826:-0.0372349:-0.0788340:-0.1205314:-0.1623074:-0.2041000:-0.2458931	0.0000000	0.0000000	0.0082283	0.0045283
CSF1R	LOC100128893	0.1115942	5.4735989:6.6873590:-0.0894211:-0.0773720:-0.0653219:-0.0532657:-0.0411947:-0.0290717:-0.0168327:-0.0044806:0.0079717:0.0205188:0.0331348:0.0458019:0.0585067:0.0712358:0.0839756:0.0967128:0.1094339:0.1221250:0.1347899:0.1474503	0.0000000	0.0000000	0.0086840	0.0045283
GREB1	LOC100128893	0.1434045	2.6478540:5.8366972:-0.4205572:-0.3732859:-0.3260078:-0.2786893:-0.2312817:-0.1837489:-0.1360998:-0.0883514:-0.0405255:0.0073381:0.0552059:0.1030707:0.1509435:0.1988292:0.2467199:0.2946049:0.3424735:0.3903147:0.4381301:0.4859409	0.0000000	0.0000000	0.0301581	0.0045283
PLXDC1	LOC100128893	0.9965699	3.0888080:5.6151272:-0.2206222:-0.1817821:-0.1429519:-0.1041767:-0.0654854:-0.0268904:0.0116444:0.0501275:0.0885511:0.1269070:0.1651867:0.2033822:0.2414851:0.2794871:0.3173764:0.3551511:0.3928378:0.4304660:0.4680649:0.5056590	0.0000000	0.0000000	0.0264269	0.0045283
PLA2G4C	LOC100128893	0.2378535	4.1421331:6.1574169:0.0671029:0.0591628:0.0512127:0.0432130:0.0351265:0.0269424:0.0186657:0.0103020:0.0018676:-0.0065963:-0.0150644:-0.0235184:-0.0319396:-0.0403256:-0.0486784:-0.0569859:-0.0652500:-0.0734786:-0.0816820:-0.0898797	0.0000000	0.0000000	0.0264198	0.0045283
GPR124	LOC100128893	0.1970310	3.4748980:5.7687622:-0.0350202:-0.0311560:-0.0272907:-0.0234252:-0.0195617:-0.0156847:-0.0117817:-0.0078640:-0.0039302:0.0000267:0.0040002:0.0079963:0.0120302:0.0161176:0.0202661:0.0244585:0.0286688:0.0328707:0.0370503:0.0412250	0.0000000	0.0000000	0.0400470	0.0045283
LHX1	LOC100128893	0.1489415	5.2197708:7.8082672:0.0435953:0.0369560:0.0303072:0.0236225:0.0169040:0.0101679:0.0034369:-0.0032721:-0.0099366:-0.0165121:-0.0229862:-0.0293646:-0.0356531:-0.0418572:-0.0479826:-0.0540349:-0.0600199:-0.0659432:-0.0718201:-0.0776879	0.0000000	0.0000000	0.0146508	0.0045283
GGCT	LOC100128893	0.1003953	11.3322972:12.1227323:-0.1506435:-0.1355903:-0.1205410:-0.1055009:-0.0904647:-0.0754269:-0.0603820:-0.0453369:-0.0303054:-0.0153051:-0.0003516:0.0145326:0.0293050:0.0439497:0.0584751:0.0729157:0.0873125:0.1017095:0.1161269:0.1305484	0.0000000	0.0000000	0.0040645	0.0045283
C1orf204	LOC100128893	0.1013809	4.8558759:8.0795785:0.5747118:0.4897887:0.4048721:0.3199814:0.2351121:0.1502627:0.0654384:-0.0193501:-0.1041040:-0.1888280:-0.2735346:-0.3582364:-0.4429459:-0.5276758:-0.6124386:-0.6972471:-0.7821137:-0.8670388:-0.9519919:-1.0369496	0.0000000	0.0000000	0.0148458	0.0045283
FAM70A	LOC100128922	0.5037816	2.4072079:3.2919041:2.8455582:2.8496233:2.8536874:2.8577512:2.8618354:2.8660000:2.8702872:2.8747102:2.8792742:2.8839656:2.8887583:2.8936145:2.8984990:2.9033811:2.9082379:2.9130497:2.9178024:2.9225100:2.9271950:2.9318762	0.0000000	0.0000000	0.0003943	0.0022534
GPR26	LOC100128922	0.4960400	2.8052999:3.7589122:-0.0838996:-0.0749901:-0.0660816:-0.0571790:-0.0482883:-0.0394155:-0.0305710:-0.0217579:-0.0129273:-0.0040258:0.0049735:0.0141021:0.0233880:0.0328455:0.0424807:0.0522766:0.0621991:0.0722063:0.0822558:0.0923124	0.0000000	0.0000000	0.0001979	0.0022534
CXorf36	LOC100128922	0.2623116	3.7047059:4.6650210:0.0323510:0.0280133:0.0236816:0.0193798:0.0151338:0.0109573:0.0068361:0.0027464:-0.0013305:-0.0053946:-0.0094188:-0.0134155:-0.0174161:-0.0214424:-0.0255008:-0.0295853:-0.0336893:-0.0378063:-0.0419299:-0.0460545	0.0000000	0.0000000	0.0000275	0.0022534
LOC440149	LOC100128922	0.2894057	4.2426619:4.9842449:-0.0779492:-0.0689651:-0.0599859:-0.0510379:-0.0421552:-0.0333703:-0.0247053:-0.0161801:-0.0078344:0.0002903:0.0081870:0.0158444:0.0232539:0.0304430:0.0374647:0.0443635:0.0511830:0.0579567:0.0647079:0.0714554	0.0000000	0.0000000	0.0005902	0.0022534
GLTSCR2	LOC100128922	0.2657602	9.0337409:9.7017938:-0.0232849:-0.0214274:-0.0195673:-0.0176913:-0.0157840:-0.0138325:-0.0118279:-0.0097654:-0.0076591:-0.0055229:-0.0033439:-0.0011017:0.0012165:0.0036041:0.0060483:0.0085413:0.0110696:0.0136267:0.0162025:0.0187807	0.0000000	0.0000000	0.0034482	0.0022534
IGHG1	LOC100128922	0.2917241	6.7680530:7.4091779:0.0211447:0.0190500:0.0169566:0.0148655:0.0127647:0.0106399:0.0084771:0.0062798:0.0040702:0.0018586:-0.0003343:-0.0024788:-0.0045705:-0.0066306:-0.0086825:-0.0107336:-0.0127802:-0.0148291:-0.0168837:-0.0189393	0.0000000	0.0000000	0.0035567	0.0022534
HIP1R	ZBTB42	0.1520753	6.9537558:9.0909072:6.3503575:6.3675950:6.3848280:6.4020424:6.4192412:6.4364301:6.4535992:6.4706816:6.4876362:6.5044522:6.5211453:6.5377343:6.5542399:6.5706881:6.5871172:6.6035667:6.6200758:6.6366782:6.6533508:6.6700355	0.0000000	0.0000000	0.0053352	0.0063227
MARVELD2	ZBTB42	0.4858088	3.3722340:7.2679111:-0.3599354:-0.3090120:-0.2580882:-0.2071687:-0.1562489:-0.1053265:-0.0543714:-0.0033647:0.0476685:0.0987316:0.1498413:0.2010149:0.2522691:0.3036216:0.3550942:0.4067197:0.4585223:0.5104681:0.5624868:0.6145178	0.0000000	0.0000000	0.0284451	0.0063227
EHF	ZBTB42	0.1246978	4.2124499:11.7734443:0.0361080:0.0316416:0.0271691:0.0226676:0.0180928:0.0134013:0.0085581:0.0035411:-0.0016429:-0.0069781:-0.0124483:-0.0180374:-0.0237293:-0.0295077:-0.0353557:-0.0412457:-0.0471403:-0.0530010:-0.0588076:-0.0646021	0.0000000	0.0000000	0.0218037	0.0063227
KRT15	ZBTB42	0.5417253	5.6128949:9.0222684:-0.0962395:-0.0838685:-0.0714956:-0.0591172:-0.0467472:-0.0343997:-0.0221027:-0.0099146:0.0021488:0.0141010:0.0259594:0.0377413:0.0494638:0.0611455:0.0728207:0.0845285:0.0963078:0.1081915:0.1201475:0.1321156	0.0000000	0.0000000	0.0469683	0.0063227
IFNA2	LOC100128946	0.2173591	2.9789030:3.5871750:6.2617031:6.2678888:6.2740750:6.2802640:6.2864542:6.2926423:6.2988294:6.3050190:6.3112197:6.3174409:6.3236932:6.3299960:6.3363456:6.3427298:6.3491504:6.3556146:6.3621292:6.3686933:6.3752870:6.3818847	0.0000000	0.0000000	0.0000228	0.0007827
TP73	LOC100128946	0.1168089	3.6370179:4.2475229:-0.1035391:-0.0930748:-0.0826106:-0.0721477:-0.0616873:-0.0512306:-0.0407788:-0.0303323:-0.0198836:-0.0094127:0.0010878:0.0116057:0.0221400:0.0326969:0.0432905:0.0539357:0.0646343:0.0753698:0.0861238:0.0968809	0.0000000	0.0000000	0.0000145	0.0007827
LOC100506655	LOC100128946	0.2127660	4.0826119:4.5113789:-0.0701358:-0.0622529:-0.0543703:-0.0464949:-0.0386475:-0.0308583:-0.0231557:-0.0155674:-0.0081061:-0.0007668:0.0064693:0.0136222:0.0207115:0.0277475:0.0347267:0.0416534:0.0485490:0.0554356:0.0623242:0.0692151	0.0000000	0.0000000	0.0000099	0.0007827
XKR4	LOC100128946	0.7100345	2.9443129:3.4156700:-0.0314957:-0.0289221:-0.0263487:-0.0237765:-0.0212067:-0.0186391:-0.0160702:-0.0134963:-0.0109131:-0.0083110:-0.0056815:-0.0030128:-0.0002822:0.0025190:0.0053943:0.0083598:0.0114120:0.0145212:0.0176552:0.0207927	0.0000000	0.0000000	0.0000236	0.0007827
MAP1LC3B2	LOC100128946	0.1603579	4.3034948:4.9180432:-0.0265885:-0.0240706:-0.0215550:-0.0190538:-0.0165811:-0.0141513:-0.0117787:-0.0094775:-0.0072615:-0.0051399:-0.0031114:-0.0011575:0.0007385:0.0025824:0.0043817:0.0061549:0.0079116:0.0096634:0.0114175:0.0131722	0.0000000	0.0000000	0.0000151	0.0007827
GRIK5	LOC100128946	0.1401532	4.1210817:4.7739893:-0.0534745:-0.0486921:-0.0439080:-0.0391132:-0.0342970:-0.0294496:-0.0245630:-0.0196326:-0.0146542:-0.0096192:-0.0045132:0.0006728:0.0059408:0.0112833:0.0166654:0.0220675:0.0274882:0.0329296:0.0383888:0.0438521	0.0000000	0.0000000	0.0000994	0.0007827
C1orf228	LOC100128946	0.4345193	2.3858730:3.4121090:-0.0015949:-0.0011875:-0.0007815:-0.0003849:-0.0000070:0.0003359:0.0006166:0.0008001:0.0008678:0.0008125:0.0006485:0.0003981:0.0000862:-0.0002625:-0.0006246:-0.0009878:-0.0013445:-0.0016895:-0.0020270:-0.0023633	0.0000000	0.0000000	0.0020950	0.0007827
HLA-DPB1	LOC100128946	0.5025888	4.6697368:5.1455403:0.0249517:0.0223471:0.0197423:0.0171363:0.0145336:0.0119470:0.0093857:0.0068617:0.0043899:0.0019819:-0.0003510:-0.0025980:-0.0047639:-0.0068645:-0.0089067:-0.0108877:-0.0128079:-0.0146866:-0.0165443:-0.0183981	0.0000000	0.0000000	0.0002190	0.0007827
TRPM5	MAPT-AS1	0.8147771	4.3319057:5.0534879:2.8410471:2.8596876:2.8783207:2.8969102:2.9154276:2.9338730:2.9522501:2.9705642:2.9888290:3.0070599:3.0252720:3.0434807:3.0616969:3.0799351:3.0982177:3.1165333:3.1348707:3.1532237:3.1715848:3.1899471	0.0000000	0.0000000	0.0000190	0.0028802
SMTNL1	LOC100128988	0.1688995	5.4009479:6.0259949:4.5184418:4.5142794:4.5101192:4.5059724:4.5018522:4.4977719:4.4937450:4.4897846:4.4859042:4.4821253:4.4784904:4.4750203:4.4717004:4.4685125:4.4654498:4.4624627:4.4594996:4.4565415:4.4535810:4.4506175	0.0000000	0.0000000	0.0001693	0.0026025
NPBWR1	LOC100128988	0.4929488	5.5516590:6.3027469:-0.0542569:-0.0463821:-0.0385017:-0.0305911:-0.0226430:-0.0146450:-0.0065764:0.0015864:0.0098937:0.0183701:0.0270096:0.0358141:0.0447838:0.0538967:0.0631193:0.0724242:0.0817907:0.0911981:0.1006261:0.1100574	0.0000000	0.0000000	0.0000099	0.0026025
A1BG-AS1	LOC100128988	0.2022867	5.4027480:6.4413730:0.0604119:0.0548412:0.0492676:0.0436766:0.0380504:0.0323718:0.0266257:0.0208061:0.0149195:0.0089957:0.0030722:-0.0028083:-0.0086011:-0.0142771:-0.0198547:-0.0253773:-0.0308807:-0.0363764:-0.0418677:-0.0473582	0.0000000	0.0000000	0.0077112	0.0026025
HIST3H3	LOC100128988	0.9360956	4.9546808:5.5213409:-0.0631709:-0.0556396:-0.0481133:-0.0406163:-0.0331817:-0.0258503:-0.0186641:-0.0116390:-0.0047720:0.0019427:0.0085207:0.0149896:0.0213779:0.0277265:0.0340824:0.0404514:0.0468183:0.0531744:0.0595228:0.0658691	0.0000000	0.0000000	0.0011537	0.0026025
RNF40	LOC100128988	0.3627539	5.9079427:6.7447620:-0.0741938:-0.0657455:-0.0573023:-0.0488916:-0.0405575:-0.0323380:-0.0242508:-0.0163107:-0.0085316:-0.0009098:0.0065687:0.0139016:0.0210965:0.0281753:0.0351784:0.0421420:0.0490970:0.0560699:0.0630562:0.0700447	0.0000000	0.0000000	0.0066303	0.0026025
TGM5	LOC100128988	0.1657839	5.8874158:6.5270029:0.0687427:0.0616351:0.0545290:0.0474318:0.0403528:0.0333075:0.0263181:0.0194137:0.0126401:0.0060456:-0.0003654:-0.0066150:-0.0127074:-0.0186515:-0.0244552:-0.0301331:-0.0357112:-0.0412146:-0.0466762:-0.0521309	0.0000000	0.0000000	0.0002835	0.0026025
C21orf119	LOC100128988	0.1094421	6.9822067:8.4616090:0.0549769:0.0496783:0.0443757:0.0390377:0.0336113:0.0280394:0.0222486:0.0161896:0.0098364:0.0031623:-0.0038099:-0.0110007:-0.0183270:-0.0257162:-0.0331013:-0.0404511:-0.0477724:-0.0550750:-0.0623686:-0.0696608	0.0000000	0.0000000	0.0085715	0.0026025
MTA2	LOC100128988	0.1289199	5.2323207:6.6728030:0.0129237:0.0116660:0.0104050:0.0091287:0.0078242:0.0064793:0.0050820:0.0036292:0.0021189:0.0005491:-0.0010816:-0.0027692:-0.0044802:-0.0061816:-0.0078651:-0.0095175:-0.0111350:-0.0127260:-0.0143036:-0.0158790	0.0000000	0.0000000	0.0065165	0.0026025
LOC143188	LOC100128993	0.2786329	4.1969398:5.0954233:3.6220728:3.6237854:3.6254972:3.6272046:3.6289033:3.6305889:3.6322570:3.6339032:3.6355231:3.6371100:3.6386618:3.6401920:3.6417173:3.6432538:3.6447981:3.6463479:3.6479039:3.6494700:3.6510448:3.6526210	0.0000000	0.0000000	0.0005647	0.0007519
LINC00307	LOC100128993	0.2674352	2.5405289:2.9320520:-0.0060499:-0.0053504:-0.0046507:-0.0039500:-0.0032501:-0.0025544:-0.0018720:-0.0012154:-0.0005967:-0.0000247:0.0004940:0.0009536:0.0013419:0.0016403:0.0018368:0.0019289:0.0019296:0.0018681:0.0017755:0.0016778	0.0000000	0.0000000	0.0016470	0.0007519
FAM9C	LOC100128993	0.3088645	3.3182060:3.9416860:0.0839997:0.0721259:0.0602477:0.0483468:0.0364116:0.0244558:0.0125048:0.0005722:-0.0113432:-0.0232469:-0.0351472:-0.0470535:-0.0589755:-0.0709218:-0.0828899:-0.0948755:-0.1068743:-0.1188818:-0.1308937:-0.1429063	0.0000000	0.0000000	0.0003756	0.0007519
FAM26E	LOC100128993	0.2997889	5.1858467:5.6309663:-0.0710232:-0.0632833:-0.0555431:-0.0478021:-0.0400680:-0.0323500:-0.0246416:-0.0169315:-0.0092082:-0.0014630:0.0062871:0.0140249:0.0217391:0.0294192:0.0370608:0.0446682:0.0522561:0.0598390:0.0674216:0.0750043	0.0000000	0.0000000	0.0003826	0.0007519
UBAP1L	LOC100128993	0.8472587	5.6207117:6.2195049:-0.0694628:-0.0609650:-0.0524679:-0.0439752:-0.0354923:-0.0270403:-0.0186506:-0.0103478:-0.0021555:0.0059187:0.0138813:0.0217400:0.0295261:0.0372734:0.0449875:0.0526692:0.0603246:0.0679627:0.0755920:0.0832199	0.0000000	0.0000000	0.0000098	0.0007519
C16orf3	C20orf181	0.1180444	3.3792378:4.0233651:4.9579917:4.9582655:4.9585403:4.9588241:4.9591276:4.9594619:4.9598378:4.9602664:4.9607581:4.9613232:4.9619720:4.9627165:4.9635731:4.9645571:4.9656584:4.9668545:4.9681152:4.9694138:4.9707309:4.9720511	0.0000000	0.0000000	0.0009409	0.0003103
DND1	C20orf181	0.1607330	7.7449349:8.3553334:0.1739314:0.1538939:0.1338594:0.1138435:0.0938664:0.0739492:0.0541027:0.0343321:0.0146364:-0.0049878:-0.0245451:-0.0440388:-0.0634714:-0.0828449:-0.1021691:-0.1214548:-0.1407128:-0.1599537:-0.1791871:-0.1984193	0.0000000	0.0000000	0.0038584	0.0003103
IFT27	C20orf181	0.2207825	5.6951260:6.8216473:0.0012873:0.0010322:0.0007801:0.0005466:0.0003489:0.0001931:0.0000698:-0.0000373:-0.0001398:-0.0002342:-0.0003103:-0.0003696:-0.0004165:-0.0004540:-0.0004805:-0.0004956:-0.0004986:-0.0004891:-0.0004720:-0.0004536	0.0000000	0.0000000	0.0011004	0.0003103
C2CD4B	C20orf181	0.8122404	5.8823999:6.8745271:-0.2028928:-0.1863433:-0.1697925:-0.1532342:-0.1366609:-0.1200648:-0.1034366:-0.0867653:-0.0700402:-0.0532486:-0.0363750:-0.0194065:-0.0023432:0.0148014:0.0320178:0.0493044:0.0666571:0.0840551:0.1014727:0.1188934	0.0000000	0.0000000	0.0023578	0.0003103
DNM1P35	C20orf181	0.1390122	4.0558027:4.8674203:-0.1087318:-0.0984325:-0.0881326:-0.0778294:-0.0675193:-0.0571991:-0.0468654:-0.0365163:-0.0261558:-0.0157896:-0.0054199:0.0049495:0.0153211:0.0257109:0.0361279:0.0465754:0.0570483:0.0675382:0.0780366:0.0885364	0.0000000	0.0000000	0.0007027	0.0003103
ABLIM2	C20orf181	0.3487075	3.9755470:4.8032952:0.0973522:0.0877456:0.0781396:0.0685371:0.0589455:0.0493754:0.0398370:0.0303348:0.0208680:0.0114274:0.0020111:-0.0073850:-0.0167707:-0.0261569:-0.0355543:-0.0449716:-0.0544153:-0.0638845:-0.0733667:-0.0828508	0.0000000	0.0000000	0.0004767	0.0003103
SIAH3	C20orf181	0.1304314	2.5837499:3.2112862:0.0911369:0.0765227:0.0619117:0.0473188:0.0327545:0.0182248:0.0037379:-0.0107040:-0.0251025:-0.0394638:-0.0537926:-0.0680943:-0.0823724:-0.0966302:-0.1108711:-0.1250985:-0.1393158:-0.1535262:-0.1677333:-0.1819399	0.0000000	0.0000000	0.0002482	0.0003103
ASGR2	C20orf181	0.4833225	5.2074260:5.8641959:-0.0072130:-0.0067925:-0.0063707:-0.0059411:-0.0054941:-0.0050187:-0.0045040:-0.0039391:-0.0033130:-0.0026155:-0.0018405:-0.0009891:-0.0000765:0.0008785:0.0018610:0.0028652:0.0038873:0.0049227:0.0059660:0.0070106	0.0000000	0.0000000	0.0004290	0.0003103
TDG	C20orf181	0.2095847	10.2330665:10.7686177:-0.0217097:-0.0194803:-0.0172496:-0.0150113:-0.0127583:-0.0104855:-0.0081990:-0.0059118:-0.0036390:-0.0013864:0.0008476:0.0030706:0.0052915:0.0075191:0.0097622:0.0120282:0.0143185:0.0166257:0.0189415:0.0212586	0.0000000	0.0000000	0.0014937	0.0003103
ZNF414	C20orf181	0.1438840	5.6171388:6.4759651:0.1011624:0.0871475:0.0731322:0.0591148:0.0450953:0.0310740:0.0170544:0.0030473:-0.0109423:-0.0249159:-0.0388770:-0.0528208:-0.0667394:-0.0806249:-0.0944788:-0.1083110:-0.1221315:-0.1359451:-0.1497554:-0.1635651	0.0000000	0.0000000	0.0012088	0.0003103
PANK4	C20orf181	0.1260309	6.8389677:7.7930213:-0.1066651:-0.0952497:-0.0838301:-0.0723846:-0.0608867:-0.0493194:-0.0376837:-0.0259834:-0.0142224:-0.0024053:0.0094691:0.0214107:0.0334246:0.0454990:0.0576143:0.0697527:0.0819022:0.0940585:0.1062182:0.1183785	0.0000000	0.0000000	0.0012859	0.0003103
GRAP	C20orf181	0.1894465	4.7613067:5.4354693:0.0530190:0.0479944:0.0429707:0.0379558:0.0329578:0.0279798:0.0230240:0.0180978:0.0132171:0.0083968:0.0036546:-0.0009903:-0.0055252:-0.0099464:-0.0142608:-0.0184836:-0.0226410:-0.0267566:-0.0308521:-0.0349449	0.0000000	0.0000000	0.0003198	0.0003103
C20orf195	LOC100129029	0.1218487	4.8203577:5.9375793:3.8665674:3.8764738:3.8863798:3.8962818:3.9061727:3.9160451:3.9258936:3.9357172:3.9455173:3.9552955:3.9650551:3.9747995:3.9845326:3.9942578:4.0039783:4.0136955:4.0234101:4.0331230:4.0428351:4.0525470	0.0000000	0.0000000	0.0099782	0.0000096
FLJ39080	LOC100129029	0.2485939	4.1475729:4.8897611:-0.1748206:-0.1575557:-0.1402909:-0.1230262:-0.1057619:-0.0884981:-0.0712349:-0.0539725:-0.0367102:-0.0194451:-0.0021736:0.0151058:0.0323917:0.0496824:0.0669759:0.0842684:0.1015583:0.1188461:0.1361331:0.1534199	0.0000000	0.0000000	0.0012119	0.0000096
A2ML1	LOC100129029	0.1661891	3.9115938:4.3248120:0.0087584:0.0077574:0.0067564:0.0057559:0.0047552:0.0037538:0.0027518:0.0017493:0.0007469:-0.0002548:-0.0012556:-0.0022557:-0.0032553:-0.0042559:-0.0052589:-0.0062662:-0.0072774:-0.0082897:-0.0093021:-0.0103145	0.0000000	0.0000000	0.0000368	0.0000096
GRIA4	LOC100129029	0.2975391	2.3156680:2.7029441:0.0779026:0.0676319:0.0573605:0.0470842:0.0367985:0.0264989:0.0161816:0.0058441:-0.0045134:-0.0148874:-0.0252747:-0.0356730:-0.0460799:-0.0564932:-0.0669101:-0.0773283:-0.0877472:-0.0981667:-0.1085863:-0.1190060	0.0000000	0.0000000	0.0025866	0.0000096
KHDRBS2	LOC100129029	0.1034483	4.2674607:4.9505173:0.1183782:0.1047602:0.0911421:0.0775230:0.0639012:0.0502726:0.0366334:0.0229805:0.0093152:-0.0043604:-0.0180431:-0.0317308:-0.0454227:-0.0591183:-0.0728169:-0.0865180:-0.1002211:-0.1139257:-0.1276311:-0.1413368	0.0000000	0.0000000	0.0010075	0.0000096
FGFR4	LOC100129029	0.1116352	6.1818007:7.9299389:0.0305198:0.0273402:0.0241607:0.0209820:0.0178054:0.0146324:0.0114625:0.0082955:0.0051318:0.0019723:-0.0011818:-0.0043294:-0.0074687:-0.0106018:-0.0137327:-0.0168639:-0.0199953:-0.0231267:-0.0262582:-0.0293896	0.0000000	0.0000000	0.0065195	0.0000096
MMP20	LOC100129029	0.2962963	2.6759960:3.2549032:-0.1803445:-0.1598110:-0.1392776:-0.1187443:-0.0982113:-0.0776788:-0.0571486:-0.0366212:-0.0160949:0.0044330:0.0249663:0.0455078:0.0660568:0.0866115:0.1071713:0.1277359:0.1483050:0.1688770:0.1894506:0.2100244	0.0000000	0.0000000	0.0007599	0.0000096
HUS1B	LOC100129029	0.2821670	2.8649389:3.6114691:-0.0165721:-0.0148897:-0.0132071:-0.0115227:-0.0098346:-0.0081410:-0.0064395:-0.0047259:-0.0029977:-0.0012559:0.0004987:0.0022650:0.0040410:0.0058225:0.0076053:0.0093867:0.0111667:0.0129455:0.0147240:0.0165024	0.0000000	0.0000000	0.0000098	0.0000096
IL17RB	LOC100129029	0.1110039	4.9508418:7.2256642:0.0108403:0.0090083:0.0071764:0.0053463:0.0035211:0.0017013:-0.0001134:-0.0019233:-0.0037292:-0.0055316:-0.0073306:-0.0091267:-0.0109201:-0.0127112:-0.0145003:-0.0162877:-0.0180738:-0.0198588:-0.0216432:-0.0234274	0.0000000	0.0000000	0.0281229	0.0000096
PICK1	LOC100129029	0.2937771	6.6870669:7.1942192:0.0050294:0.0042380:0.0034467:0.0026553:0.0018640:0.0010723:0.0002810:-0.0005071:-0.0012906:-0.0020697:-0.0028442:-0.0036140:-0.0043797:-0.0051420:-0.0059013:-0.0066583:-0.0074135:-0.0081676:-0.0089210:-0.0096744	0.0000000	0.0000000	0.0012201	0.0000096
TRIML1	LOC100129029	0.1066282	4.1080407:4.5553633:0.0590186:0.0539087:0.0487990:0.0436902:0.0385835:0.0334799:0.0283803:0.0232858:0.0181975:0.0131163:0.0080422:0.0029748:-0.0020871:-0.0071481:-0.0122119:-0.0172770:-0.0223416:-0.0274055:-0.0324689:-0.0375323	0.0000000	0.0000000	0.0022591	0.0000096
CTXN3	LOC100129029	0.2691415	2.7141239:3.2075041:0.1094308:0.0974999:0.0855692:0.0736393:0.0617110:0.0497849:0.0378609:0.0259383:0.0140164:0.0020968:-0.0098195:-0.0217341:-0.0336495:-0.0455681:-0.0574927:-0.0694254:-0.0813656:-0.0933106:-0.1052581:-0.1172059	0.0000000	0.0000000	0.0000232	0.0000096
OR6A2	LOC100129029	0.1967213	4.2561139:4.7929579:-0.0834876:-0.0743923:-0.0652970:-0.0562010:-0.0471038:-0.0380050:-0.0289047:-0.0198039:-0.0107053:-0.0016133:0.0074677:0.0165345:0.0255841:0.0346162:0.0436340:0.0526408:0.0616395:0.0706329:0.0796235:0.0886138	0.0000000	0.0000000	0.0000177	0.0000096
NT5DC4	LOC100129029	0.1749012	3.5335750:5.3772150:0.0229874:0.0194602:0.0159332:0.0124070:0.0088831:0.0053617:0.0018432:-0.0016745:-0.0051961:-0.0087220:-0.0122516:-0.0157839:-0.0193182:-0.0228537:-0.0263896:-0.0299251:-0.0334599:-0.0369940:-0.0405278:-0.0440614	0.0000000	0.0000000	0.0181962	0.0000096
CD177	LOC100129029	0.1490066	5.1144389:5.9623533:-0.0205308:-0.0183440:-0.0161572:-0.0139701:-0.0117828:-0.0095948:-0.0074058:-0.0052159:-0.0030257:-0.0008362:0.0013508:0.0035341:0.0057140:0.0078904:0.0100640:0.0122353:0.0144048:0.0165730:0.0187407:0.0209082	0.0000000	0.0000000	0.0035743	0.0000096
EYS	LOC100129029	0.2433697	2.4898969:3.8221842:0.0703960:0.0599826:0.0495688:0.0391532:0.0287369:0.0183218:0.0079097:-0.0024984:-0.0129036:-0.0233075:-0.0337105:-0.0441119:-0.0545113:-0.0649083:-0.0753030:-0.0856960:-0.0960874:-0.1064777:-0.1168674:-0.1272569	0.0000000	0.0000000	0.0111797	0.0000096
GPC2	LOC100129029	0.1453831	5.6815280:6.8926803:-0.0382368:-0.0336215:-0.0290061:-0.0243905:-0.0197746:-0.0151582:-0.0105418:-0.0059270:-0.0013109:0.0033101:0.0079364:0.0125679:0.0172042:0.0218451:0.0264905:0.0311397:0.0357919:0.0404460:0.0451011:0.0497564	0.0000000	0.0000000	0.0059229	0.0000096
IZUMO4	LOC100129029	0.2995896	3.9157669:4.9512669:0.0100920:0.0083902:0.0066884:0.0049864:0.0032846:0.0015851:-0.0001102:-0.0017996:-0.0034815:-0.0051566:-0.0068258:-0.0084891:-0.0101467:-0.0117996:-0.0134484:-0.0150940:-0.0167371:-0.0183786:-0.0200193:-0.0216599	0.0000000	0.0000000	0.0039222	0.0000096
IL29	LOC100129029	0.2148148	4.5752219:5.2246939:-0.0072795:-0.0062575:-0.0052352:-0.0042117:-0.0031861:-0.0021582:-0.0011278:-0.0000956:0.0009357:0.0019619:0.0029825:0.0039987:0.0050116:0.0060226:0.0070326:0.0080419:0.0090505:0.0100587:0.0110668:0.0120748	0.0000000	0.0000000	0.0001558	0.0000096
CELF4	LOC100129029	0.1892265	3.8859099:4.9604183:-0.0749364:-0.0643822:-0.0538285:-0.0432774:-0.0327305:-0.0221888:-0.0116523:-0.0011196:0.0094087:0.0199331:0.0304541:0.0409722:0.0514876:0.0620008:0.0725120:0.0830216:0.0935306:0.1040392:0.1145476:0.1250560	0.0000000	0.0000000	0.0060382	0.0000096
MYH8	LOC100129029	0.1525157	3.3854469:3.8097502:-0.0712684:-0.0645120:-0.0577558:-0.0510012:-0.0442500:-0.0375046:-0.0307683:-0.0240434:-0.0173312:-0.0106306:-0.0039383:0.0027491:0.0094352:0.0161231:0.0228154:0.0295134:0.0362162:0.0429214:0.0496278:0.0563344	0.0000000	0.0000000	0.0000231	0.0000096
GJB5	LOC100129029	0.9785560	3.7029139:5.5737320:0.0002266:0.0002024:0.0001783:0.0001547:0.0001306:0.0001047:0.0000749:0.0000392:-0.0000041:-0.0000538:-0.0001081:-0.0001666:-0.0002288:-0.0002943:-0.0003627:-0.0004336:-0.0005066:-0.0005812:-0.0006568:-0.0007325	0.0000000	0.0000000	0.0193350	0.0000096
MOP-1	LOC100129029	0.2020202	2.4605178:2.8413302:0.0816685:0.0739553:0.0662422:0.0585300:0.0508196:0.0431117:0.0354069:0.0277053:0.0200065:0.0123086:0.0046101:-0.0030871:-0.0107793:-0.0184656:-0.0261464:-0.0338229:-0.0414959:-0.0491660:-0.0568341:-0.0645017	0.0000000	0.0000000	0.0017699	0.0000096
MAGIX	LOC100129029	0.2638037	3.8252460:5.5251461:0.0605761:0.0505353:0.0404945:0.0304526:0.0204064:0.0103539:0.0002961:-0.0097655:-0.0198291:-0.0298938:-0.0399590:-0.0500241:-0.0600889:-0.0701526:-0.0802148:-0.0902751:-0.1003331:-0.1103896:-0.1204453:-0.1305009	0.0000000	0.0000000	0.0108556	0.0000096
LINC00334	LOC100129029	0.1455399	5.0731729:5.5294310:-0.1047900:-0.0959612:-0.0871325:-0.0783052:-0.0694822:-0.0606662:-0.0518602:-0.0430666:-0.0342879:-0.0255257:-0.0167815:-0.0080555:0.0006547:0.0093533:0.0180453:0.0267351:0.0354272:0.0441241:0.0528238:0.0615239	0.0000000	0.0000000	0.0037337	0.0000096
PCDHGB5	LOC100129029	0.2074380	6.2398647:6.8136459:-0.0833177:-0.0732429:-0.0631681:-0.0530930:-0.0430158:-0.0329342:-0.0228459:-0.0127487:-0.0026410:0.0074775:0.0176066:0.0277461:0.0378950:0.0480525:0.0582174:0.0683882:0.0785636:0.0887419:0.0989217:0.1091017	0.0000000	0.0000000	0.0014122	0.0000096
KIAA1654	LOC100129029	0.2661870	4.6501979:5.2687861:0.1062734:0.0968687:0.0874642:0.0780606:0.0686591:0.0592607:0.0498665:0.0404774:0.0310956:0.0217231:0.0123588:0.0030017:-0.0063494:-0.0156962:-0.0250397:-0.0343805:-0.0437190:-0.0530574:-0.0623972:-0.0717373	0.0000000	0.0000000	0.0007546	0.0000096
DHRS9	LOC100129029	0.1171717	3.5489119:4.8094922:-0.0163338:-0.0144492:-0.0125644:-0.0106786:-0.0087902:-0.0068962:-0.0049947:-0.0030867:-0.0011745:0.0007398:0.0026575:0.0045796:0.0065062:0.0084367:0.0103707:0.0123079:0.0142478:0.0161897:0.0181325:0.0200755	0.0000000	0.0000000	0.0125762	0.0000096
GPR78	LOC100129029	0.2102102	5.6168069:6.1401712:-0.0277742:-0.0248787:-0.0219832:-0.0190883:-0.0161954:-0.0133061:-0.0104235:-0.0075482:-0.0046804:-0.0018199:0.0010342:0.0038821:0.0067241:0.0095614:0.0123956:0.0152282:0.0180606:0.0208930:0.0237254:0.0265578	0.0000000	0.0000000	0.0034528	0.0000096
PLA2G12B	LOC100129029	0.2761628	3.3834809:4.0132333:0.0202206:0.0177137:0.0152063:0.0126958:0.0101797:0.0076563:0.0051238:0.0025793:0.0000219:-0.0025460:-0.0051219:-0.0077029:-0.0102877:-0.0128761:-0.0154677:-0.0180618:-0.0206577:-0.0232548:-0.0258526:-0.0284504	0.0000000	0.0000000	0.0000097	0.0000096
LDLR	LOC100129034	0.4932869	8.5843352:11.1860620:7.6986472:7.7291947:7.7597358:7.7902396:7.8206798:7.8510324:7.8812732:7.9113782:7.9413231:7.9710839:8.0006300:8.0299315:8.0589706:8.0877702:8.1163716:8.1448241:8.1731882:8.2015339:8.2298813:8.2582290	0.0000000	0.0000000	0.0038941	0.0037247
WARS	LOC100129034	0.4799036	8.0901078:9.1933795:-0.5397946:-0.4944078:-0.4490261:-0.4036711:-0.3583671:-0.3131384:-0.2680096:-0.2230049:-0.1781487:-0.1334656:-0.0889792:-0.0447049:-0.0006649:0.0430963:0.0865498:0.1297591:0.1728266:0.2158332:0.2588406:0.3018533	0.0000000	0.0000000	0.0023141	0.0037247
INTS8	LOC100129034	0.1275910	10.1361655:11.4028131:-0.4397612:-0.3904205:-0.3410850:-0.2917922:-0.2425902:-0.1935085:-0.1445697:-0.0957965:-0.0472022:0.0012353:0.0495641:0.0978247:0.1460799:0.1943974:0.2427871:0.2912504:0.3397880:0.3883880:0.4370203:0.4856581	0.0000000	0.0000000	0.0016238	0.0037247
ITPRIP	LOC100129034	0.4109134	4.8599290:10.3715907:0.1529185:0.1344683:0.1160234:0.0976066:0.0792143:0.0607762:0.0422255:0.0235020:0.0045705:-0.0145439:-0.0338170:-0.0532335:-0.0727773:-0.0924296:-0.1121717:-0.1319848:-0.1518503:-0.1717493:-0.1916631:-0.2115782	0.0000000	0.0000000	0.0153363	0.0037247
MOV10	LOC100129034	0.2489712	6.0084561:8.4619790:0.3373766:0.3074377:0.2774962:0.2475391:0.2175454:0.1874778:0.1573146:0.1270386:0.0966319:0.0660639:0.0352960:0.0042892:-0.0269863:-0.0584945:-0.0901782:-0.1219638:-0.1537666:-0.1855601:-0.2173405:-0.2491165	0.0000000	0.0000000	0.0042772	0.0037247
LOC145945	IQCF5-AS1	0.1500000	4.6500591:5.3432222:3.9236673:3.9333852:3.9431032:3.9528211:3.9625388:3.9722575:3.9819783:3.9917025:4.0014302:4.0111590:4.0208860:4.0306096:4.0403302:4.0500489:4.0597669:4.0694844:4.0792016:4.0889184:4.0986352:4.1083519	0.0000000	0.0000000	0.0001356	0.0000099
SIGLEC11	IQCF5-AS1	0.2551724	3.8994299:4.4014722:-0.1285055:-0.1146418:-0.1007784:-0.0869162:-0.0730565:-0.0592008:-0.0453522:-0.0315136:-0.0176856:-0.0038650:0.0099512:0.0237650:0.0375769:0.0513867:0.0651945:0.0790008:0.0928071:0.1066141:0.1204216:0.1342292	0.0000000	0.0000000	0.0000093	0.0000099
OSCAR	IQCF5-AS1	0.5121230	4.3105239:4.8922783:-0.1150750:-0.0993406:-0.0836062:-0.0678723:-0.0521397:-0.0364091:-0.0206824:-0.0049607:0.0107552:0.0264653:0.0421703:0.0578689:0.0735602:0.0892444:0.1049225:0.1205954:0.1362644:0.1519309:0.1675960:0.1832610	0.0000000	0.0000000	0.0009491	0.0000099
TMEM169	IQCF5-AS1	0.1743119	4.5034718:5.5873381:-0.1579841:-0.1407276:-0.1234712:-0.1062158:-0.0889608:-0.0717035:-0.0544417:-0.0371736:-0.0198989:-0.0026177:0.0146695:0.0319623:0.0492610:0.0665660:0.0838773:0.1011944:0.1185148:0.1358365:0.1531588:0.1704811	0.0000000	0.0000000	0.0138728	0.0000099
CYP2B7P1	IQCF5-AS1	0.1158798	4.5297340:4.9598542:-0.0089917:-0.0081607:-0.0073291:-0.0064944:-0.0056549:-0.0048092:-0.0039555:-0.0030925:-0.0022185:-0.0013338:-0.0004394:0.0004639:0.0013749:0.0022927:0.0032156:0.0041423:0.0050729:0.0060075:0.0069441:0.0078809	0.0000000	0.0000000	0.0000094	0.0000099
CD209	IQCF5-AS1	0.1483289	5.7298368:6.3744012:-0.0020291:-0.0017960:-0.0015634:-0.0013324:-0.0011028:-0.0008738:-0.0006433:-0.0004099:-0.0001712:0.0000762:0.0003334:0.0006005:0.0008779:0.0011647:0.0014589:0.0017584:0.0020613:0.0023660:0.0026714:0.0029769	0.0000000	0.0000000	0.0023339	0.0000099
ZNF80	IQCF5-AS1	0.5218406	3.4232758:3.8433341:-0.0753815:-0.0675845:-0.0597871:-0.0519872:-0.0441825:-0.0363709:-0.0285501:-0.0207177:-0.0128733:-0.0050193:0.0028412:0.0107052:0.0185709:0.0264383:0.0343065:0.0421750:0.0500441:0.0579140:0.0657843:0.0736547	0.0000000	0.0000000	0.0007056	0.0000099
TBC1D10C	IQCF5-AS1	0.1518219	6.1451248:6.5447780:-0.1417457:-0.1269318:-0.1121184:-0.0973070:-0.0824995:-0.0676952:-0.0528932:-0.0380944:-0.0232997:-0.0085084:0.0062797:0.0210636:0.0358416:0.0506127:0.0653780:0.0801403:0.0949026:0.1096661:0.1244303:0.1391946	0.0000000	0.0000000	0.0022883	0.0000099
GSTM5	IQCF5-AS1	0.1328163	5.3398379:5.9532100:0.0305008:0.0278361:0.0251711:0.0225048:0.0198352:0.0171589:0.0144724:0.0117726:0.0090574:0.0063248:0.0035744:0.0008081:-0.0019708:-0.0047587:-0.0075523:-0.0103479:-0.0131423:-0.0159349:-0.0187262:-0.0215172	0.0000000	0.0000000	0.0014411	0.0000099
BPIFA3	IQCF5-AS1	0.1870588	5.3987459:5.9929229:-0.0070380:-0.0062800:-0.0055216:-0.0047614:-0.0039973:-0.0032275:-0.0024507:-0.0016658:-0.0008706:-0.0000649:0.0007497:0.0015725:0.0024015:0.0032352:0.0040723:0.0049118:0.0057526:0.0065943:0.0074365:0.0082788	0.0000000	0.0000000	0.0000477	0.0000099
LOC100507173	IQCF5-AS1	0.1319510	2.5143520:3.4360040:0.0427735:0.0386821:0.0345912:0.0305024:0.0264179:0.0223399:0.0182706:0.0142120:0.0101645:0.0061269:0.0020966:-0.0019285:-0.0059515:-0.0099746:-0.0139981:-0.0180213:-0.0220437:-0.0260648:-0.0300852:-0.0341056	0.0000000	0.0000000	0.0018355	0.0000099
OR13C4	IQCF5-AS1	0.2671608	5.4822048:5.9266101:0.0734292:0.0624717:0.0515146:0.0405584:0.0296021:0.0186438:0.0076802:-0.0032914:-0.0142711:-0.0252582:-0.0362525:-0.0472539:-0.0582607:-0.0692711:-0.0802830:-0.0912957:-0.1023090:-0.1133226:-0.1243364:-0.1353503	0.0000000	0.0000000	0.0010700	0.0000099
LOC728095	IQCF5-AS1	0.1942402	4.3771948:4.9739972:0.1609294:0.1455647:0.1301997:0.1148325:0.0994619:0.0840879:0.0687097:0.0533263:0.0379364:0.0225386:0.0071304:-0.0082902:-0.0237224:-0.0391631:-0.0546094:-0.0700591:-0.0855102:-0.1009610:-0.1164112:-0.1318613	0.0000000	0.0000000	0.0018728	0.0000099
LOC728114	IQCF5-AS1	0.1360294	3.1812769:3.8380030:0.0348189:0.0312752:0.0277313:0.0241863:0.0206389:0.0170880:0.0135326:0.0099713:0.0064024:0.0028247:-0.0007617:-0.0043554:-0.0079555:-0.0115633:-0.0151784:-0.0187992:-0.0224244:-0.0260524:-0.0296820:-0.0333117	0.0000000	0.0000000	0.0039195	0.0000099
UBL4B	IQCF5-AS1	0.2224634	6.0304469:6.5947991:-0.0813071:-0.0730797:-0.0648524:-0.0566250:-0.0483979:-0.0401708:-0.0319440:-0.0237182:-0.0154937:-0.0072695:0.0009550:0.0091810:0.0174098:0.0256406:0.0338719:0.0421036:0.0503355:0.0585676:0.0667998:0.0750320	0.0000000	0.0000000	0.0002470	0.0000099
LOC400965	IQCF5-AS1	0.3013328	3.3339318:3.9399382:-0.0047186:-0.0041133:-0.0035081:-0.0029041:-0.0023031:-0.0017075:-0.0011200:-0.0005433:0.0000227:0.0005804:0.0011327:0.0016827:0.0022320:0.0027819:0.0033330:0.0038851:0.0044378:0.0049911:0.0055445:0.0060980	0.0000000	0.0000000	0.0000467	0.0000099
CPN1	IQCF5-AS1	0.1326781	4.1887621:4.8286320:0.0015048:0.0013775:0.0012503:0.0011230:0.0009956:0.0008681:0.0007397:0.0006083:0.0004707:0.0003238:0.0001657:-0.0000050:-0.0001879:-0.0003815:-0.0005823:-0.0007867:-0.0009920:-0.0011973:-0.0014023:-0.0016072	0.0000000	0.0000000	0.0000578	0.0000099
GPR4	IQCF5-AS1	0.1139240	4.8916100:5.5481239:0.0684512:0.0594689:0.0504867:0.0415048:0.0325255:0.0235519:0.0145859:0.0056260:-0.0033307:-0.0122869:-0.0212440:-0.0302025:-0.0391623:-0.0481222:-0.0570818:-0.0660410:-0.0750001:-0.0839590:-0.0929178:-0.1018766	0.0000000	0.0000000	0.0009010	0.0000099
SLC2A9	IQCF5-AS1	0.1357210	4.9952487:5.7018529:0.0987057:0.0879704:0.0772356:0.0665044:0.0557796:0.0450629:0.0343557:0.0236601:0.0129767:0.0023044:-0.0083594:-0.0190158:-0.0296668:-0.0403145:-0.0509605:-0.0616053:-0.0722492:-0.0828926:-0.0935356:-0.1041786	0.0000000	0.0000000	0.0015246	0.0000099
LINC00641	IQCF5-AS1	0.1486486	3.9286379:4.3787561:-0.0641152:-0.0539790:-0.0438421:-0.0337018:-0.0235552:-0.0134013:-0.0032408:0.0069254:0.0170976:0.0272758:0.0374591:0.0476458:0.0578342:0.0680236:0.0782139:0.0884052:0.0985970:0.1087893:0.1189819:0.1291744	0.0000000	0.0000000	0.0004516	0.0000099
MYL9	LOC100129069	0.2808511	5.2356919:8.2099229:3.3192680:3.3326812:3.3460921:3.3595054:3.3729417:3.3863728:3.3997530:3.4130246:3.4261404:3.4390928:3.4518794:3.4645113:3.4770232:3.4894295:3.5017348:3.5139501:3.5260989:3.5382063:3.5502966:3.5623852	0.0000000	0.0000000	0.0140528	0.0038230
PDRG1	LOC100129069	0.1268657	8.6953772:9.4903003:0.1248368:0.1120123:0.0991855:0.0863457:0.0734687:0.0605131:0.0474383:0.0342386:0.0209381:0.0075618:-0.0059099:-0.0195156:-0.0332685:-0.0471481:-0.0611358:-0.0752092:-0.0893444:-0.1035180:-0.1177089:-0.1319022	0.0000000	0.0000000	0.0016712	0.0038230
SCG5	LOC100129069	0.1915181	4.7196859:11.0436698:0.1196930:0.1077680:0.0958420:0.0839282:0.0720438:0.0601526:0.0482067:0.0361621:0.0240141:0.0117799:-0.0005409:-0.0129527:-0.0254601:-0.0380675:-0.0507787:-0.0635767:-0.0764317:-0.0893212:-0.1022228:-0.1151252	0.0000000	0.0000000	0.0139239	0.0038230
TIRAP	LOC100129069	0.1141838	4.9417581:6.6162249:0.2891817:0.2630379:0.2368912:0.2107252:0.1845174:0.1582441:0.1318669:0.1053250:0.0785506:0.0515002:0.0241450:-0.0035311:-0.0314966:-0.0596877:-0.0880363:-0.1164796:-0.1449717:-0.1734933:-0.2020436:-0.2305974	0.0000000	0.0000000	0.0061783	0.0038230
GNPNAT1	LOC100129069	0.2994866	10.1897086:11.0599843:0.1831586:0.1637608:0.1443754:0.1250639:0.1058957:0.0868899:0.0680322:0.0493017:0.0306476:0.0119991:-0.0067165:-0.0255660:-0.0445839:-0.0637500:-0.0830236:-0.1023800:-0.1217949:-0.1412442:-0.1607090:-0.1801762	0.0000000	0.0000000	0.0025893	0.0038230
FAM168A	LOC100129069	0.1568779	8.3865880:10.5326720:0.0087704:0.0082625:0.0077447:0.0071841:0.0065394:0.0057673:0.0048202:0.0036608:0.0022981:0.0007535:-0.0009652:-0.0028491:-0.0048771:-0.0070264:-0.0092743:-0.0115979:-0.0139747:-0.0163818:-0.0187987:-0.0212162	0.0000000	0.0000000	0.0086508	0.0038230
KIDINS220	LOC100129069	0.9867452	8.1507720:9.0530644:0.0380786:0.0341851:0.0302893:0.0263802:0.0224454:0.0184906:0.0145448:0.0106024:0.0066457:0.0026933:-0.0012449:-0.0051716:-0.0090891:-0.0130042:-0.0169438:-0.0209325:-0.0249669:-0.0290239:-0.0330854:-0.0371472	0.0000000	0.0000000	0.0033171	0.0038230
AP5Z1	LOC100129069	0.2453799	6.2539300:8.0632011:0.1091147:0.0982593:0.0874015:0.0765301:0.0656584:0.0548423:0.0441105:0.0334252:0.0227388:0.0120038:0.0011771:-0.0097670:-0.0208449:-0.0320768:-0.0434327:-0.0548794:-0.0663942:-0.0779537:-0.0895352:-0.1011199	0.0000000	0.0000000	0.0082029	0.0038230
CHEK2	LOC100129069	0.1021968	6.8109797:8.6935416:-0.1546291:-0.1359316:-0.1172373:-0.0985670:-0.0799585:-0.0614493:-0.0430549:-0.0247779:-0.0066109:0.0114547:0.0294275:0.0473160:0.0651298:0.0828828:0.1005564:0.1181272:0.1356165:0.1530665:0.1705015:0.1879340	0.0000000	0.0000000	0.0123118	0.0038230
TSEN54	LOC100129069	0.2679045	8.6209506:9.6146918:0.0281669:0.0257696:0.0233700:0.0209531:0.0184859:0.0159079:0.0131672:0.0102374:0.0071035:0.0037654:0.0002293:-0.0035084:-0.0074355:-0.0115051:-0.0156684:-0.0198762:-0.0240812:-0.0282627:-0.0324379:-0.0366121	0.0000000	0.0000000	0.0020065	0.0038230
KRTAP3-3	LOC100129098	0.6324957	2.3906180:2.9599222:4.1270897:4.1378924:4.1487068:4.1595905:4.1706129:4.1818340:4.1932547:4.2048501:4.2166190:4.2285571:4.2406505:4.2528587:4.2651235:4.2773874:4.2896158:4.3017910:4.3139130:4.3260081:4.3380927:4.3501755	0.0000000	0.0000000	0.0013511	0.0029368
DKFZp434L192	LOC100129098	0.4201386	2.8897270:3.3386301:0.0981493:0.0872517:0.0763486:0.0654120:0.0544098:0.0433097:0.0320771:0.0206830:0.0091325:-0.0025625:-0.0144034:-0.0263965:-0.0385323:-0.0507863:-0.0631351:-0.0755821:-0.0881292:-0.1007454:-0.1133967:-0.1260538	0.0000000	0.0000000	0.0018530	0.0029368
CCBE1	LOC100129104	0.3638197	4.0048117:10.2390357:5.1424992:5.2099409:5.2773835:5.3448023:5.4121537:5.4795216:5.5470572:5.6149125:5.6832401:5.7521920:5.8219207:5.8925672:5.9641815:6.0366263:6.1097102:6.1832418:6.2570294:6.3308872:6.4047107:6.4785207	0.0000000	0.0000000	0.0221731	0.0442889
C7orf31	LOC100129104	0.9536422	4.4307398:7.6015431:-0.9923997:-0.8878104:-0.7832465:-0.6787958:-0.5744961:-0.4703796:-0.3664659:-0.2627612:-0.1592222:-0.0557091:0.0479167:0.1516099:0.2551936:0.3585597:0.4616273:0.5642915:0.6664864:0.7683067:0.8699311:0.9715229	0.0000000	0.0000000	0.0147150	0.0442889
RIOK1	LOC100129104	0.1830748	8.1601628:9.6124011:0.0583452:0.0522298:0.0461218:0.0400144:0.0337827:0.0273534:0.0207317:0.0139810:0.0071717:0.0004371:-0.0060342:-0.0120807:-0.0176289:-0.0227202:-0.0274941:-0.0321027:-0.0366995:-0.0414132:-0.0462171:-0.0510390	0.0000000	0.0000000	0.0025621	0.0442889
REG1A	LOC100129112	0.2969121	5.1481871:5.6179572:3.8664205:3.8726240:3.8788271:3.8850272:3.8912208:3.8974053:3.9035806:3.9097452:3.9158967:3.9220325:3.9281506:3.9342500:3.9403307:3.9463955:3.9524499:3.9584994:3.9645465:3.9705912:3.9766347:3.9826782	0.0000000	0.0000000	0.0008820	0.0000297
CD74	LOC100129112	0.9707134	5.6157097:6.2706891:0.0479904:0.0423445:0.0366991:0.0310564:0.0254180:0.0197828:0.0141482:0.0085121:0.0028725:-0.0027728:-0.0084259:-0.0140897:-0.0197677:-0.0254587:-0.0311571:-0.0368584:-0.0425610:-0.0482644:-0.0539682:-0.0596722	0.0000000	0.0000000	0.0000771	0.0000297
PLP1	LOC100129112	0.2933333	2.7157129:3.1543921:-0.1886235:-0.1713145:-0.1540053:-0.1366952:-0.1193831:-0.1020678:-0.0847473:-0.0674212:-0.0500904:-0.0327556:-0.0154168:0.0019283:0.0192839:0.0366505:0.0540248:0.0714026:0.0887798:0.1061535:0.1235249:0.1408960	0.0000000	0.0000000	0.0009170	0.0000297
DCAF4L2	LOC100129112	0.2961460	2.4312948:2.9509121:0.0315223:0.0278070:0.0240913:0.0203727:0.0166494:0.0129206:0.0091863:0.0054469:0.0017024:-0.0020449:-0.0057904:-0.0095298:-0.0132620:-0.0169863:-0.0207022:-0.0244098:-0.0281104:-0.0318057:-0.0354984:-0.0391907	0.0000000	0.0000000	0.0034184	0.0000297
AVPR1A	LOC100129112	0.2184211	3.1662468:4.0756799:0.0275060:0.0246364:0.0217668:0.0188968:0.0160262:0.0131544:0.0102790:0.0073966:0.0045032:0.0015973:-0.0013174:-0.0042366:-0.0071601:-0.0100880:-0.0130184:-0.0159504:-0.0188837:-0.0218177:-0.0247522:-0.0276867	0.0000000	0.0000000	0.0006642	0.0000297
LOC100130458	LOC100129112	0.1585956	3.4131779:4.0811020:0.0221923:0.0185023:0.0148119:0.0111191:0.0074189:0.0037062:-0.0000219:-0.0037627:-0.0075137:-0.0112733:-0.0150377:-0.0188030:-0.0225663:-0.0263275:-0.0300868:-0.0338446:-0.0376013:-0.0413573:-0.0451129:-0.0488685	0.0000000	0.0000000	0.0000517	0.0000297
AFF2	LOC100129112	0.2950000	3.5540799:4.3209263:0.0333236:0.0287840:0.0242443:0.0197040:0.0151611:0.0106160:0.0060701:0.0015239:-0.0030229:-0.0075704:-0.0121181:-0.0166627:-0.0212029:-0.0257393:-0.0302726:-0.0348034:-0.0393324:-0.0438600:-0.0483870:-0.0529140	0.0000000	0.0000000	0.0000089	0.0000297
TEDDM1	LOC100129112	0.2964959	3.0211259:3.6811720:0.1252967:0.1129966:0.1006965:0.0883968:0.0760978:0.0637995:0.0515009:0.0392004:0.0268970:0.0145901:0.0022761:-0.0100492:-0.0223846:-0.0347260:-0.0470705:-0.0594167:-0.0717642:-0.0841125:-0.0964613:-0.1088101	0.0000000	0.0000000	0.0013895	0.0000297
C3orf49	LOC100129112	0.2004848	4.4752077:5.0761620:-0.0570039:-0.0478725:-0.0387404:-0.0296036:-0.0204606:-0.0113114:-0.0021515:0.0070232:0.0162141:0.0254202:0.0346396:0.0438696:0.0531063:0.0623471:0.0715911:0.0808376:0.0900860:0.0993357:0.1085860:0.1178364	0.0000000	0.0000000	0.0000439	0.0000297
UPK3A	LOC100129112	0.1866464	5.2034840:5.6268879:0.0335451:0.0299012:0.0262574:0.0226140:0.0189707:0.0153266:0.0116817:0.0080370:0.0043945:0.0007547:-0.0028795:-0.0065042:-0.0101154:-0.0137105:-0.0172886:-0.0208502:-0.0243986:-0.0279380:-0.0314727:-0.0350067	0.0000000	0.0000000	0.0020869	0.0000297
ANKAR	LOC100129112	0.1556485	2.8381769:3.4213401:0.0448954:0.0382559:0.0316166:0.0249800:0.0183499:0.0117290:0.0051186:-0.0014802:-0.0080665:-0.0146408:-0.0212039:-0.0277589:-0.0343093:-0.0408570:-0.0474025:-0.0539462:-0.0604885:-0.0670300:-0.0735710:-0.0801119	0.0000000	0.0000000	0.0000809	0.0000297
AMN	LOC100129112	0.2086721	4.5001210:5.0086232:0.1069251:0.0937857:0.0806460:0.0675043:0.0543592:0.0412117:0.0280639:0.0149188:0.0017808:-0.0113443:-0.0244545:-0.0375488:-0.0506278:-0.0636918:-0.0767417:-0.0897781:-0.1028019:-0.1158166:-0.1288269:-0.1418363	0.0000000	0.0000000	0.0003896	0.0000297
ASB12	LOC100129112	0.1260924	4.1108197:5.0904032:-0.1695190:-0.1435608:-0.1176025:-0.0916428:-0.0656794:-0.0397109:-0.0137393:0.0122346:0.0382134:0.0642006:0.0901964:0.1161984:0.1422047:0.1682130:0.1942211:0.2202288:0.2462361:0.2722431:0.2982501:0.3242570	0.0000000	0.0000000	0.0005186	0.0000297
C1orf148	LOC100129112	0.2993890	3.4495849:4.3988453:-0.1358640:-0.1233323:-0.1108005:-0.0982688:-0.0857372:-0.0732059:-0.0606748:-0.0481440:-0.0356137:-0.0230846:-0.0105589:0.0019580:0.0144602:0.0269460:0.0394214:0.0518897:0.0643529:0.0768130:0.0892716:0.1017300	0.0000000	0.0000000	0.0012563	0.0000297
TECTA	LOC100129112	0.2515991	2.8826100:3.5140420:-0.1448394:-0.1315767:-0.1183144:-0.1050554:-0.0918028:-0.0785598:-0.0653296:-0.0521151:-0.0389169:-0.0257312:-0.0125537:0.0006192:0.0137916:0.0269681:0.0401491:0.0533328:0.0665186:0.0797067:0.0928965:0.1060866	0.0000000	0.0000000	0.0000100	0.0000297
PYY2	LOC100129112	0.1563786	5.5079597:6.0568949:0.1892911:0.1670477:0.1448046:0.1225622:0.1003208:0.0780791:0.0558358:0.0335893:0.0113401:-0.0109072:-0.0331456:-0.0553705:-0.0775811:-0.0997774:-0.1219601:-0.1441310:-0.1662931:-0.1884491:-0.2106022:-0.2327548	0.0000000	0.0000000	0.0007299	0.0000297
IL9R	LOC100129112	0.2953995	5.3819741:5.9830090:-0.0580375:-0.0533838:-0.0487302:-0.0440770:-0.0394246:-0.0347734:-0.0301238:-0.0254761:-0.0208309:-0.0161884:-0.0115497:-0.0069196:-0.0023036:0.0022963:0.0068801:0.0114477:0.0160015:0.0205446:0.0250819:0.0296186	0.0000000	0.0000000	0.0001429	0.0000297
SOCS5	LOC100129129	0.1565192	7.5749878:9.9218799:4.6019109:4.5557034:4.5094902:4.4632424:4.4169380:4.3705782:4.3241822:4.2777634:4.2313300:4.1848784:4.1384229:4.0919849:4.0455859:3.9992416:3.9529443:3.9066692:3.8603915:3.8141045:3.7678126:3.7215199	0.0000000	0.0000000	0.0153076	0.0021783
TPPP	LOC100129129	0.1588133	4.9664997:6.4880010:-0.1842001:-0.1562957:-0.1283924:-0.1005097:-0.0726762:-0.0448779:-0.0170599:0.0108428:0.0388821:0.0670877:0.0954615:0.1239798:0.1526168:0.1813466:0.2101433:0.2389811:0.2678343:0.2966832:0.3255272:0.3543704	0.0000000	0.0000000	0.0066719	0.0021783
EFNA4	LOC100129129	0.1420534	6.6733321:8.0874024:0.4767636:0.4302156:0.3836682:0.3371240:0.2905858:0.2440610:0.1975673:0.1511056:0.1046660:0.0582348:0.0117852:-0.0347133:-0.0812736:-0.1278719:-0.1744624:-0.2210443:-0.2676239:-0.3142076:-0.3608009:-0.4073975	0.0000000	0.0000000	0.0054049	0.0021783
TYW1	LOC100129129	0.1006224	8.7354506:9.4781152:-0.4669540:-0.4066433:-0.3463379:-0.2860650:-0.2258432:-0.1656567:-0.1054905:-0.0453385:0.0148042:0.0749613:0.1351638:0.1954024:0.2556627:0.3159298:0.3761893:0.4364297:0.4966512:0.5568567:0.6170528:0.6772473	0.0000000	0.0000000	0.0011363	0.0021783
TRPV5	LOC100129129	0.2408889	5.0459589:5.6043192:-0.4956914:-0.4393042:-0.3829222:-0.3265714:-0.2702830:-0.2140907:-0.1580135:-0.1020468:-0.0461961:0.0095181:0.0650844:0.1205191:0.1758261:0.2310076:0.2860790:0.3410647:0.3960021:0.4509170:0.5058208:0.5607229	0.0000000	0.0000000	0.0005869	0.0021783
C3orf62	LOC100129129	0.1239164	5.0855621:6.5408402:-0.1232814:-0.1099225:-0.0965655:-0.0832196:-0.0698917:-0.0565916:-0.0433417:-0.0301559:-0.0170521:-0.0040629:0.0087909:0.0214992:0.0340683:0.0464950:0.0587940:0.0710083:0.0831752:0.0953225:0.1074700:0.1196182	0.0000000	0.0000000	0.0088998	0.0021783
PLXNA3	LOC100129129	0.1411947	4.7321080:7.1695353:-0.1241180:-0.1139318:-0.1037447:-0.0935524:-0.0833503:-0.0731399:-0.0629235:-0.0526935:-0.0424411:-0.0321576:-0.0218342:-0.0114621:-0.0010301:0.0094647:0.0200083:0.0305605:0.0411032:0.0516510:0.0622030:0.0727558	0.0000000	0.0000000	0.0141588	0.0021783
ZHX2	LOC100129129	0.1575053	6.5967931:8.7303735:-1.1685279:-1.0796772:-0.9908278:-0.9019860:-0.8131593:-0.7243500:-0.6355439:-0.5467212:-0.4578622:-0.3689472:-0.2799565:-0.1908705:-0.1016709:-0.0123691:0.0770018:0.1664061:0.2558272:0.3452625:0.4346927:0.5241198	0.0000000	0.0000000	0.0080696	0.0021783
C10orf90	LOC100129129	0.2785423	3.1065878:3.9509731:-0.1224555:-0.1072668:-0.0920818:-0.0769183:-0.0618005:-0.0467699:-0.0318561:-0.0170446:-0.0023087:0.0123981:0.0271312:0.0419386:0.0568435:0.0718351:0.0868924:0.1019945:0.1171205:0.1322550:0.1473945:0.1625353	0.0000000	0.0000000	0.0043868	0.0021783
FAM167A	LOC100129129	0.1218169	5.7007460:7.1259552:0.0231345:0.0208199:0.0184999:0.0161473:0.0137299:0.0112248:0.0086432:0.0060009:0.0033016:0.0005527:-0.0022143:-0.0049774:-0.0077196:-0.0104143:-0.0130379:-0.0155851:-0.0180580:-0.0204775:-0.0228777:-0.0252760	0.0000000	0.0000000	0.0100723	0.0021783
ZNF546	LOC100129129	0.1017060	3.1450888:6.1263462:-0.1753924:-0.1447251:-0.1140569:-0.0833816:-0.0526844:-0.0219484:0.0088549:0.0397546:0.0707781:0.1019395:0.1332466:0.1646868:0.1962401:0.2278863:0.2596054:0.2913771:0.3231814:0.3549986:0.3868184:0.4186390	0.0000000	0.0000000	0.0178567	0.0021783
MFSD5	LOC100129129	0.1449086	7.9204067:8.9604331:0.1648576:0.1415655:0.1182680:0.0949373:0.0715404:0.0480816:0.0245954:0.0011100:-0.0223480:-0.0457508:-0.0690703:-0.0922787:-0.1153519:-0.1382974:-0.1611363:-0.1838896:-0.2065784:-0.2292238:-0.2518488:-0.2744707	0.0000000	0.0000000	0.0035153	0.0021783
ARHGEF11	LOC100129129	0.1212842	5.7665247:7.0959483:-0.1104456:-0.0971402:-0.0838360:-0.0705407:-0.0572772:-0.0440682:-0.0309432:-0.0179544:-0.0051514:0.0074602:0.0199048:0.0322128:0.0444145:0.0565403:0.0686199:0.0806707:0.0927049:0.1047349:0.1167631:0.1287900	0.0000000	0.0000000	0.0076385	0.0021783
TCHP	LOC100129129	0.1008991	8.5261601:9.6193610:-0.2014117:-0.1754079:-0.1494094:-0.1234394:-0.0975058:-0.0715934:-0.0457087:-0.0198670:0.0059211:0.0316540:0.0573360:0.0829954:0.1086654:0.1343830:0.1601653:0.1859973:0.2118613:0.2377397:0.2636206:0.2895021	0.0000000	0.0000000	0.0049829	0.0021783
HDX	LOC100129129	0.2229965	2.9641670:6.4258891:-0.2157380:-0.2002452:-0.1847540:-0.1692722:-0.1538054:-0.1383441:-0.1228732:-0.1073776:-0.0918422:-0.0762519:-0.0605914:-0.0448456:-0.0289965:-0.0130343:0.0030180:0.0191242:0.0352483:0.0513539:0.0674287:0.0834974	0.0000000	0.0000000	0.0178926	0.0021783
FAM13A-AS1	LOC100129129	0.1584933	4.6978759:5.7326942:0.1415873:0.1304917:0.1193948:0.1082895:0.0971673:0.0860200:0.0748417:0.0636316:0.0523890:0.0411144:0.0298150:0.0185007:0.0071832:-0.0041138:-0.0153587:-0.0265520:-0.0377054:-0.0488540:-0.0600156:-0.0711797	0.0000000	0.0000000	0.0000213	0.0021783
NARFL	LOC100129129	0.2933526	7.0366367:7.6228763:-0.0734341:-0.0616710:-0.0499016:-0.0381138:-0.0263320:-0.0145840:-0.0028587:0.0088668:0.0205938:0.0323262:0.0440701:0.0558128:0.0675386:0.0792423:0.0909242:0.1025847:0.1142243:0.1258475:0.1374624:0.1490760	0.0000000	0.0000000	0.0021355	0.0021783
TMEM185B	LOC100129129	0.9974011	8.4932736:9.4120256:0.1809445:0.1572667:0.1335834:0.1098654:0.0860941:0.0622725:0.0384077:0.0145265:-0.0093399:-0.0331702:-0.0569382:-0.0806200:-0.1042155:-0.1277449:-0.1512305:-0.1746947:-0.1981582:-0.2216298:-0.2451075:-0.2685863	0.0000000	0.0000000	0.0043367	0.0021783
PLEKHH1	LOC100129195	0.9552256	5.4513191:8.3475114:4.4640276:4.3723830:4.2807413:4.1891322:4.0976122:4.0062491:3.9150845:3.8240161:3.7329507:3.6418462:3.5506754:3.4594037:3.3679766:3.2763744:3.1846014:3.0926871:3.0006825:2.9086247:2.8165405:2.7244518	0.0000000	0.0000000	0.0179902	0.0158506
HAMP	MATN1-AS1	0.1283852	4.7719029:5.6414681:5.1218716:5.1189312:5.1159866:5.1130172:5.1099982:5.1068998:5.1036929:5.1003611:5.0968910:5.0933166:5.0897071:5.0860909:5.0824807:5.0788911:5.0753404:5.0718266:5.0683385:5.0648671:5.0614040:5.0579424	0.0000000	0.0000000	0.0012649	0.0040693
CBX3	MATN1-AS1	0.1654711	7.8101977:8.6082936:-0.0127210:-0.0110221:-0.0093287:-0.0076686:-0.0060748:-0.0045808:-0.0032191:-0.0020133:-0.0009546:-0.0000218:0.0008065:0.0015420:0.0021680:0.0026657:0.0030280:0.0032740:0.0034435:0.0035674:0.0036722:0.0037732	0.0000000	0.0000000	0.0028840	0.0040693
MXD3	MATN1-AS1	0.3127331	7.2995399:8.3095647:-0.0962186:-0.0832312:-0.0702489:-0.0572970:-0.0444039:-0.0316055:-0.0189463:-0.0064456:0.0058808:0.0180010:0.0299058:0.0416029:0.0531032:0.0644350:0.0756336:0.0867320:0.0977560:0.1087304:0.1196800:0.1306255	0.0000000	0.0000000	0.0057218	0.0040693
LRRC66	MATN1-AS1	0.3036268	4.0442189:4.8498512:0.1860319:0.1657607:0.1454824:0.1251640:0.1047775:0.0842974:0.0636873:0.0429319:0.0220764:0.0011449:-0.0198432:-0.0408734:-0.0619577:-0.0831199:-0.1043630:-0.1256587:-0.1469800:-0.1683029:-0.1896181:-0.2109320	0.0000000	0.0000000	0.0031522	0.0040693
LOC728012	MATN1-AS1	0.2829115	3.4126388:3.9012600:0.1172586:0.1059466:0.0946306:0.0832901:0.0719095:0.0604814:0.0489994:0.0374537:0.0258031:0.0139997:0.0020075:-0.0101438:-0.0223859:-0.0346820:-0.0470335:-0.0594662:-0.0719840:-0.0845635:-0.0971759:-0.1097938	0.0000000	0.0000000	0.0009861	0.0040693
KAT8	MATN1-AS1	0.9212080	8.4709977:9.4194737:-0.0513283:-0.0472693:-0.0432009:-0.0390769:-0.0348408:-0.0304330:-0.0257886:-0.0208627:-0.0156355:-0.0100926:-0.0042337:0.0019419:0.0084327:0.0152056:0.0221886:0.0292974:0.0364620:0.0436278:0.0507838:0.0579387	0.0000000	0.0000000	0.0016757	0.0040693
C19orf59	MATN1-AS1	0.1839635	5.3649568:6.0818392:0.1029675:0.0929554:0.0829393:0.0728983:0.0628077:0.0526429:0.0423857:0.0320284:0.0215679:0.0110166:0.0003824:-0.0103795:-0.0213153:-0.0323979:-0.0435930:-0.0548835:-0.0662531:-0.0776830:-0.0891458:-0.1006142	0.0000000	0.0000000	0.0002276	0.0040693
TMEM55B	MATN1-AS1	0.1300496	8.0104054:8.7562448:-0.1189795:-0.1037608:-0.0885415:-0.0733183:-0.0580945:-0.0428966:-0.0277549:-0.0126894:0.0022720:0.0170791:0.0316731:0.0460102:0.0601214:0.0740548:0.0878591:0.1015642:0.1151949:0.1287759:0.1423321:0.1558842	0.0000000	0.0000000	0.0005290	0.0040693
TESPA1	MATN1-AS1	0.1217045	3.8930668:4.2582441:-0.0201031:-0.0182410:-0.0163764:-0.0144957:-0.0125802:-0.0106205:-0.0086060:-0.0065229:-0.0043954:-0.0022690:-0.0001510:0.0020149:0.0042920:0.0067101:0.0092434:0.0118421:0.0144856:0.0171600:0.0198486:0.0225391	0.0000000	0.0000000	0.0011647	0.0040693
ARHGAP1	LOC100129198	0.2331996	10.2215003:10.9314395:3.6902044:3.6705771:3.6509461:3.6312936:3.6115981:3.5918378:3.5719857:3.5520092:3.5318875:3.5116226:3.4912438:3.4707829:3.4502717:3.4297421:3.4092258:3.3887547:3.3683534:3.3480018:3.3276722:3.3073456	0.0000000	0.0000000	0.0006215	0.0030684
PBX2	LOC100129198	0.1480663	6.2194709:7.6248809:-0.1111323:-0.1012655:-0.0913978:-0.0815090:-0.0715669:-0.0615437:-0.0514113:-0.0411598:-0.0308163:-0.0204103:-0.0099715:0.0004704:0.0108877:0.0212768:0.0316505:0.0420236:0.0524040:0.0627655:0.0731067:0.0834432	0.0000000	0.0000000	0.0059590	0.0030684
RNF112	LOC100129198	0.1504425	4.6319937:5.5313340:-0.1742178:-0.1535840:-0.1329534:-0.1123529:-0.0918268:-0.0713935:-0.0510362:-0.0307223:-0.0104250:0.0098754:0.0302038:0.0505868:0.0710542:0.0916423:0.1123914:0.1333193:0.1543939:0.1755663:0.1967846:0.2180104	0.0000000	0.0000000	0.0047045	0.0030684
SLAIN2	LOC100129198	0.9970025	5.9164208:7.9042021:-0.2088072:-0.1901920:-0.1715786:-0.1529766:-0.1343961:-0.1158273:-0.0972792:-0.0787823:-0.0603660:-0.0420587:-0.0238884:-0.0058835:0.0119279:0.0295174:0.0468651:0.0640040:0.0810236:0.0979948:0.1149438:0.1318892	0.0000000	0.0000000	0.0072110	0.0030684
LAMTOR3	LOC100129198	0.1066308	9.6863135:11.0531236:0.3192664:0.2890467:0.2588307:0.2286445:0.1985403:0.1685685:0.1387589:0.1090900:0.0795278:0.0500380:0.0205867:-0.0088596:-0.0383177:-0.0677837:-0.0972492:-0.1267045:-0.1561349:-0.1855325:-0.2149143:-0.2442959	0.0000000	0.0000000	0.0039151	0.0030684
SESN3	LOC100129198	0.2182570	3.1890079:6.9476381:0.1275303:0.1156004:0.1036784:0.0918053:0.0800250:0.0683462:0.0567439:0.0451842:0.0336323:0.0220534:0.0104126:-0.0013250:-0.0131925:-0.0252024:-0.0373291:-0.0495271:-0.0617638:-0.0740084:-0.0862375:-0.0984615	0.0000000	0.0000000	0.0332884	0.0030684
RTDR1	LOC100129198	0.1293952	4.0723471:4.9480272:-0.2261572:-0.2026805:-0.1792033:-0.1557232:-0.1322373:-0.1087411:-0.0852279:-0.0616885:-0.0381104:-0.0144838:0.0091702:0.0328265:0.0565020:0.0802158:0.1039872:0.1278351:0.1517789:0.1758166:0.1999044:0.2240006	0.0000000	0.0000000	0.0045352	0.0030684
RPL13	LOC100129198	0.1042296	4.4771880:6.6420141:0.1471142:0.1315303:0.1159454:0.1003543:0.0847632:0.0692148:0.0537415:0.0383495:0.0230333:0.0077827:-0.0074120:-0.0225572:-0.0376385:-0.0526239:-0.0674803:-0.0822025:-0.0968326:-0.1114266:-0.1260120:-0.1405959	0.0000000	0.0000000	0.0084846	0.0030684
SNPH	LOC100129198	0.1893424	5.8032469:7.4707333:-0.2119012:-0.1900928:-0.1682878:-0.1465037:-0.1247611:-0.1030809:-0.0814871:-0.0600186:-0.0387168:-0.0176049:0.0033119:0.0240593:0.0446736:0.0651915:0.0856501:0.1060862:0.1265323:0.1469882:0.1674424:0.1878954	0.0000000	0.0000000	0.0118257	0.0030684
ZNF446	LOC100129198	0.2990306	7.1752409:7.9010812:-0.2301739:-0.1986630:-0.1671569:-0.1356793:-0.1042593:-0.0729340:-0.0417300:-0.0106791:0.0201819:0.0508556:0.0813789:0.1117926:0.1421597:0.1725425:0.2029551:0.2333958:0.2638579:0.2943340:0.3248173:0.3553017	0.0000000	0.0000000	0.0017545	0.0030684
CD164	LOC100129198	0.1936036	7.9467300:9.4564410:-0.1590556:-0.1458184:-0.1325778:-0.1193153:-0.1060070:-0.0926294:-0.0791564:-0.0655478:-0.0517852:-0.0378998:-0.0239308:-0.0099172:0.0041021:0.0180887:0.0320102:0.0458515:0.0596221:0.0733591:0.0870861:0.1008100	0.0000000	0.0000000	0.0021987	0.0030684
RPS25	LOC100129198	0.1250000	13.0779351:13.8217183:0.0679073:0.0616447:0.0553833:0.0491285:0.0428913:0.0367033:0.0306248:0.0247033:0.0189264:0.0132583:0.0076573:0.0020817:-0.0035057:-0.0091213:-0.0147758:-0.0204782:-0.0262331:-0.0320285:-0.0378440:-0.0436628	0.0000000	0.0000000	0.0005725	0.0030684
SLC25A35	LOC100129198	0.2104712	5.8124651:6.8026272:0.1741593:0.1547706:0.1353870:0.1160339:0.0967412:0.0775294:0.0583887:0.0393029:0.0202407:0.0011671:-0.0179564:-0.0371273:-0.0563072:-0.0754570:-0.0945376:-0.1135268:-0.1324630:-0.1513825:-0.1702948:-0.1892060	0.0000000	0.0000000	0.0048797	0.0030684
MUC1	LOC100129250	0.6028678	5.8196091:12.0174037:7.6795664:7.6919868:7.7044018:7.7167840:7.7291059:7.7413668:7.7536226:7.7659313:7.7783294:7.7908404:7.8034879:7.8162923:7.8292496:7.8423352:7.8555229:7.8687867:7.8821005:7.8954384:7.9087768:7.9221137	0.0000000	0.0000000	0.0496294	0.0028985
SULT1E1	LOC100129250	0.1322216	2.5680989:5.8609320:-0.1087823:-0.0891460:-0.0695083:-0.0498587:-0.0301957:-0.0104979:0.0092735:0.0291531:0.0491609:0.0692886:0.0895110:0.1098019:0.1301351:0.1504824:0.1708111:0.1911052:0.2113722:0.2316211:0.2518609:0.2720993	0.0000000	0.0000000	0.0419029	0.0028985
GIT2	LOC100129250	0.7278692	6.0856389:7.8846551:-0.0732571:-0.0635074:-0.0537626:-0.0440430:-0.0343979:-0.0248660:-0.0154320:-0.0060378:0.0033775:0.0128744:0.0225059:0.0323085:0.0422918:0.0524435:0.0627381:0.0731495:0.0836518:0.0942187:0.1048205:0.1154285	0.0000000	0.0000000	0.0032798	0.0028985
GTF3C1	LOC100129250	0.2047349	8.9622125:9.7084523:0.0683371:0.0618467:0.0553548:0.0488539:0.0423496:0.0358664:0.0294304:0.0230676:0.0168032:0.0106447:0.0045807:-0.0014135:-0.0073749:-0.0133192:-0.0192641:-0.0252209:-0.0311917:-0.0371964:-0.0432253:-0.0492581	0.0000000	0.0000000	0.0009298	0.0028985
MYL5	LOC100129250	0.1134975	6.2681130:7.6561709:-0.1770500:-0.1580166:-0.1389797:-0.1199267:-0.1008574:-0.0817777:-0.0627217:-0.0437443:-0.0248441:-0.0059721:0.0129280:0.0318945:0.0509519:0.0701164:0.0894026:0.1088016:0.1282878:0.1478351:0.1674163:0.1870036	0.0000000	0.0000000	0.0059820	0.0028985
SCN4A	C1orf68	0.1063190	4.0752839:4.7659050:6.0895466:6.1027434:6.1159402:6.1291363:6.1423295:6.1555171:6.1686961:6.1818652:6.1950245:6.2081750:6.2213174:6.2344529:6.2475821:6.2607046:6.2738207:6.2869314:6.3000379:6.3131414:6.3262433:6.3393449	0.0000000	0.0000000	0.0006120	0.0000083
GRIA4	C1orf68	0.1925926	2.3156680:2.7029441:0.0507096:0.0440361:0.0373620:0.0306836:0.0239975:0.0173003:0.0105901:0.0038670:-0.0028694:-0.0096209:-0.0163880:-0.0231697:-0.0299654:-0.0367742:-0.0435954:-0.0504281:-0.0572690:-0.0641151:-0.0709638:-0.0778129	0.0000000	0.0000000	0.0025866	0.0000083
CCND2	C1orf68	0.1177945	3.3632039:4.4298073:0.0253921:0.0225113:0.0196307:0.0167518:0.0138761:0.0110053:0.0081409:0.0052828:0.0024308:-0.0004137:-0.0032489:-0.0060746:-0.0088910:-0.0116987:-0.0144978:-0.0172897:-0.0200763:-0.0228593:-0.0256405:-0.0284214	0.0000000	0.0000000	0.0000099	0.0000083
PRDM9	C1orf68	0.2062780	3.0316538:3.4733201:-0.0857832:-0.0740884:-0.0623938:-0.0507011:-0.0390121:-0.0273293:-0.0156534:-0.0039833:0.0076829:0.0193478:0.0310130:0.0426804:0.0543510:0.0660256:0.0777046:0.0893880:0.1010753:0.1127652:0.1244564:0.1361479	0.0000000	0.0000000	0.0000808	0.0000083
CPNE6	C1orf68	0.1245923	6.2141131:6.6890470:-0.0343768:-0.0309762:-0.0275758:-0.0241767:-0.0207804:-0.0173882:-0.0140018:-0.0106233:-0.0072548:-0.0038968:-0.0005492:0.0027891:0.0061198:0.0094463:0.0127730:0.0161035:0.0194378:0.0227750:0.0261133:0.0294519	0.0000000	0.0000000	0.0005924	0.0000083
DPCR1	C1orf68	0.2868852	3.6424698:4.4569751:0.0233901:0.0201637:0.0169375:0.0137133:0.0104927:0.0072773:0.0040713:0.0008782:-0.0023008:-0.0054660:-0.0086193:-0.0117647:-0.0149062:-0.0180458:-0.0211836:-0.0243202:-0.0274558:-0.0305908:-0.0337254:-0.0368599	0.0000000	0.0000000	0.0014235	0.0000083
C11orf40	C1orf68	0.2932551	2.7821578:3.2370680:-0.0233885:-0.0210754:-0.0187625:-0.0164502:-0.0141391:-0.0118296:-0.0095220:-0.0072165:-0.0049137:-0.0026141:-0.0003168:0.0019795:0.0042765:0.0065763:0.0088800:0.0111867:0.0134954:0.0158052:0.0181157:0.0204263	0.0000000	0.0000000	0.0021609	0.0000083
RGSL1	C1orf68	0.1065891	5.2360810:5.7952500:-0.0062937:-0.0056450:-0.0049965:-0.0043492:-0.0037045:-0.0030635:-0.0024278:-0.0017996:-0.0011802:-0.0005680:0.0000388:0.0006427:0.0012462:0.0018500:0.0024551:0.0030622:0.0036725:0.0042858:0.0049009:0.0055162	0.0000000	0.0000000	0.0009728	0.0000083
CDH15	C1orf68	0.1545687	4.9210161:5.7020002:-0.0392312:-0.0352516:-0.0312720:-0.0272930:-0.0233149:-0.0193387:-0.0153652:-0.0113953:-0.0074295:-0.0034662:0.0004964:0.0044588:0.0084193:0.0123767:0.0163315:0.0202846:0.0242362:0.0281868:0.0321370:0.0360872	0.0000000	0.0000000	0.0000099	0.0000083
CKMT2	C1orf68	0.1018519	3.7994360:4.4105340:0.0583247:0.0531841:0.0480436:0.0429038:0.0377654:0.0326291:0.0274947:0.0223611:0.0172272:0.0120918:0.0069530:0.0018096:-0.0033391:-0.0084938:-0.0136542:-0.0188202:-0.0239910:-0.0291646:-0.0343390:-0.0395134	0.0000000	0.0000000	0.0008772	0.0000083
CPA3	C1orf68	0.1089202	3.1763469:3.9344271:0.1566805:0.1393727:0.1220649:0.1047571:0.0874491:0.0701410:0.0528321:0.0355206:0.0182053:0.0008844:-0.0164434:-0.0337791:-0.0511233:-0.0684760:-0.0858359:-0.1032013:-0.1205711:-0.1379442:-0.1553189:-0.1726939	0.0000000	0.0000000	0.0003400	0.0000083
BPIFA1	C1orf68	0.2365724	3.9427499:4.6027580:0.0031279:0.0028147:0.0025015:0.0021880:0.0018738:0.0015586:0.0012413:0.0009191:0.0005883:0.0002467:-0.0001054:-0.0004671:-0.0008376:-0.0012158:-0.0016008:-0.0019915:-0.0023864:-0.0027841:-0.0031832:-0.0035825	0.0000000	0.0000000	0.0007694	0.0000083
STAP1	C1orf68	0.2942529	2.4634680:2.7742182:-0.0652699:-0.0594654:-0.0536606:-0.0478540:-0.0420439:-0.0362289:-0.0304077:-0.0245793:-0.0187434:-0.0129020:-0.0070580:-0.0012143:0.0046267:0.0104650:0.0162999:0.0221314:0.0279601:0.0337869:0.0396124:0.0454376	2.6500644	0.0000000	0.0078770	0.0000083
LOC51145	C1orf68	0.2854938	2.7180568:3.1761380:0.0947834:0.0853749:0.0759661:0.0665558:0.0571424:0.0477245:0.0383001:0.0288668:0.0194233:0.0099718:0.0005184:-0.0089304:-0.0183692:-0.0277950:-0.0372087:-0.0466125:-0.0560094:-0.0654019:-0.0747923:-0.0841822	0.0000000	0.0000000	0.0020501	0.0000083
C11orf42	C1orf68	0.2449903	4.1919750:4.5431739:0.0911744:0.0829577:0.0747408:0.0665228:0.0583024:0.0500787:0.0418507:0.0336192:0.0253871:0.0171587:0.0089371:0.0007237:-0.0074806:-0.0156743:-0.0238561:-0.0320251:-0.0401824:-0.0483314:-0.0564761:-0.0646200	0.0000000	0.0000000	0.0001644	0.0000083
ANGPTL1	C1orf68	0.1901408	2.1927289:2.7425021:-0.0833521:-0.0759056:-0.0684593:-0.0610137:-0.0535696:-0.0461277:-0.0386893:-0.0312557:-0.0238281:-0.0164068:-0.0089916:-0.0015813:0.0058251:0.0132269:0.0206240:0.0280179:0.0354093:0.0427982:0.0501857:0.0575729	0.0000000	0.0000000	0.0006325	0.0000083
REG4	C1orf68	0.1220028	4.5642179:5.1328069:0.0224676:0.0201461:0.0178245:0.0155014:0.0131751:0.0108419:0.0084976:0.0061392:0.0037648:0.0013751:-0.0010287:-0.0034443:-0.0058690:-0.0083002:-0.0107367:-0.0131780:-0.0156225:-0.0180684:-0.0205147:-0.0229610	0.0000000	0.0000000	0.0004551	0.0000083
TGM7	C1orf68	0.2994195	3.0711600:3.4853672:-0.0760957:-0.0691617:-0.0622277:-0.0552940:-0.0483610:-0.0414289:-0.0344980:-0.0275694:-0.0206446:-0.0137252:-0.0068121:0.0000939:0.0069925:0.0138827:0.0207634:0.0276365:0.0345043:0.0413683:0.0482306:0.0550926	0.0000000	0.0000000	0.0000234	0.0000083
ZNF662	C1orf68	0.1857765	3.2919179:3.7753371:-0.0530260:-0.0480863:-0.0431467:-0.0382078:-0.0332707:-0.0283354:-0.0234018:-0.0184696:-0.0135388:-0.0086100:-0.0036846:0.0012359:0.0061512:0.0110612:0.0159658:0.0208653:0.0257603:0.0306518:0.0355415:0.0404310	0.0000000	0.0000000	0.0006242	0.0000083
HRH3	C1orf68	0.1430769	5.5099858:6.0438272:-0.0390036:-0.0347479:-0.0304924:-0.0262379:-0.0219854:-0.0177345:-0.0134847:-0.0092353:-0.0049858:-0.0007369:0.0035105:0.0077551:0.0119954:0.0162302:0.0204581:0.0246788:0.0288941:0.0331067:0.0373185:0.0415301	0.0000000	0.0000000	0.0000099	0.0000083
TAS2R3	C1orf68	0.1411290	3.8868848:4.5101553:-0.0162982:-0.0148056:-0.0133129:-0.0118194:-0.0103238:-0.0088253:-0.0073235:-0.0058182:-0.0043092:-0.0027949:-0.0012733:0.0002565:0.0017935:0.0033368:0.0048856:0.0064380:0.0079915:0.0095459:0.0111009:0.0126560	0.0000000	0.0000000	0.0005674	0.0000083
CCDC105	C1orf68	0.1188119	5.4686507:5.8873411:-0.0855773:-0.0769127:-0.0682479:-0.0595807:-0.0509092:-0.0422319:-0.0335485:-0.0248593:-0.0161655:-0.0074692:0.0012274:0.0099229:0.0186175:0.0273119:0.0360054:0.0446971:0.0533866:0.0620738:0.0707599:0.0794459	0.0000000	0.0000000	0.0007482	0.0000083
LYPD4	C1orf68	0.9691071	4.0404829:4.6097079:0.0284963:0.0263208:0.0241453:0.0219699:0.0197946:0.0176196:0.0154447:0.0132695:0.0110935:0.0089163:0.0067375:0.0045562:0.0023715:0.0001820:-0.0020119:-0.0042082:-0.0064053:-0.0086036:-0.0108028:-0.0130021	0.0000000	0.0000000	0.0004950	0.0000083
SIM1	C1orf68	0.1650380	3.4286870:3.9945701:-0.0084286:-0.0076118:-0.0067952:-0.0059791:-0.0051641:-0.0043507:-0.0035396:-0.0027309:-0.0019239:-0.0011180:-0.0003149:0.0004833:0.0012750:0.0020603:0.0028402:0.0036172:0.0043923:0.0051661:0.0059392:0.0067122	0.0000000	0.0000000	0.0000100	0.0000083
NLRP7	C1orf68	0.2362093	3.6686789:4.1109382:-0.0184672:-0.0167564:-0.0150455:-0.0133341:-0.0116216:-0.0099074:-0.0081911:-0.0064724:-0.0047496:-0.0030218:-0.0012884:0.0004501:0.0021915:0.0039368:0.0056877:0.0074448:0.0092080:0.0109758:0.0127459:0.0145164	0.0000000	0.0000000	0.0008262	0.0000083
SSTR3	C1orf68	0.1458591	6.7211331:7.2145029:0.0316454:0.0281641:0.0246831:0.0212041:0.0177281:0.0142571:0.0107939:0.0073408:0.0039010:0.0004757:-0.0029358:-0.0063345:-0.0097215:-0.0130989:-0.0164700:-0.0198373:-0.0232024:-0.0265667:-0.0299308:-0.0332948	0.0000000	0.0000000	0.0000097	0.0000083
TRNAU1AP	C1orf68	0.1358839	5.2207121:6.9154693:-0.0156349:-0.0135921:-0.0115494:-0.0095079:-0.0074690:-0.0054344:-0.0034055:-0.0013815:0.0006398:0.0026618:0.0046877:0.0067178:0.0087510:0.0107861:0.0128219:0.0148573:0.0168910:0.0189226:0.0209532:0.0229836	0.0000000	0.0000000	0.0119532	0.0000083
BTLA	C1orf68	0.2789298	3.5347539:4.0962263:-0.0337990:-0.0307344:-0.0276701:-0.0246069:-0.0215460:-0.0184886:-0.0154363:-0.0123911:-0.0093546:-0.0063258:-0.0033026:-0.0002825:0.0027376:0.0057608:0.0087900:0.0118268:0.0148710:0.0179208:0.0209735:0.0240267	0.0000000	0.0000000	0.0003594	0.0000083
LINC00334	C1orf68	0.1857542	5.0731729:5.5294310:0.0162586:0.0148512:0.0134438:0.0120370:0.0106331:0.0092343:0.0078428:0.0064610:0.0050910:0.0037350:0.0023945:0.0010708:-0.0002362:-0.0015280:-0.0028068:-0.0040757:-0.0053376:-0.0065959:-0.0078532:-0.0091104	0.0000000	0.0000000	0.0037337	0.0000083
CLC	C1orf68	0.2061657	3.8116569:4.2457262:-0.0125421:-0.0110950:-0.0096483:-0.0082038:-0.0067640:-0.0053316:-0.0039104:-0.0025029:-0.0011107:0.0002657:0.0016284:0.0029796:0.0043204:0.0056520:0.0069760:0.0082946:0.0096103:0.0109244:0.0122378:0.0135510	0.0000000	0.0000000	0.0022336	0.0000083
F11	LOC100129380	0.2219512	5.3810357:5.8284203:6.7865787:6.7759924:6.7654032:6.7547967:6.7441575:6.7334908:6.7227956:6.7120553:6.7012564:6.6903990:6.6794943:6.6685463:6.6575511:6.6465098:6.6354303:6.6243288:6.6132125:6.6020863:6.5909552:6.5798233	0.0000000	0.0000000	0.0018884	0.0009978
KHDC3L	LOC100129380	0.2985075	5.3227409:5.7333699:0.0206891:0.0184072:0.0161228:0.0138236:0.0114996:0.0091596:0.0068219:0.0045055:0.0022323:-0.0000047:-0.0022293:-0.0044516:-0.0066907:-0.0089593:-0.0112539:-0.0135690:-0.0158994:-0.0182399:-0.0205852:-0.0229314	5.5166223	0.0000000	0.0110323	0.0009978
CPN2	LOC100129380	1.0000000	2.7772058:3.1443962:0.0654108:0.0569796:0.0485483:0.0401226:0.0317289:0.0233999:0.0151683:0.0070564:-0.0009361:-0.0088172:-0.0166013:-0.0243139:-0.0319759:-0.0396019:-0.0472019:-0.0547926:-0.0623934:-0.0700040:-0.0776196:-0.0852360	0.0000000	0.0000000	0.0029522	0.0009978
CCDC168	LOC100129380	0.2932692	2.3887888:3.1764320:-0.0315687:-0.0278807:-0.0241954:-0.0205259:-0.0168881:-0.0132972:-0.0097657:-0.0063055:-0.0029111:0.0004564:0.0038268:0.0072002:0.0105756:0.0139619:0.0173760:0.0208319:0.0243291:0.0278549:0.0313949:0.0349373	0.0000000	0.0000000	0.0000098	0.0009978
LOC100132273	LOC100129380	0.1864842	5.1220068:5.6769529:-0.1033110:-0.0923562:-0.0814040:-0.0704676:-0.0595624:-0.0486978:-0.0378817:-0.0271283:-0.0164457:-0.0058397:0.0047006:0.0151970:0.0256669:0.0361250:0.0465849:0.0570496:0.0675190:0.0779928:0.0884709:0.0989505	0.0000000	0.0000000	0.0005805	0.0009978
PIP4K2C	GABPB1-AS1	0.9557913	9.2647008:13.1751662:8.4160410:8.3831367:8.3506666:8.3183762:8.2827773:8.2433047:8.1995949:8.1512843:8.0980092:8.0394060:7.9751112:7.9047610:7.8279920:7.7444404:7.6537427:7.5555397:7.4496790:7.3370961:7.2208006:7.1039728	0.0000000	0.0000000	0.0142548	0.0078597
NTSR2	LOC100129427	0.1099084	3.5685748:4.1834961:4.4719797:4.4588535:4.4457268:4.4325975:4.4194632:4.4063217:4.3931708:4.3800082:4.3668328:4.3536440:4.3404426:4.3272304:4.3140093:4.3007828:4.2875535:4.2743222:4.2610896:4.2478555:4.2346203:4.2213848	0.0000000	0.0000000	0.0008015	0.0000088
GZMB	LOC100129427	0.1367271	3.5182108:3.9893712:-0.0603877:-0.0539620:-0.0475364:-0.0411112:-0.0346866:-0.0282632:-0.0218416:-0.0154248:-0.0090154:-0.0026160:0.0037713:0.0101442:0.0165033:0.0228510:0.0291883:0.0355162:0.0418366:0.0481518:0.0544644:0.0607767	0.0000000	0.0000000	0.0017919	0.0000088
EPHB6	LOC100129427	0.1139742	4.6592230:5.3344370:-0.0329136:-0.0299141:-0.0269142:-0.0239123:-0.0209065:-0.0178950:-0.0148780:-0.0118559:-0.0088281:-0.0057942:-0.0027536:0.0002939:0.0033485:0.0064106:0.0094815:0.0125620:0.0156511:0.0187461:0.0218438:0.0249420	0.0000000	0.0000000	0.0040607	0.0000088
KRT72	LOC100129427	0.1923724	5.0582589:5.6157099:-0.0441766:-0.0392534:-0.0343302:-0.0294064:-0.0244814:-0.0195546:-0.0146239:-0.0096866:-0.0047401:0.0002164:0.0051820:0.0101538:0.0151290:0.0201045:0.0250782:0.0300500:0.0350214:0.0399938:0.0449669:0.0499402	0.0000000	0.0000000	0.0004066	0.0000088
FLJ45983	LOC100129427	0.3517617	2.7719859:3.1989220:-0.1199436:-0.1071733:-0.0944027:-0.0816302:-0.0688541:-0.0560744:-0.0432931:-0.0305114:-0.0177296:-0.0049455:0.0078427:0.0206353:0.0334324:0.0462345:0.0590416:0.0718539:0.0846707:0.0974897:0.1103095:0.1231295	0.0000000	0.0000000	0.0009895	0.0000088
TAS2R39	LOC100129427	0.3900904	3.3287000:3.9509600:-0.0614926:-0.0550676:-0.0486425:-0.0422165:-0.0357887:-0.0293582:-0.0229246:-0.0164889:-0.0100512:-0.0036091:0.0028419:0.0093046:0.0157806:0.0222691:0.0287675:0.0352733:0.0417847:0.0482998:0.0548167:0.0613340	0.0000000	0.0000000	0.0009820	0.0000088
PIH2	LOC100129427	0.2081784	2.2893299:2.8104671:0.0094690:0.0084653:0.0074613:0.0064557:0.0054471:0.0044344:0.0034192:0.0024054:0.0013978:0.0003983:-0.0005941:-0.0015814:-0.0025663:-0.0035519:-0.0045403:-0.0055322:-0.0065274:-0.0075250:-0.0085240:-0.0095232	0.0000000	0.0000000	0.0012868	0.0000088
REV3L	LOC100129427	0.1119874	8.1391877:9.6500770:0.0378200:0.0341063:0.0303928:0.0266803:0.0229697:0.0192609:0.0155534:0.0118479:0.0081467:0.0044526:0.0007687:-0.0029020:-0.0065583:-0.0102018:-0.0138347:-0.0174594:-0.0210781:-0.0246925:-0.0283049:-0.0319170	0.0000000	0.0000000	0.0043330	0.0000088
TMPRSS11D	LOC100129427	0.1292208	5.1085080:5.7077752:0.0799783:0.0716386:0.0632990:0.0549606:0.0466247:0.0382939:0.0299712:0.0216591:0.0133581:0.0050685:-0.0032108:-0.0114821:-0.0197475:-0.0280093:-0.0362683:-0.0445242:-0.0527776:-0.0610294:-0.0692806:-0.0775317	0.0000000	0.0000000	0.0000812	0.0000088
KRTAP8-1	LOC100129427	0.2264957	3.4473030:4.0730253:-0.0262180:-0.0237587:-0.0212996:-0.0188422:-0.0163881:-0.0139390:-0.0114959:-0.0090591:-0.0066278:-0.0042004:-0.0017755:0.0006487:0.0030755:0.0055077:0.0079473:0.0103939:0.0128446:0.0152978:0.0177523:0.0202069	0.0000000	0.0000000	0.0003970	0.0000088
FAM85A	LOC100129427	0.1040440	7.7545980:9.0480319:0.0659985:0.0576371:0.0492764:0.0409191:0.0325687:0.0242297:0.0159066:0.0075998:-0.0006920:-0.0089694:-0.0172343:-0.0254883:-0.0337328:-0.0419689:-0.0501978:-0.0584206:-0.0666385:-0.0748528:-0.0830648:-0.0912764	0.0000000	0.0000000	0.0063823	0.0000088
LOC100506629	LOC100129427	0.1312883	3.1759340:3.8114861:-0.0534341:-0.0478422:-0.0422504:-0.0366589:-0.0310682:-0.0254791:-0.0198931:-0.0143113:-0.0087350:-0.0031649:0.0023987:0.0079559:0.0135078:0.0190561:0.0246027:0.0301505:0.0357007:0.0412530:0.0468060:0.0523590	0.0000000	0.0000000	0.0000098	0.0000088
PNMT	LOC100129427	0.2071429	6.0759829:6.4791189:-0.0166470:-0.0144895:-0.0123319:-0.0101729:-0.0080125:-0.0058505:-0.0036859:-0.0015191:0.0006479:0.0028124:0.0049721:0.0071257:0.0092745:0.0114205:0.0135651:0.0157105:0.0178583:0.0200083:0.0221594:0.0243107	0.0000000	0.0000000	0.0022451	0.0000088
CDH16	LOC100129427	0.5175815	5.0515350:5.6520091:0.0101209:0.0091625:0.0082044:0.0072484:0.0062963:0.0053501:0.0044119:0.0034836:0.0025671:0.0016631:0.0007730:-0.0001026:-0.0009632:-0.0018085:-0.0026390:-0.0034576:-0.0042672:-0.0050703:-0.0058701:-0.0066695	0.0000000	0.0000000	0.0011469	0.0000088
CSN1S2AP	LOC100129427	0.1008717	2.9285020:3.3101750:-0.0227652:-0.0191011:-0.0154375:-0.0117770:-0.0081229:-0.0044783:-0.0008475:0.0027650:0.0063567:0.0099278:0.0134797:0.0170145:0.0205343:0.0240413:0.0275375:0.0310251:0.0345063:0.0379833:0.0414580:0.0449325	0.0000000	0.0000000	0.0016538	0.0000088
LOC613266	LOC100129427	0.1820546	2.9399630:3.6046921:-0.0039953:-0.0035534:-0.0031111:-0.0026670:-0.0022193:-0.0017660:-0.0013051:-0.0008339:-0.0003502:0.0001480:0.0006639:0.0012004:0.0017585:0.0023370:0.0029332:0.0035434:0.0041642:0.0047921:0.0054234:0.0060553	0.0000000	0.0000000	0.0000077	0.0000088
MDN1	LOC100129427	0.1666667	4.7184471:6.1873480:0.0171060:0.0150610:0.0130155:0.0109670:0.0089131:0.0068524:0.0047845:0.0027127:0.0006423:-0.0014227:-0.0034805:-0.0055304:-0.0075731:-0.0096103:-0.0116436:-0.0136747:-0.0157047:-0.0177341:-0.0197633:-0.0217925	0.0000000	0.0000000	0.0073877	0.0000088
KIAA1383	LOC100129427	0.2412141	2.9020878:3.4938122:0.0630576:0.0558607:0.0486643:0.0414705:0.0342822:0.0271018:0.0199325:0.0127782:0.0056397:-0.0014866:-0.0086043:-0.0157162:-0.0228257:-0.0299357:-0.0370486:-0.0441649:-0.0512839:-0.0584047:-0.0655264:-0.0726482	0.0000000	0.0000000	0.0005189	0.0000088
LOC729121	LOC100129427	0.1266003	2.7259828:3.1158391:-0.0078640:-0.0071581:-0.0064518:-0.0057433:-0.0050302:-0.0043103:-0.0035826:-0.0028473:-0.0021046:-0.0013553:-0.0006003:0.0001590:0.0009191:0.0016768:0.0024298:0.0031772:0.0039193:0.0046574:0.0053939:0.0061301	0.0000000	0.0000000	0.0007903	0.0000088
LOC283214	LOC100129427	0.1827957	3.5615250:3.9052342:-0.0275202:-0.0241159:-0.0207116:-0.0173069:-0.0139011:-0.0104949:-0.0070900:-0.0036879:-0.0002904:0.0031026:0.0064925:0.0098807:0.0132683:0.0166559:0.0200438:0.0234322:0.0268214:0.0302114:0.0336017:0.0369922	3.7049149	0.0000000	0.0081186	0.0000088
LOC100128239	LOC100129427	0.2590449	4.0574688:4.5727130:0.0768877:0.0698408:0.0627937:0.0557452:0.0486948:0.0416422:0.0345886:0.0275364:0.0204878:0.0134447:0.0064092:-0.0006167:-0.0076325:-0.0146416:-0.0216476:-0.0286534:-0.0356602:-0.0426687:-0.0496792:-0.0566903	0.0000000	0.0000000	0.0000286	0.0000088
GDAP1L1	LOC100129427	0.2168866	5.0449647:5.5289012:0.0153612:0.0134110:0.0114607:0.0095107:0.0075612:0.0056131:0.0036695:0.0017330:-0.0001950:-0.0021149:-0.0040272:-0.0059314:-0.0078261:-0.0097100:-0.0115822:-0.0134441:-0.0152995:-0.0171506:-0.0189996:-0.0208483	0.0000000	0.0000000	0.0017535	0.0000088
BTBD18	LOC100129427	0.1686144	3.6406590:4.4932910:0.0750729:0.0675900:0.0601073:0.0526266:0.0451498:0.0376779:0.0302106:0.0227486:0.0152928:0.0078463:0.0004118:-0.0070104:-0.0144210:-0.0218205:-0.0292093:-0.0365880:-0.0439590:-0.0513249:-0.0586883:-0.0660512	0.0000000	0.0000000	0.0000094	0.0000088
RIMS1	LOC100129427	0.2406639	4.0196089:4.5863591:-0.0553971:-0.0503923:-0.0453872:-0.0403802:-0.0353692:-0.0303525:-0.0253289:-0.0202973:-0.0152559:-0.0102013:-0.0051304:-0.0000405:0.0050703:0.0102012:0.0153495:0.0205120:0.0256836:0.0308604:0.0360395:0.0412191	0.0000000	0.0000000	0.0000095	0.0000088
ZNF182	LOC100129427	0.2087629	7.1700200:7.8225552:-0.1966034:-0.1780246:-0.1594460:-0.1408682:-0.1222920:-0.1037183:-0.0851471:-0.0665763:-0.0480042:-0.0294303:-0.0108538:0.0077254:0.0263078:0.0448946:0.0634877:0.0820882:0.1006963:0.1193094:0.1379246:0.1565402	0.0000000	0.0000000	0.0001306	0.0000088
PRKACG	LOC100129427	0.1035912	5.5771598:5.9428831:-0.0549939:-0.0490121:-0.0430299:-0.0370456:-0.0310568:-0.0250627:-0.0190628:-0.0130563:-0.0070416:-0.0010182:0.0050122:0.0110489:0.0170912:0.0231371:0.0291844:0.0352313:0.0412777:0.0473231:0.0533677:0.0594123	0.0000000	0.0000000	0.0003872	0.0000088
SLC30A5	LOC100129427	0.2541209	6.1948451:7.1918813:0.0363867:0.0306703:0.0249542:0.0192386:0.0135223:0.0078032:0.0020798:-0.0036492:-0.0093839:-0.0151231:-0.0208645:-0.0266064:-0.0323481:-0.0380899:-0.0438324:-0.0495759:-0.0553202:-0.0610649:-0.0668099:-0.0725550	0.0000000	0.0000000	0.0000099	0.0000088
C17orf50	LOC100129427	0.1631389	5.0474967:5.6842681:-0.0251697:-0.0222119:-0.0192539:-0.0162944:-0.0133322:-0.0103658:-0.0073945:-0.0044167:-0.0014294:0.0015692:0.0045770:0.0075895:0.0106043:0.0136213:0.0166401:0.0196604:0.0226818:0.0257039:0.0287264:0.0317489	0.0000000	0.0000000	0.0003760	0.0000088
PTCH2	LOC100129447	0.3441373	4.3018908:4.9479590:3.5607114:3.5800998:3.5994884:3.6188786:3.6382718:3.6576695:3.6770734:3.6964848:3.7159054:3.7353321:3.7547607:3.7742016:3.7936640:3.8131510:3.8326820:3.8522721:3.8719262:3.8916185:3.9113142:3.9310091	0.0000000	0.0000000	0.0002619	0.0023868
GOLGA6L2	LOC100129447	0.1177073	2.6773519:3.0970801:-0.1213292:-0.1094932:-0.0976629:-0.0858658:-0.0741351:-0.0625040:-0.0510055:-0.0396720:-0.0285226:-0.0175925:-0.0069215:0.0034712:0.0136140:0.0235651:0.0333839:0.0431188:0.0528074:0.0624740:0.0721304:0.0817852	0.0000000	0.0000000	0.0000121	0.0023868
TTR	LOC100129447	0.2402002	6.1407241:6.8868691:-0.0161660:-0.0148343:-0.0135024:-0.0121688:-0.0108320:-0.0094904:-0.0081424:-0.0067864:-0.0054264:-0.0040892:-0.0028079:-0.0016078:-0.0004670:0.0006488:0.0017278:0.0027535:0.0037393:0.0047050:0.0056610:0.0066154	0.0000000	0.0000000	0.0013015	0.0023868
CIRBP-AS1	LOC100129447	0.1169186	5.6213659:6.4164601:0.0495743:0.0457470:0.0419200:0.0380947:0.0342729:0.0304561:0.0266462:0.0228448:0.0190537:0.0152720:0.0114781:0.0076348:0.0037011:-0.0003401:-0.0044833:-0.0086952:-0.0129477:-0.0172258:-0.0215140:-0.0258039	0.0000000	0.0000000	0.0000238	0.0023868
FLJ41649	LOC100129447	0.1807842	5.6661920:6.3203260:-0.0351837:-0.0319953:-0.0288066:-0.0256162:-0.0224225:-0.0192237:-0.0160181:-0.0128031:-0.0095600:-0.0062845:-0.0030170:0.0002061:0.0033686:0.0064484:0.0094385:0.0123546:0.0152146:0.0180381:0.0208482:0.0236564	0.0000000	0.0000000	0.0009761	0.0023868
CA5A	LOC100129447	0.4990628	4.7674731:5.5143419:-0.0682335:-0.0627082:-0.0571826:-0.0516554:-0.0461246:-0.0405887:-0.0350459:-0.0294945:-0.0239327:-0.0183589:-0.0127788:-0.0072149:-0.0016802:0.0038180:0.0093073:0.0148184:0.0203512:0.0258978:0.0314511:0.0370057	0.0000000	0.0000000	0.0007837	0.0023868
CNIH2	LOC100129447	0.2293117	6.7979750:7.1578542:0.0315754:0.0293671:0.0271591:0.0249508:0.0227210:0.0204373:0.0180669:0.0155772:0.0129359:0.0101226:0.0071239:0.0039212:0.0004875:-0.0031822:-0.0070210:-0.0109599:-0.0149335:-0.0189111:-0.0228885:-0.0268657	0.0000000	0.0000000	0.0006380	0.0023868
AKAP3	LOC100129447	0.1352859	4.4573587:6.1311151:-0.0473311:-0.0397007:-0.0320722:-0.0244514:-0.0168350:-0.0092126:-0.0015643:0.0061394:0.0139062:0.0217369:0.0296262:0.0375654:0.0455448:0.0535424:0.0615485:0.0695614:0.0775793:0.0856006:0.0936236:0.1016468	0.0000000	0.0000000	0.0047998	0.0023868
HFM1	LOC100129447	0.3856184	2.6923849:5.6492630:0.0189719:0.0154940:0.0120146:0.0085188:0.0049710:0.0013229:-0.0024772:-0.0064351:-0.0105211:-0.0147034:-0.0189573:-0.0232533:-0.0275589:-0.0318561:-0.0361455:-0.0404287:-0.0447071:-0.0489823:-0.0532560:-0.0575295	0.0000000	0.0000000	0.0066542	0.0023868
EMX2	LOC100129447	0.1038040	2.7646989:3.1890081:-0.0680410:-0.0598680:-0.0516947:-0.0435257:-0.0353643:-0.0271928:-0.0190052:-0.0108194:-0.0026628:0.0054362:0.0134884:0.0215230:0.0295217:0.0374578:0.0453221:0.0531310:0.0609043:0.0686563:0.0763976:0.0841372	0.0000000	0.0000000	0.0000099	0.0023868
SUOX	LOC100129447	0.1055736	6.8524417:8.1099082:0.0371440:0.0330471:0.0289504:0.0248547:0.0207603:0.0166574:0.0125265:0.0083472:0.0041136:-0.0001808:-0.0045248:-0.0089036:-0.0133025:-0.0177109:-0.0221145:-0.0265119:-0.0309045:-0.0352940:-0.0396819:-0.0440696	0.0000000	0.0000000	0.0040608	0.0023868
CPO	LOC100129447	0.1206411	3.7092258:4.4332119:-0.0420551:-0.0388146:-0.0355740:-0.0323319:-0.0290867:-0.0258371:-0.0225816:-0.0193185:-0.0160465:-0.0127641:-0.0094698:-0.0061620:-0.0028471:0.0004460:0.0037223:0.0069676:0.0101792:0.0133703:0.0165517:0.0197314	0.0000000	0.0000000	0.0011803	0.0023868
ZNF846	LOC100129447	0.6271837	3.5943519:5.8424612:0.0570206:0.0482810:0.0395395:0.0307865:0.0220109:0.0132226:0.0044752:-0.0042139:-0.0128761:-0.0215271:-0.0301627:-0.0387796:-0.0473832:-0.0559775:-0.0645640:-0.0731443:-0.0817200:-0.0902926:-0.0988636:-0.1074343	0.0000000	0.0000000	0.0064473	0.0023868
UBTD1	LOC100129449	0.1359447	6.1698140:7.0838681:3.8788487:3.8905740:3.9022975:3.9140122:3.9257178:3.9374150:3.9490980:3.9607548:3.9723716:3.9839449:3.9954828:4.0070026:4.0185137:4.0300245:4.0415421:4.0530710:4.0646132:4.0761647:4.0877202:4.0992762	0.0000000	0.0000000	0.0036656	0.0002274
GPSM1	LOC100129449	0.2165821	8.0598535:9.4603663:-0.0541868:-0.0487069:-0.0432249:-0.0377300:-0.0322095:-0.0266508:-0.0210492:-0.0154100:-0.0097419:-0.0040486:0.0016707:0.0074156:0.0131834:0.0189738:0.0247853:0.0306144:0.0364559:0.0423049:0.0481570:0.0540096	0.0000000	0.0000000	0.0068833	0.0002274
NAA30	LOC100129449	0.9777224	8.8198356:9.7315255:0.0973120:0.0880296:0.0787464:0.0694566:0.0601467:0.0508074:0.0414364:0.0320316:0.0225910:0.0131124:0.0035952:-0.0059557:-0.0155311:-0.0251254:-0.0347343:-0.0443554:-0.0539858:-0.0636230:-0.0732628:-0.0829025	0.0000000	0.0000000	0.0014899	0.0002274
C12orf61	LOC100129449	0.1937799	4.3323540:5.9145862:0.1230600:0.1056817:0.0883010:0.0709069:0.0534953:0.0360688:0.0186277:0.0011713:-0.0163061:-0.0338153:-0.0513517:-0.0689089:-0.0864827:-0.1040685:-0.1216613:-0.1392565:-0.1568494:-0.1744384:-0.1920254:-0.2096120	0.0000000	0.0000000	0.0108111	0.0002274
LOC284080	LOC100129449	0.1972414	5.2103929:6.3290373:0.1609847:0.1376950:0.1144055:0.0911158:0.0678216:0.0445085:0.0211557:-0.0022518:-0.0257272:-0.0492723:-0.0728843:-0.0965606:-0.1202983:-0.1440948:-0.1679473:-0.1918510:-0.2157927:-0.2397575:-0.2637332:-0.2877107	0.0000000	0.0000000	0.0053501	0.0002274
CLDN14	LOC100129449	0.1930693	3.9047250:4.6582423:-0.1489874:-0.1334331:-0.1178769:-0.1023107:-0.0867318:-0.0711366:-0.0555144:-0.0398559:-0.0241522:-0.0083968:0.0074100:0.0232663:0.0391689:0.0551124:0.0710843:0.0870719:0.1030662:0.1190647:0.1350653:0.1510662	0.0000000	0.0000000	0.0000099	0.0002274
LIME1	LOC100129449	0.2951389	5.9869470:6.6915070:0.1830369:0.1683774:0.1537183:0.1390614:0.1244087:0.1097625:0.0951249:0.0804981:0.0658857:0.0512865:0.0366945:0.0221049:0.0075165:-0.0070747:-0.0216693:-0.0362521:-0.0508106:-0.0653528:-0.0798937:-0.0944359	0.0000000	0.0000000	0.0016242	0.0002274
BBS12	LOC100129449	0.2514899	5.8576588:7.3612453:-0.1731292:-0.1578609:-0.1425905:-0.1273074:-0.1119992:-0.0966535:-0.0812646:-0.0658319:-0.0503580:-0.0348461:-0.0193008:-0.0037238:0.0118824:0.0275108:0.0431483:0.0587868:0.0744218:0.0900517:0.1056772:0.1213021	0.0000000	0.0000000	0.0127813	0.0002274
TMEM208	LOC100129449	0.1165730	9.7654695:10.5097238:0.0739712:0.0644767:0.0549805:0.0454735:0.0359505:0.0264086:0.0168468:0.0072645:-0.0023387:-0.0119630:-0.0216057:-0.0312584:-0.0409151:-0.0505701:-0.0602199:-0.0698630:-0.0794980:-0.0891250:-0.0987486:-0.1083717	0.0000000	0.0000000	0.0016666	0.0002274
MMP14	LOC100129449	0.1921824	5.1055297:6.6397639:0.1369024:0.1184978:0.1000917:0.0816799:0.0632647:0.0448490:0.0264313:0.0080072:-0.0104327:-0.0289006:-0.0473963:-0.0659142:-0.0844482:-0.1029925:-0.1215412:-0.1400883:-0.1586292:-0.1771641:-0.1956960:-0.2142273	0.0000000	0.0000000	0.0175590	0.0002274
C2CD2	LOC100129449	0.1395881	7.5581001:8.9578582:-0.1473667:-0.1299314:-0.1124940:-0.0950446:-0.0775794:-0.0601055:-0.0426331:-0.0251755:-0.0077401:0.0096726:0.0270606:0.0444286:0.0617842:0.0791311:0.0964740:0.1138159:0.1311581:0.1485021:0.1658488:0.1831960	0.0000000	0.0000000	0.0050749	0.0002274
GGCT	LOC100129449	0.1587983	11.3322972:12.1227323:0.0917000:0.0826667:0.0736326:0.0645952:0.0555534:0.0465062:0.0374524:0.0283894:0.0193141:0.0102213:0.0011038:-0.0080464:-0.0172307:-0.0264439:-0.0356822:-0.0449369:-0.0541993:-0.0634681:-0.0727430:-0.0820193	0.0000000	0.0000000	0.0040645	0.0002274
INHBE	LOC100129449	0.1437751	3.4183439:5.9891692:-0.0948000:-0.0794777:-0.0641538:-0.0488236:-0.0334881:-0.0181532:-0.0028184:0.0125176:0.0278512:0.0431732:0.0584821:0.0737792:0.0890661:0.1043440:0.1196144:0.1348787:0.1501385:0.1653978:0.1806589:0.1959203	0.0000000	0.0000000	0.0332498	0.0002274
HES4	LOC100129449	0.2032787	6.5293597:8.3389607:-0.2719822:-0.2374904:-0.2029986:-0.1685089:-0.1340231:-0.0995432:-0.0650722:-0.0306184:0.0038162:0.0382296:0.0726184:0.1069837:0.1413280:0.1756538:0.2099634:0.2442592:0.2785437:0.3128192:0.3470884:0.3813558	0.0000000	0.0000000	0.0066915	0.0002274
PBX2	LOC100129455	0.1429980	6.2194709:7.6248809:3.6775163:3.6564848:3.6354529:3.6144063:3.5933436:3.5723733:3.5516199:3.5311058:3.5108027:3.4906809:3.4707106:3.4508617:3.4311006:3.4113726:3.3916490:3.3719229:3.3522324:3.3325653:3.3129018:3.2932372	0.0000000	0.0000000	0.0059590	0.0136341
RNF112	LOC100129455	0.1565217	4.6319937:5.5313340:-0.0990890:-0.0867993:-0.0745199:-0.0623041:-0.0502080:-0.0382786:-0.0265514:-0.0150470:-0.0037772:0.0073117:0.0182879:0.0291962:0.0400687:0.0508972:0.0616578:0.0723800:0.0830651:0.0937135:0.1043339:0.1149487	0.0000000	0.0000000	0.0047045	0.0136341
SLAIN2	LOC100129455	0.1789883	5.9164208:7.9042021:-0.6355670:-0.5798890:-0.5242090:-0.4685168:-0.4128007:-0.3570586:-0.3013120:-0.2455956:-0.1899418:-0.1343710:-0.0789014:-0.0235514:0.0316609:0.0867171:0.1416027:0.1963587:0.2510400:0.3056605:0.3602469:0.4148275	0.0000000	0.0000000	0.0072110	0.0136341
ZNF814	LOC100129455	0.2640784	4.3108810:7.8200909:0.0779319:0.0716558:0.0653854:0.0591470:0.0529617:0.0468268:0.0406636:0.0344052:0.0280469:0.0215860:0.0150201:0.0083467:0.0015633:-0.0053325:-0.0123423:-0.0194530:-0.0266594:-0.0339364:-0.0412219:-0.0485070	0.0000000	0.0000000	0.0219986	0.0136341
ZNF529	LOC100129455	0.1005311	4.0114688:7.4260613:-0.2372423:-0.2174426:-0.1976371:-0.1777938:-0.1578017:-0.1375063:-0.1168715:-0.0958972:-0.0745835:-0.0529305:-0.0309383:-0.0086070:0.0140634:0.0370652:0.0603713:0.0839156:0.1076170:0.1314124:0.1552539:0.1790996	0.0000000	0.0000000	0.0260182	0.0136341
SOX17	LOC100129455	0.9183074	3.0522160:4.1760770:-0.2459664:-0.2134269:-0.1808964:-0.1483737:-0.1157964:-0.0831210:-0.0503264:-0.0174189:0.0156003:0.0487800:0.0821771:0.1158108:0.1496049:0.1835459:0.2176485:0.2518986:0.2862723:0.3207371:0.3552443:0.3897576	0.0000000	0.0000000	0.0033169	0.0136341
LOC400043	LOC100129455	0.1947955	4.9376558:7.2586123:-0.6064742:-0.5261297:-0.4457818:-0.3654321:-0.2851291:-0.2049142:-0.1247833:-0.0446966:0.0353387:0.1153081:0.1952146:0.2750632:0.3548593:0.4346060:0.5142673:0.5938396:0.6733699:0.7529030:0.8324493:0.9119980	0.0000000	0.0000000	0.0219962	0.0136341
ST3GAL3	LOC100129455	0.1961806	4.7906999:5.7667891:0.3477513:0.3127056:0.2776653:0.2426485:0.2076612:0.1727078:0.1377856:0.1028776:0.0680439:0.0333946:-0.0009706:-0.0349634:-0.0685748:-0.1018078:-0.1346504:-0.1671073:-0.1992284:-0.2310957:-0.2628337:-0.2945501	0.0000000	0.0000000	0.0020314	0.0136341
ZNF136	LOC100129455	0.1060100	5.8547710:7.3261381:0.0300980:0.0276423:0.0251813:0.0226891:0.0201371:0.0175004:0.0147939:0.0121086:0.0095256:0.0070448:0.0046476:0.0023151:0.0000286:-0.0022306:-0.0044812:-0.0067337:-0.0089832:-0.0112552:-0.0135380:-0.0158197	0.0000000	0.0000000	0.0081383	0.0136341
MYNN	LOC100129455	0.1000715	7.9473070:8.9273282:-0.3416151:-0.3113167:-0.2810166:-0.2507067:-0.2203798:-0.1900697:-0.1598455:-0.1297598:-0.0998138:-0.0700145:-0.0403887:-0.0109630:0.0182359:0.0471758:0.0758519:0.1043554:0.1327657:0.1611424:0.1895097:0.2178754	0.0000000	0.0000000	0.0016913	0.0136341
SYCP3	LOC100129455	0.2369736	2.4193610:3.2649780:-0.2962582:-0.2572778:-0.2183074:-0.1793978:-0.1406160:-0.1020134:-0.0635820:-0.0252588:0.0130412:0.0513937:0.0898353:0.1283819:0.1669845:0.2056566:0.2444367:0.2833125:0.3222455:0.3612016:0.4001666:0.4391331	0.0000000	0.0000000	0.0027213	0.0136341
PPP6R2	LOC100129455	0.2994059	6.8501190:7.8967553:0.2974373:0.2695133:0.2416087:0.2138153:0.1862581:0.1590723:0.1323648:0.1061610:0.0804512:0.0551985:0.0303646:0.0059108:-0.0182014:-0.0420105:-0.0655589:-0.0889157:-0.1121594:-0.1353788:-0.1585927:-0.1818026	0.0000000	0.0000000	0.0055683	0.0136341
MED17	LOC100129455	0.1581028	5.5516247:7.1145073:-0.5368733:-0.4833165:-0.4297653:-0.3762329:-0.3226600:-0.2689700:-0.2151617:-0.1612663:-0.1073151:-0.0533394:0.0006293:0.0545546:0.1084013:0.1621975:0.2159935:0.2697976:0.3235689:0.3772442:0.4308585:0.4844627	0.0000000	0.0000000	0.0144578	0.0136341
TMEM39A	DPY19L1P1	0.9933352	8.2695521:9.3008090:5.5566843:5.5737366:5.5907844:5.6078053:5.6247737:5.6416713:5.6584883:5.6752225:5.6918769:5.7084609:5.7249970:5.7415078:5.7579932:5.7744508:5.7908819:5.8073074:5.8237345:5.8401557:5.8565641:5.8729699	0.0000000	0.0000000	0.0037217	0.0017655
SPTSSA	DPY19L1P1	0.2574297	8.2588405:9.6605435:-0.0290252:-0.0259081:-0.0227955:-0.0197085:-0.0166654:-0.0136728:-0.0107249:-0.0078110:-0.0049246:-0.0020586:0.0007951:0.0036403:0.0064580:0.0092179:0.0119022:0.0145218:0.0170970:0.0196453:0.0221802:0.0247129	0.0000000	0.0000000	0.0042984	0.0017655
GALNTL4	DPY19L1P1	0.1088598	5.8334731:9.3515817:-0.4552076:-0.4108411:-0.3664691:-0.3220672:-0.2776240:-0.2331340:-0.1885918:-0.1439894:-0.0993048:-0.0545329:-0.0096732:0.0352629:0.0802214:0.1251710:0.1701067:0.2150286:0.2599419:0.3048521:0.3497643:0.3946782	0.0000000	0.0000000	0.0144660	0.0017655
HSP90B1	DPY19L1P1	0.1383272	10.7223090:11.8127824:-0.1861210:-0.1649656:-0.1438084:-0.1226370:-0.1014344:-0.0801880:-0.0589074:-0.0376034:-0.0162660:0.0051163:0.0265561:0.0480758:0.0696624:0.0912796:0.1129021:0.1345250:0.1561388:0.1777302:0.1993066:0.2208806	0.0000000	0.0000000	0.0056440	0.0017655
C2orf68	DPY19L1P1	0.2200886	6.1717457:7.3264752:-0.1582653:-0.1368303:-0.1153889:-0.0938955:-0.0722986:-0.0505761:-0.0287231:-0.0067254:0.0154332:0.0377625:0.0602531:0.0828738:0.1055913:0.1283711:0.1511789:0.1740061:0.1968503:0.2197090:0.2425747:0.2654398	0.0000000	0.0000000	0.0088395	0.0017655
VWA5B2	DPY19L1P1	0.3149070	4.2045368:4.8359591:0.1183758:0.1014611:0.0845483:0.0676508:0.0507815:0.0339813:0.0172825:0.0006706:-0.0158924:-0.0324485:-0.0490520:-0.0657529:-0.0825696:-0.0995109:-0.1165778:-0.1337549:-0.1510159:-0.1683329:-0.1856777:-0.2030272	0.0000000	0.0000000	0.0013595	0.0017655
CHID1	DPY19L1P1	0.1457379	7.9479240:9.2704955:0.2411337:0.2124279:0.1837202:0.1549931:0.1262255:0.0974127:0.0685559:0.0396562:0.0107094:-0.0182990:-0.0473597:-0.0764373:-0.1055107:-0.1345745:-0.1636323:-0.1926897:-0.2217523:-0.2508256:-0.2799108:-0.3089985	0.0000000	0.0000000	0.0049177	0.0017655
FAM175A	DPY19L1P1	0.3790703	8.1984157:8.8388215:0.1197721:0.1074326:0.0950955:0.0827719:0.0704668:0.0581783:0.0459054:0.0336534:0.0214317:0.0092572:-0.0028517:-0.0148920:-0.0268437:-0.0386849:-0.0504105:-0.0620580:-0.0736682:-0.0852607:-0.0968518:-0.1084448	0.0000000	0.0000000	0.0032273	0.0017655
NOXA1	DPY19L1P1	0.1171924	6.4369358:7.0481659:0.1013259:0.0913790:0.0814375:0.0715293:0.0616847:0.0519181:0.0422347:0.0326393:0.0231367:0.0137298:0.0044214:-0.0047854:-0.0139147:-0.0230222:-0.0321650:-0.0413882:-0.0506935:-0.0600555:-0.0694459:-0.0788411	0.0000000	0.0000000	0.0008755	0.0017655
GIF	DPY19L1P1	0.2917579	2.9447209:3.3722631:0.0542721:0.0480730:0.0418688:0.0356298:0.0293360:0.0229802:0.0165542:0.0100455:0.0034596:-0.0031884:-0.0099144:-0.0167525:-0.0237204:-0.0308276:-0.0380688:-0.0454238:-0.0528652:-0.0603644:-0.0678925:-0.0754253	0.0000000	0.0000000	0.0000669	0.0017655
POLR3GL	DPY19L1P1	0.1983535	8.5373343:9.9037858:-0.3260058:-0.2897706:-0.2535383:-0.2173222:-0.1811365:-0.1449851:-0.1088648:-0.0727723:-0.0367034:-0.0006424:0.0354498:0.0716273:0.1079200:0.1443272:0.1808369:0.2174066:0.2539995:0.2906046:0.3272071:0.3638073	0.0000000	0.0000000	0.0048845	0.0017655
NPHP4	DPY19L1P1	0.1014981	6.9117249:8.1891919:-0.2363175:-0.2155042:-0.1946954:-0.1739135:-0.1531854:-0.1325372:-0.1119868:-0.0915444:-0.0712133:-0.0509956:-0.0308930:-0.0109024:0.0089833:0.0287657:0.0484614:0.0681198:0.0877666:0.1074048:0.1270337:0.1466600	0.0000000	0.0000000	0.0020738	0.0017655
LTA4H	LOC100129461	0.9922277	10.8236083:12.0032226:6.1421021:6.0914605:6.0408200:5.9902071:5.9396315:5.8890266:5.8383647:5.7876275:5.7367967:5.6858542:5.6347816:5.5835608:5.5321735:5.4806163:5.4288894:5.3769802:5.3249274:5.2728234:5.2206857:5.1685416	0.0000000	0.0000000	0.0009634	0.0191222
PPP1R9A	LOC100129461	0.1682253	4.4705419:9.4531108:0.2848499:0.2602514:0.2356562:0.2110739:0.1865459:0.1621239:0.1378600:0.1138059:0.0899840:0.0663516:0.0428826:0.0195587:-0.0036386:-0.0267276:-0.0497269:-0.0726503:-0.0954929:-0.1183188:-0.1411685:-0.1640247	0.0000000	0.0000000	0.0151080	0.0191222
LOC100506538	LOC100129476	0.1637931	3.0666920:3.7206360:4.5286770:4.5178845:4.5070928:4.4963058:4.4855283:4.4747650:4.4640231:4.4533131:4.4426463:4.4320302:4.4214608:4.4109307:4.4004343:4.3899692:4.3795332:4.3691231:4.3587358:4.3483638:4.3379980:4.3276333	0.0000000	0.0000000	0.0000099	0.0001000
GRAMD2	LOC100129476	0.1007828	5.6972007:6.7957150:-0.2665671:-0.2370495:-0.2075323:-0.1780176:-0.1485072:-0.1189973:-0.0894766:-0.0599299:-0.0303447:-0.0007162:0.0289565:0.0586737:0.0884300:0.1182155:0.1480216:0.1778400:0.2076630:0.2374868:0.2673106:0.2971345	0.0000000	0.0000000	0.0107422	0.0001000
VPREB3	LOC100129476	0.1510791	4.8839659:5.7355381:-0.0401022:-0.0360312:-0.0319600:-0.0278878:-0.0238128:-0.0197326:-0.0156443:-0.0115414:-0.0074154:-0.0032578:0.0009403:0.0051772:0.0094433:0.0137309:0.0180384:0.0223640:0.0267014:0.0310465:0.0353954:0.0397449	0.0000000	0.0000000	0.0000418	0.0001000
LOC400655	LOC100129476	0.2563107	3.9893290:5.7911850:0.0088777:0.0078405:0.0068036:0.0057677:0.0047356:0.0037124:0.0027046:0.0017221:0.0007751:-0.0001264:-0.0009766:-0.0017783:-0.0025343:-0.0032517:-0.0039366:-0.0045965:-0.0052378:-0.0058668:-0.0064896:-0.0071114	0.0000000	0.0000000	0.0123230	0.0001000
LOC729970	LOC100129476	0.1083424	3.2929009:5.3884502:-0.0100019:-0.0089346:-0.0078673:-0.0067974:-0.0057184:-0.0046215:-0.0035018:-0.0023605:-0.0011981:-0.0000122:0.0012011:0.0024488:0.0037357:0.0050589:0.0064164:0.0078069:0.0092271:0.0106665:0.0121138:0.0135621	0.0000000	0.0000000	0.0131114	0.0001000
LOC339894	LOC100129476	0.1081451	4.8450598:6.2767902:-0.0709446:-0.0629818:-0.0550182:-0.0470490:-0.0390687:-0.0310713:-0.0230497:-0.0149978:-0.0069096:0.0012141:0.0093727:0.0175709:0.0258086:0.0340802:0.0423775:0.0506923:0.0590193:0.0673542:0.0756931:0.0840326	0.0000000	0.0000000	0.0067835	0.0001000
RABEP2	LOC100129476	0.6297985	7.3206138:8.3006774:0.0748703:0.0677563:0.0606429:0.0535330:0.0464304:0.0393400:0.0322696:0.0252282:0.0182277:0.0112785:0.0043890:-0.0024376:-0.0092061:-0.0159221:-0.0225911:-0.0292227:-0.0358292:-0.0424189:-0.0490019:-0.0555839	0.0000000	0.0000000	0.0048217	0.0001000
SENP8	LOC100129476	0.1080051	5.0939077:6.2577773:-0.2058167:-0.1847783:-0.1637388:-0.1426927:-0.1216314:-0.1005504:-0.0794503:-0.0583322:-0.0371957:-0.0160357:0.0051517:0.0263698:0.0476223:0.0689061:0.0902132:0.1115349:0.1328667:0.1542052:0.1755471:0.1968894	0.0000000	0.0000000	0.0105530	0.0001000
LOC100130460	LOC100129476	0.4984375	3.5900690:4.1203819:-0.1090185:-0.0973804:-0.0857414:-0.0740964:-0.0624395:-0.0507623:-0.0390529:-0.0273026:-0.0155083:-0.0036651:0.0082280:0.0201698:0.0321537:0.0441731:0.0562207:0.0682872:0.0803648:0.0924492:0.1045370:0.1166254	0.0000000	0.0000000	0.0011836	0.0001000
CREBBP	LOC100129476	0.1739130	6.2864889:7.5234171:-0.3803204:-0.3476606:-0.3150003:-0.2823356:-0.2496622:-0.2169753:-0.1842705:-0.1515429:-0.1187866:-0.0859930:-0.0531529:-0.0202582:0.0126921:0.0456972:0.0787585:0.1118756:0.1450364:0.1782219:0.2114153:0.2446096	0.0000000	0.0000000	0.0091689	0.0001000
ZBED4	LOC100129476	0.2996516	7.3009128:7.9431959:0.1004658:0.0874111:0.0743575:0.0613118:0.0482826:0.0352818:0.0223224:0.0094163:-0.0034326:-0.0162289:-0.0289826:-0.0417022:-0.0543919:-0.0670518:-0.0796823:-0.0922884:-0.1048764:-0.1174523:-0.1300221:-0.1425908	0.0000000	0.0000000	0.0014197	0.0001000
PHACTR3	LOC100129476	0.2910389	3.6325530:4.6966992:0.0102498:0.0087996:0.0073505:0.0059071:0.0044775:0.0030740:0.0017059:0.0003749:-0.0009193:-0.0021775:-0.0033983:-0.0045795:-0.0057221:-0.0068342:-0.0079246:-0.0089998:-0.0100636:-0.0111200:-0.0121726:-0.0132246	0.0000000	0.0000000	0.0044486	0.0001000
GPR50	LOC100129476	0.2985410	3.3337070:3.7092241:0.1562454:0.1368514:0.1174574:0.0980645:0.0786759:0.0592963:0.0399318:0.0205918:0.0012818:-0.0179979:-0.0372560:-0.0565000:-0.0757335:-0.0949590:-0.1141777:-0.1333866:-0.1525857:-0.1717809:-0.1909746:-0.2101681	0.0000000	0.0000000	0.0016469	0.0001000
ADIPOR1	LOC100129476	0.2700389	9.1289166:9.6012088:0.0157524:0.0138348:0.0119183:0.0100110:0.0081244:0.0062637:0.0044331:0.0026392:0.0008828:-0.0008379:-0.0025258:-0.0041830:-0.0058181:-0.0074402:-0.0090538:-0.0106627:-0.0122702:-0.0138777:-0.0154854:-0.0170931	0.0000000	0.0000000	0.0004780	0.0001000
FAM222A-AS1	LOC100129476	0.1778075	3.7071718:4.3535381:-0.0761405:-0.0649653:-0.0537915:-0.0426241:-0.0314607:-0.0202945:-0.0091232:0.0020537:0.0132364:0.0244252:0.0356205:0.0468225:0.0580323:0.0692538:0.0804904:0.0917395:0.1029978:0.1142622:0.1255297:0.1367977	0.0000000	0.0000000	0.0024301	0.0001000
ANKRD31	LOC100129476	0.1248959	3.3322329:4.0022703:0.0700419:0.0638888:0.0577368:0.0515910:0.0454577:0.0393432:0.0332546:0.0271996:0.0211858:0.0152207:0.0093114:0.0034606:-0.0023369:-0.0080901:-0.0138046:-0.0194855:-0.0251435:-0.0307899:-0.0364327:-0.0420749	0.0000000	0.0000000	0.0000982	0.0001000
BVES-AS1	LOC100129476	0.1756198	2.7714960:3.4247180:-0.3063014:-0.2732323:-0.2401625:-0.2070881:-0.1740017:-0.1408941:-0.1077553:-0.0745751:-0.0413470:-0.0080719:0.0252454:0.0586003:0.0919880:0.1254039:0.1588392:0.1922826:0.2257289:0.2591770:0.2926261:0.3260753	0.0000000	0.0000000	0.0022409	0.0001000
KLC3	LOC100129476	0.1315115	5.3490437:7.1232663:0.0791730:0.0699418:0.0607113:0.0514868:0.0422778:0.0330910:0.0239298:0.0147957:0.0056888:-0.0033877:-0.0124319:-0.0214452:-0.0304287:-0.0393814:-0.0483087:-0.0572184:-0.0661158:-0.0750056:-0.0838917:-0.0927772	0.0000000	0.0000000	0.0076591	0.0001000
ZNF764	LOC100129476	0.2966565	6.6330990:7.4294191:-0.0190272:-0.0169666:-0.0149053:-0.0128398:-0.0107646:-0.0086715:-0.0065497:-0.0043879:-0.0021767:0.0000917:0.0024196:0.0048051:0.0072406:0.0097202:0.0122390:0.0147871:0.0173542:0.0199332:0.0225182:0.0251041	0.0000000	0.0000000	0.0019136	0.0001000
DYNLL2	LOC100129476	0.2280827	7.2880048:9.0471545:-0.0610011:-0.0541609:-0.0473205:-0.0404798:-0.0336422:-0.0268087:-0.0199733:-0.0131274:-0.0062625:0.0006265:0.0075417:0.0144855:0.0214629:0.0284724:0.0355084:0.0425652:0.0496374:0.0567198:0.0638071:0.0708952	0.0000000	0.0000000	0.0036950	0.0001000
C1GALT1	ZNF37BP	0.2301587	6.9052681:8.7285033:6.8254104:6.8051839:6.7849546:6.7647217:6.7444956:6.7242820:6.7040881:6.6839209:6.6637679:6.6435737:6.6233209:6.6030209:6.5826854:6.5623263:6.5419553:6.5215843:6.5012249:6.4808822:6.4605578:6.4402388	0.0000000	0.0000000	0.0051121	0.0104460
SFXN3	ZNF37BP	0.1121040	6.8823818:10.2527991:0.1025041:0.0885856:0.0746568:0.0606892:0.0466841:0.0326344:0.0185569:0.0044633:-0.0096367:-0.0237329:-0.0378157:-0.0518750:-0.0659009:-0.0798836:-0.0938136:-0.1077004:-0.1215616:-0.1354035:-0.1492359:-0.1630671	0.0000000	0.0000000	0.0211788	0.0104460
EIF3B	ZNF37BP	0.8415310	7.8248538:9.2658988:-0.5057552:-0.4430765:-0.3803875:-0.3176252:-0.2547232:-0.1916375:-0.1283238:-0.0648176:-0.0011627:0.0626244:0.1265506:0.1906244:0.2548527:0.3192303:0.3837414:0.4483425:0.5130005:0.5776918:0.6424024:0.7071170	0.0000000	0.0000000	0.0039066	0.0104460
KIAA1908	ZNF37BP	0.1977675	5.2027191:6.7066551:0.4542770:0.4134226:0.3725708:0.3317355:0.2909311:0.2501645:0.2094417:0.1687944:0.1282459:0.0877915:0.0474261:0.0071788:-0.0328794:-0.0726779:-0.1121912:-0.1514781:-0.1906399:-0.2297144:-0.2687582:-0.3077979	0.0000000	0.0000000	0.0116086	0.0104460
SLC30A6	ZNF37BP	0.4633141	3.4525179:6.2146622:-0.1893389:-0.1580453:-0.1267708:-0.0955890:-0.0645315:-0.0335889:-0.0027537:0.0279807:0.0586208:0.0891730:0.1196376:0.1500033:0.1802598:0.2104201:0.2405112:0.2705598:0.3005789:0.3305739:0.3605568:0.3905377	0.0000000	0.0000000	0.0248493	0.0104460
TOMM34	LOC100129502	0.7620611	8.7853183:10.2206107:8.8396443:8.7619735:8.6843123:8.6066936:8.5290940:8.4515169:8.3739536:8.2963878:8.2187735:8.1410365:8.0630952:7.9849205:7.9065129:7.8278706:7.7489906:7.6698807:7.5905991:7.5112251:7.4318228:7.3524167	0.0000000	0.0000000	0.0019385	0.0079580
PDE8A	LOC100129502	0.4671254	8.5302581:11.0714551:-0.4782731:-0.4220451:-0.3658189:-0.3096376:-0.2535748:-0.1976793:-0.1419563:-0.0864055:-0.0309970:0.0243176:0.0795597:0.1347431:0.1898815:0.2449886:0.3000781:0.3551638:0.4102579:0.4653659:0.5205085:0.5756604	0.0000000	0.0000000	0.0038107	0.0079580
PON3	LOC100129502	0.1095668	4.7007288:9.8638240:0.1952471:0.1764910:0.1577362:0.1389718:0.1201352:0.1011484:0.0819331:0.0624212:0.0425936:0.0224518:0.0020279:-0.0186017:-0.0394036:-0.0603636:-0.0814653:-0.1026924:-0.1240335:-0.1454763:-0.1669680:-0.1884680	0.0000000	0.0000000	0.0034765	0.0079580
MRE11A	PP13	0.1751938	3.9044579:5.5820609:5.7662116:5.7622550:5.7582950:5.7543168:5.7503049:5.7462437:5.7420965:5.7378258:5.7334342:5.7289299:5.7243033:5.7195435:5.7146373:5.7095800:5.7043600:5.6989768:5.6934506:5.6878010:5.6820824:5.6763523	0.0000000	0.0000000	0.0106256	0.0043872
SPTY2D1-AS1	PP13	0.1365114	3.6658620:4.5697332:-0.1287515:-0.1166740:-0.1045934:-0.0924834:-0.0803058:-0.0680649:-0.0557743:-0.0434480:-0.0310970:-0.0187309:-0.0063730:0.0059366:0.0181758:0.0303182:0.0423402:0.0542657:0.0661390:0.0780045:0.0898845:0.1017683	0.0000000	0.0000000	0.0043075	0.0043872
CNTNAP1	PP13	0.1395512	6.3683180:7.7600699:0.1748413:0.1588083:0.1427781:0.1267570:0.1107480:0.0947546:0.0787529:0.0627020:0.0465612:0.0302835:0.0138183:-0.0028331:-0.0196559:-0.0366582:-0.0538409:-0.0711854:-0.0886707:-0.1062496:-0.1238709:-0.1414993	0.0000000	0.0000000	0.0051598	0.0043872
FBXL17	PP13	0.3400732	7.3032979:8.5069209:-0.1430718:-0.1278710:-0.1126670:-0.0974440:-0.0821785:-0.0668847:-0.0515944:-0.0363218:-0.0210679:-0.0058583:0.0092806:0.0243513:0.0393471:0.0542424:0.0690091:0.0836616:0.0982343:0.1127616:0.1272771:0.1417944	0.0000000	0.0000000	0.0074952	0.0043872
USP22	PP13	0.1035197	10.9328250:11.7872230:-0.0358899:-0.0319769:-0.0280600:-0.0241203:-0.0201430:-0.0161410:-0.0121505:-0.0082153:-0.0043774:-0.0006765:0.0028821:0.0062948:0.0096115:0.0129047:0.0162158:0.0195705:0.0229820:0.0264570:0.0299696:0.0334884	0.0000000	0.0000000	0.0016996	0.0043872
MGC2752	PP13	0.1184713	7.6617950:8.9342738:-0.2465009:-0.2173461:-0.1881875:-0.1590071:-0.1298005:-0.1005936:-0.0714132:-0.0422456:-0.0130887:0.0160459:0.0451466:0.0742028:0.1032124:0.1321857:0.1611353:0.1900737:0.2190141:0.2479785:0.2769756:0.3059791	0.0000000	0.0000000	0.0022552	0.0043872
LYPLA1	PP13	0.2910162	11.0603007:12.3108912:-0.2547072:-0.2315891:-0.2084648:-0.1853029:-0.1620660:-0.1387158:-0.1152172:-0.0915614:-0.0677450:-0.0437914:-0.0197371:0.0043799:0.0285334:0.0526761:0.0768025:0.1009556:0.1251692:0.1494307:0.1737152:0.1980035	0.0000000	0.0000000	0.0031716	0.0043872
ATP6V1H	PP13	0.1096345	9.3680066:10.1574279:0.2350229:0.2105336:0.1860331:0.1614730:0.1368133:0.1120361:0.0871315:0.0620764:0.0368569:0.0114810:-0.0140407:-0.0397181:-0.0655777:-0.0916138:-0.1177826:-0.1440386:-0.1703389:-0.1966594:-0.2229925:-0.2493276	0.0000000	0.0000000	0.0023977	0.0043872
KAT2A	PP13	0.9845206	8.5326423:9.4516574:0.0427319:0.0392221:0.0357066:0.0321633:0.0285647:0.0248723:0.0210462:0.0170463:0.0128314:0.0083904:0.0037342:-0.0011347:-0.0062233:-0.0115366:-0.0170500:-0.0227081:-0.0284424:-0.0342225:-0.0400273:-0.0458345	0.0000000	0.0000000	0.0046798	0.0043872
IWS1	PP13	0.1876607	8.3135919:9.0517989:0.1416817:0.1263909:0.1110981:0.0958006:0.0804912:0.0651312:0.0496793:0.0341027:0.0184045:0.0025902:-0.0133410:-0.0293992:-0.0456122:-0.0619856:-0.0784989:-0.0951132:-0.1117962:-0.1285210:-0.1452462:-0.1619684	0.0000000	0.0000000	0.0024685	0.0043872
LOC729121	LOC100129516	0.6026943	2.7259828:3.1158391:5.4538102:5.4407743:5.4277373:5.4146937:5.4016368:5.3885597:5.3754478:5.3622781:5.3490299:5.3356942:5.3222558:5.3086991:5.2950346:5.2813055:5.2675577:5.2538242:5.2401116:5.2264060:5.2127077:5.1990125	0.0000000	0.0000000	0.0007903	0.0023631
SLC18A3	LOC100129516	0.5776607	4.4284309:5.1010891:-0.0244648:-0.0308506:-0.0370212:-0.0415527:-0.0431656:-0.0418198:-0.0375989:-0.0300914:-0.0182742:-0.0016881:0.0185757:0.0407202:0.0633466:0.0853660:0.1061619:0.1259021:0.1448502:0.1632704:0.1814265:0.1995387	0.0000000	0.0000000	0.0004957	0.0023631
TONSL	LOC100129550	0.2690590	5.8834218:7.8760320:8.1317300:8.1094870:8.0872375:8.0649482:8.0425793:8.0200834:7.9974124:7.9745637:7.9515523:7.9284250:7.9052483:7.8820647:7.8588684:7.8356340:7.8123358:7.7889413:7.7653924:7.7416583:7.7177998:7.6939196	0.0000000	0.0000000	0.0134792	0.0111267
SNX3	LOC100129550	0.2792420	9.2142495:11.1389438:-0.3458456:-0.3068287:-0.2678335:-0.2289409:-0.1901674:-0.1515034:-0.1129390:-0.0744794:-0.0361614:0.0019553:0.0398105:0.0773400:0.1144947:0.1513052:0.1878311:0.2241276:0.2602427:0.2962242:0.3321323:0.3680299	0.0000000	0.0000000	0.0058412	0.0111267
ENOPH1	LOC100129550	0.1504304	10.4610900:11.7084514:0.3517337:0.3105260:0.2693285:0.2282007:0.1872007:0.1463471:0.1056524:0.0650972:0.0246588:-0.0156273:-0.0557495:-0.0957214:-0.1355615:-0.1752843:-0.2148761:-0.2543370:-0.2936757:-0.3328989:-0.3720313:-0.4111475	0.0000000	0.0000000	0.0006164	0.0111267
DHFR	LOC100129550	0.5718414	7.9419679:10.4808064:0.7060083:0.6315989:0.5571836:0.4827417:0.4082385:0.3336308:0.2588754:0.1839291:0.1087634:0.0334102:-0.0421054:-0.1178077:-0.1937154:-0.2698427:-0.3461798:-0.4227206:-0.4994695:-0.5764205:-0.6534979:-0.7305974	0.0000000	0.0000000	0.0012940	0.0111267
DUSP16	LOC100129550	0.1741370	7.3764008:9.7203704:-0.1602242:-0.1425070:-0.1247740:-0.1069510:-0.0890191:-0.0709954:-0.0528830:-0.0346650:-0.0163356:0.0020684:0.0204828:0.0388416:0.0570604:0.0750571:0.0928103:0.1103364:0.1276792:0.1448843:0.1620203:0.1791483	0.0000000	0.0000000	0.0063602	0.0111267
DEK	LOC100129550	0.5039459	11.6123370:12.4470082:-0.1876627:-0.1680836:-0.1485092:-0.1289446:-0.1094071:-0.0899447:-0.0705881:-0.0513092:-0.0320383:-0.0127370:0.0066079:0.0259920:0.0454066:0.0648266:0.0842250:0.1035759:0.1228697:0.1420903:0.1612435:0.1803789	0.0000000	0.0000000	0.0008199	0.0111267
HTR1F	LOC100129603	0.1047850	3.7407249:4.5689002:4.5956720:4.6044348:4.6132031:4.6220046:4.6308665:4.6397708:4.6486836:4.6575633:4.6663706:4.6750825:4.6837036:4.6922546:4.7007645:4.7092407:4.7176815:4.7260850:4.7344494:4.7427749:4.7510724:4.7593648	0.0000000	0.0000000	0.0033604	0.0024954
IL11RA	LOC100129603	0.1225806	6.2766508:7.2735921:-0.0345860:-0.0309519:-0.0273154:-0.0236646:-0.0199866:-0.0163012:-0.0126508:-0.0090543:-0.0055316:-0.0020904:0.0012633:0.0045235:0.0076783:0.0107043:0.0135795:0.0163063:0.0189108:0.0214465:0.0239521:0.0264527	0.0000000	0.0000000	0.0051404	0.0024954
DTD1	LOC100129603	0.2931078	4.9387721:5.6292430:-0.1303125:-0.1170696:-0.1038243:-0.0905647:-0.0772762:-0.0639327:-0.0505007:-0.0369499:-0.0232505:-0.0094218:0.0044896:0.0184398:0.0324098:0.0464191:0.0604772:0.0745791:0.0887048:0.1028424:0.1169857:0.1311300	0.0000000	0.0000000	0.0005794	0.0024954
DNPEP	LOC100129603	0.1344758	7.5968150:8.6821738:-0.2230821:-0.2021221:-0.1811611:-0.1601946:-0.1392145:-0.1182057:-0.0971642:-0.0760793:-0.0549277:-0.0336966:-0.0123866:0.0090267:0.0305558:0.0522056:0.0739817:0.0958824:0.1179037:0.1400126:0.1621520:0.1842943	0.0000000	0.0000000	0.0037953	0.0024954
LOC286068	LOC100129603	0.4764903	4.8975858:5.4077741:-0.0268345:-0.0249522:-0.0230644:-0.0211434:-0.0191631:-0.0171045:-0.0149512:-0.0126838:-0.0102710:-0.0076809:-0.0048817:-0.0018414:0.0014713:0.0050489:0.0088292:0.0127366:0.0167123:0.0207203:0.0247361:0.0287527	0.0000000	0.0000000	0.0016649	0.0024954
OGDH	LOC100129603	0.2905849	4.3194050:5.3938690:0.1100425:0.0995335:0.0890252:0.0785224:0.0680304:0.0575476:0.0470535:0.0365371:0.0260028:0.0154416:0.0048635:-0.0056981:-0.0162103:-0.0266527:-0.0370265:-0.0473550:-0.0576687:-0.0679800:-0.0782903:-0.0886004	0.0000000	0.0000000	0.0066616	0.0024954
COL11A2	LOC100129603	0.9217246	5.3316897:5.9752422:-0.1059817:-0.0948319:-0.0836796:-0.0725130:-0.0613088:-0.0500200:-0.0385946:-0.0269828:-0.0151809:-0.0032230:0.0088562:0.0210291:0.0332693:0.0455443:0.0578460:0.0701752:0.0825319:0.0949192:0.1073262:0.1197366	0.0000000	0.0000000	0.0029999	0.0024954
IQCF1	LOC100129603	0.1234684	5.0987038:5.6478072:-0.0696866:-0.0616296:-0.0535701:-0.0454963:-0.0374058:-0.0293140:-0.0212602:-0.0132923:-0.0054476:0.0022373:0.0097291:0.0170067:0.0240547:0.0308770:0.0375162:0.0440275:0.0504638:0.0568557:0.0632199:0.0695789	0.0000000	0.0000000	0.0000098	0.0024954
GPR124	LOC100129603	0.1149733	3.4748980:5.7687622:0.0022225:0.0014513:0.0006841:-0.0000580:-0.0007470:-0.0013333:-0.0017550:-0.0019740:-0.0019910:-0.0018202:-0.0014751:-0.0009771:-0.0003542:0.0003878:0.0012364:0.0021645:0.0031467:0.0041577:0.0051765:0.0061962	0.0000000	0.0000000	0.0400470	0.0024954
MLIP	LOC100129603	0.3209209	3.2394890:3.9491361:-0.0996727:-0.0906353:-0.0815954:-0.0725412:-0.0634582:-0.0543321:-0.0451485:-0.0358933:-0.0265817:-0.0172724:-0.0080161:0.0011629:0.0102717:0.0192938:0.0282181:0.0370540:0.0458210:0.0545410:0.0632388:0.0719337	0.0000000	0.0000000	0.0032782	0.0024954
LINC00052	LOC100129617	0.3828329	3.0715169:3.7556721:5.8147948:5.8246675:5.8345399:5.8444105:5.8542777:5.8641549:5.8740836:5.8841053:5.8942443:5.9045037:5.9148515:5.9252323:5.9356284:5.9460411:5.9564684:5.9669072:5.9773547:5.9878079:5.9982637:6.0087199	0.0000000	0.0000000	0.0015003	0.0014397
KRTAP5-9	LOC100129617	0.1567398	5.6126660:6.0094152:0.0072548:0.0062667:0.0052760:0.0042681:0.0032483:0.0022420:0.0012709:0.0003502:-0.0005182:-0.0013440:-0.0021306:-0.0028843:-0.0036056:-0.0042977:-0.0049772:-0.0056511:-0.0063208:-0.0069877:-0.0076531:-0.0083183	0.0000000	0.0000000	0.0007377	0.0014397
TG	LOC100129617	0.1000296	5.1944908:5.6701461:-0.0778981:-0.0699747:-0.0620543:-0.0541523:-0.0462871:-0.0384771:-0.0307320:-0.0230310:-0.0153470:-0.0076590:0.0000259:0.0076989:0.0153730:0.0230604:0.0307534:0.0384437:0.0461405:0.0538422:0.0615459:0.0692499	0.0000000	0.0000000	0.0002586	0.0014397
SLBP	LOC100129617	0.9936650	10.7122697:12.0112229:0.0407337:0.0367483:0.0327632:0.0287798:0.0247996:0.0208210:0.0168417:0.0128595:0.0088720:0.0048796:0.0008907:-0.0030984:-0.0070812:-0.0110501:-0.0150117:-0.0189884:-0.0230027:-0.0270556:-0.0311275:-0.0352025	0.0000000	0.0000000	0.0011353	0.0014397
DPP6	LOC100129617	0.1062512	4.4655718:5.1612602:-0.0865600:-0.0784614:-0.0703623:-0.0622605:-0.0541535:-0.0460356:-0.0378810:-0.0296619:-0.0213584:-0.0129639:-0.0044672:0.0041168:0.0127695:0.0214741:0.0302206:0.0389972:0.0477926:0.0566008:0.0654113:0.0742220	0.0000000	0.0000000	0.0000478	0.0014397
KIF7	LOC100129617	0.2528104	6.3276237:7.3782722:-0.0262461:-0.0224202:-0.0185984:-0.0148098:-0.0110949:-0.0074775:-0.0039773:-0.0006086:0.0026224:0.0057179:0.0087056:0.0116290:0.0145316:0.0174344:0.0203279:0.0232108:0.0260856:0.0289544:0.0318196:0.0346840	0.0000000	0.0000000	0.0058119	0.0014397
LOC100506502	LOC100129620	0.3320307	3.6350080:4.1565991:2.7411344:2.7313104:2.7214858:2.7116673:2.7018717:2.6921166:2.6824246:2.6728185:2.6633131:2.6539231:2.6446570:2.6355089:2.6264644:2.6174873:2.6085308:2.5995581:2.5905668:2.5815632:2.5725535:2.5635426	0.0000000	0.0000000	0.0006432	0.0014046
EFNA2	LOC100129620	0.2543963	3.3618609:4.0993553:-0.0069919:-0.0059511:-0.0049112:-0.0038769:-0.0028536:-0.0018408:-0.0008415:0.0001552:0.0011720:0.0022098:0.0032631:0.0043181:0.0053517:0.0063532:0.0073275:0.0082798:0.0092158:0.0101409:0.0110605:0.0119792	0.0000000	0.0000000	0.0000100	0.0014046
FAM151A	LOC100129620	0.6635366	3.5225769:4.4527260:0.1392030:0.1250352:0.1108692:0.0967119:0.0825691:0.0684468:0.0543504:0.0402858:0.0262556:0.0122586:-0.0017073:-0.0156531:-0.0296063:-0.0435716:-0.0575557:-0.0715638:-0.0855904:-0.0996295:-0.1136747:-0.1277209	0.0000000	0.0000000	0.0000092	0.0014046
IL4	LOC100129620	0.1772247	2.9437980:3.4283510:-0.0057415:-0.0050885:-0.0044279:-0.0037224:-0.0029514:-0.0021304:-0.0012744:-0.0003757:0.0005719:0.0015737:0.0026456:0.0037935:0.0050056:0.0062686:0.0075762:0.0089252:0.0103077:0.0117126:0.0131287:0.0145467	0.0000000	0.0000000	0.0019918	0.0014046
KRTAP4-11	LOC100129620	0.4014697	3.7266189:4.0998303:-0.1125670:-0.1032161:-0.0938664:-0.0845244:-0.0751975:-0.0658929:-0.0565943:-0.0472543:-0.0378364:-0.0283288:-0.0187297:-0.0090395:0.0007428:0.0106170:0.0205697:0.0305867:0.0406398:0.0507042:0.0607757:0.0708489	0.0000000	0.0000000	0.0022553	0.0014046
FLJ32790	LOC100129620	0.2831978	2.9985508:3.3613621:0.0029077:0.0019945:0.0010910:0.0002429:-0.0005099:-0.0011363:-0.0016067:-0.0018992:-0.0020106:-0.0019431:-0.0017135:-0.0013453:-0.0008618:-0.0002856:0.0003636:0.0010701:0.0018147:0.0025782:0.0033426:0.0041050	0.0000000	0.0000000	0.0028504	0.0014046
WDR63	LOC100129637	0.9952562	3.0627378:4.9283901:6.6671875:6.6475006:6.6278150:6.6081362:6.5884708:6.5688469:6.5492684:6.5297263:6.5102129:6.4907204:6.4712413:6.4517680:6.4322966:6.4128266:6.3933577:6.3738893:6.3544211:6.3349528:6.3154845:6.2960163	0.0000000	0.0000000	0.0121895	0.0030069
TBL3	LOC100129637	0.1236230	8.0278357:8.8072930:-0.0642951:-0.0583832:-0.0524714:-0.0465604:-0.0406508:-0.0347435:-0.0288387:-0.0229324:-0.0170185:-0.0110975:-0.0051876:0.0006954:0.0065546:0.0123984:0.0182413:0.0240854:0.0299286:0.0357674:0.0415988:0.0474275	0.0000000	0.0000000	0.0008264	0.0030069
CEACAM19	LOC100129637	0.2244427	6.6334599:7.9174949:0.0211587:0.0179404:0.0147281:0.0115576:0.0084682:0.0054597:0.0025212:-0.0003530:-0.0031504:-0.0058818:-0.0085963:-0.0113205:-0.0140542:-0.0167959:-0.0195441:-0.0222974:-0.0250545:-0.0278138:-0.0305742:-0.0333348	0.0000000	0.0000000	0.0054611	0.0030069
NSA2	LOC100129637	0.1376812	12.0274619:12.5335103:-0.0671825:-0.0611373:-0.0550924:-0.0490485:-0.0430071:-0.0369696:-0.0309344:-0.0248965:-0.0188522:-0.0128110:-0.0067897:-0.0008006:0.0051482:0.0110291:0.0168648:0.0226700:0.0284547:0.0342434:0.0400534:0.0458693	0.0000000	0.0000000	0.0003428	0.0030069
ZNF684	LOC100129637	0.2799665	4.3762087:7.1980730:-0.0380663:-0.0347693:-0.0314726:-0.0281775:-0.0248858:-0.0215991:-0.0183192:-0.0150468:-0.0117794:-0.0085154:-0.0052556:-0.0020006:0.0012599:0.0045348:0.0078349:0.0111674:0.0145286:0.0179137:0.0213168:0.0247244	0.0000000	0.0000000	0.0103079	0.0030069
FLJ11235	LOC100129637	0.1921878	2.7988638:3.7339371:0.2484435:0.2201554:0.1918575:0.1635002:0.1350243:0.1063703:0.0774870:0.0483547:0.0190069:-0.0104952:-0.0400999:-0.0697494:-0.0994056:-0.1290662:-0.1587347:-0.1884106:-0.2180920:-0.2477771:-0.2774640:-0.3071513	0.0000000	0.0000000	0.0016133	0.0030069
ASTE1	LOC100129637	0.1741263	6.8829779:8.0977183:-0.0471177:-0.0427041:-0.0382906:-0.0338783:-0.0294682:-0.0250615:-0.0206596:-0.0162612:-0.0118584:-0.0074209:-0.0029216:0.0016345:0.0062391:0.0108760:0.0155394:0.0202146:0.0248867:0.0295519:0.0342082:0.0388626	0.0000000	0.0000000	0.0034474	0.0030069
GINM1	LOC100129637	0.1775924	9.7138709:10.2986623:-0.0140789:-0.0128411:-0.0116035:-0.0103666:-0.0091310:-0.0078975:-0.0066667:-0.0054386:-0.0042086:-0.0029655:-0.0017074:-0.0004613:0.0007554:0.0019447:0.0031200:0.0042798:0.0054195:0.0065347:0.0076348:0.0087331	0.0000000	0.0000000	0.0010154	0.0030069
NUP43	LOC100129637	0.1060661	4.1222571:5.3908649:0.0385839:0.0352565:0.0319290:0.0286010:0.0252721:0.0219420:0.0186136:0.0152931:0.0119657:0.0085984:0.0051788:0.0016941:-0.0018983:-0.0056414:-0.0095599:-0.0136663:-0.0179440:-0.0223430:-0.0267887:-0.0312382	0.0000000	0.0000000	0.0060395	0.0030069
LAMA4	LOC100129637	0.1217726	3.0908438:7.8790661:-0.0832275:-0.0682780:-0.0533267:-0.0383434:-0.0233102:-0.0082332:0.0068806:0.0220501:0.0372906:0.0525965:0.0679610:0.0833776:0.0988396:0.1143404:0.1298735:0.1454322:0.1610099:0.1765999:0.1921958:0.2077924	0.0000000	0.0000000	0.0388666	0.0030069
ZNF586	LOC100129637	0.2013483	6.6822437:8.1605855:-0.0856399:-0.0788675:-0.0720952:-0.0653228:-0.0585457:-0.0517575:-0.0449519:-0.0381226:-0.0312633:-0.0243677:-0.0174298:-0.0104456:-0.0034285:0.0036165:0.0106929:0.0177650:0.0248015:0.0317931:0.0387593:0.0457235	0.0000000	0.0000000	0.0052682	0.0030069
IGFL1	LOC100129637	0.1506675	4.3955001:6.1116949:-0.0640398:-0.0525601:-0.0410911:-0.0296879:-0.0183791:-0.0071538:0.0040158:0.0151351:0.0261917:0.0371838:0.0481464:0.0591141:0.0700897:0.0810678:0.0920433:0.1030148:0.1139831:0.1249494:0.1359147:0.1468798	0.0000000	0.0000000	0.0072210	0.0030069
SPC24	LOC100129637	0.1261101	7.2428659:8.7745563:-0.1440797:-0.1321213:-0.1201631:-0.1082053:-0.0962485:-0.0842902:-0.0723240:-0.0603433:-0.0483414:-0.0363117:-0.0242476:-0.0121415:0.0000213:0.0122614:0.0245826:0.0369884:0.0494755:0.0620197:0.0745911:0.0871677	0.0000000	0.0000000	0.0039190	0.0030069
SERPINA1	TCF24	0.9541686	2.8017270:9.3872996:2.2778674:2.4731006:2.6683504:2.8636975:3.0591895:3.2548541:3.4507190:3.6468119:3.8431607:4.0397930:4.2367567:4.4340739:4.6317058:4.8296126:5.0277545:5.2260918:5.4245846:5.6231864:5.8218325:6.0204857	0.0000000	0.0000000	0.0238888	0.0573341
LOC284788	FGF13-AS1	0.2605932	4.2532138:4.8785592:3.6540646:3.6677904:3.6815172:3.6952500:3.7089948:3.7227574:3.7365392:3.7503331:3.7641383:3.7779554:3.7917833:3.8056194:3.8194586:3.8332980:3.8471373:3.8609765:3.8748155:3.8886540:3.9024924:3.9163306	0.0000000	0.0000000	0.0030805	0.0001668
GMNC	FGF13-AS1	0.2966527	3.8066570:4.2252751:-0.1918418:-0.1720564:-0.1522713:-0.1324909:-0.1127214:-0.0929693:-0.0732408:-0.0535420:-0.0338794:-0.0142630:0.0052977:0.0248017:0.0442560:0.0636672:0.0830432:0.1023923:0.1217224:0.1410416:0.1603568:0.1796714	0.0000000	0.0000000	0.0014430	0.0001668
PRDM6	FGF13-AS1	0.9845294	6.1352400:6.8751131:-0.0214208:-0.0189591:-0.0164973:-0.0140401:-0.0116003:-0.0091917:-0.0068277:-0.0045211:-0.0022852:-0.0001255:0.0019665:0.0040047:0.0060053:0.0079808:0.0099366:0.0118777:0.0138104:0.0157393:0.0176663:0.0195930	0.0000000	0.0000000	0.0008524	0.0001668
LOC285638	FGF13-AS1	0.1850340	4.9752459:5.4461409:0.1357718:0.1224277:0.1090811:0.0957225:0.0823445:0.0689408:0.0555082:0.0420508:0.0285723:0.0150741:0.0015581:-0.0119777:-0.0255383:-0.0391173:-0.0527054:-0.0662950:-0.0798843:-0.0934738:-0.1070635:-0.1206532	0.0000000	0.0000000	0.0007078	0.0001668
DNAJC9-AS1	FGF13-AS1	0.2992383	4.0178527:4.5115191:-0.0366088:-0.0321666:-0.0277235:-0.0232757:-0.0188275:-0.0143869:-0.0099620:-0.0055577:-0.0011803:0.0031591:0.0074563:0.0117162:0.0159480:0.0201661:0.0243844:0.0286048:0.0328260:0.0370478:0.0412699:0.0454921	0.0000000	0.0000000	0.0006777	0.0001668
SSTR5-AS1	FGF13-AS1	0.2991102	4.1267289:4.6157113:-0.1746786:-0.1587159:-0.1427519:-0.1267803:-0.1107935:-0.0947875:-0.0787692:-0.0627457:-0.0467209:-0.0306973:-0.0146712:0.0013599:0.0173955:0.0334358:0.0494817:0.0655343:0.0815961:0.0976632:0.1137319:0.1298008	0.0000000	0.0000000	0.0001153	0.0001668
IDO2	FGF13-AS1	0.2920110	2.7089349:3.2102271:-0.1736999:-0.1538930:-0.1340852:-0.1142716:-0.0944559:-0.0746517:-0.0548653:-0.0350904:-0.0153165:0.0044661:0.0242650:0.0440872:0.0639353:0.0838061:0.1036975:0.1236062:0.1435277:0.1634578:0.1833922:0.2033273	0.0000000	0.0000000	0.0000156	0.0001668
WNT16	FGF13-AS1	0.1848524	5.9188117:6.5168630:0.2223762:0.2019734:0.1815683:0.1611492:0.1407022:0.1202201:0.0997067:0.0791678:0.0586152:0.0380658:0.0175372:-0.0029595:-0.0234251:-0.0438655:-0.0642882:-0.0847009:-0.1051061:-0.1255048:-0.1458994:-0.1662933	0.0000000	0.0000000	0.0005257	0.0001668
DDX4	FGF13-AS1	0.2676471	3.0996610:3.4884552:0.1730244:0.1540058:0.1349884:0.1159786:0.0969840:0.0780121:0.0590711:0.0401714:0.0213246:0.0025385:-0.0161881:-0.0348621:-0.0534963:-0.0721070:-0.0907099:-0.1093170:-0.1279358:-0.1465712:-0.1652199:-0.1838709	0.0000000	0.0000000	0.0036653	0.0001668
MYH2	FGF13-AS1	0.2987013	3.4126889:3.8060711:0.0794966:0.0691029:0.0587102:0.0483236:0.0379490:0.0275915:0.0172508:0.0069244:-0.0033950:-0.0137148:-0.0240337:-0.0343556:-0.0446815:-0.0550079:-0.0653328:-0.0756564:-0.0859790:-0.0963009:-0.1066226:-0.1169441	0.0000000	0.0000000	0.0021833	0.0001668
C16orf78	FGF13-AS1	0.1842857	3.7231049:4.2427913:-0.1399305:-0.1273761:-0.1148240:-0.1022860:-0.0897759:-0.0773077:-0.0648930:-0.0525386:-0.0402520:-0.0280414:-0.0159154:-0.0038796:0.0080719:0.0199543:0.0317828:0.0435708:0.0553305:0.0670748:0.0788155:0.0905561	0.0000000	0.0000000	0.0015915	0.0001668
S1PR3	FGF13-AS1	0.1848249	5.0174617:5.6740242:0.0453613:0.0400139:0.0346646:0.0293067:0.0239335:0.0185384:0.0131177:0.0076682:0.0021866:-0.0033216:-0.0088439:-0.0143737:-0.0199085:-0.0254435:-0.0309738:-0.0364946:-0.0420032:-0.0475030:-0.0529985:-0.0584933	0.0000000	0.0000000	0.0019338	0.0001668
EDNRB	FGF13-AS1	0.2934927	2.9775678:3.5632120:-0.0803726:-0.0712374:-0.0621046:-0.0529855:-0.0438907:-0.0348285:-0.0258047:-0.0168206:-0.0078726:0.0010435:0.0099297:0.0187874:0.0276179:0.0364232:0.0452080:0.0539776:0.0627376:0.0714925:0.0802449:0.0889971	0.0000000	0.0000000	0.0000095	0.0001668
DUSP27	FGF13-AS1	0.2947510	3.2290999:3.7852322:0.1409530:0.1247235:0.1084925:0.0922516:0.0759859:0.0596788:0.0433263:0.0269347:0.0105097:-0.0059459:-0.0224320:-0.0389484:-0.0554948:-0.0720683:-0.0886650:-0.1052803:-0.1219095:-0.1385480:-0.1551912:-0.1718352	0.0000000	0.0000000	0.0000096	0.0001668
ARF1	ARRDC3-AS1	0.2207447	6.4419631:7.4330369:5.4769853:5.4810347:5.4850824:5.4891187:5.4931394:5.4971441:5.5011601:5.5052269:5.5093787:5.5136351:5.5179948:5.5224187:5.5268599:5.5312954:5.5357207:5.5401355:5.5445406:5.5489365:5.5533243:5.5577100	0.0000000	0.0000000	0.0062640	0.0028525
FICD	ARRDC3-AS1	0.2107784	6.1471671:7.2594963:0.1981798:0.1782109:0.1582403:0.1382604:0.1182617:0.0982312:0.0781444:0.0579845:0.0377704:0.0175522:-0.0026143:-0.0226931:-0.0426666:-0.0625463:-0.0823844:-0.1022276:-0.1220819:-0.1419432:-0.1618079:-0.1816732	0.0000000	0.0000000	0.0061921	0.0028525
AMZ1	ARRDC3-AS1	0.5106562	5.3865651:5.7429501:0.2713089:0.2462770:0.2212435:0.1962005:0.1711387:0.1460484:0.1209202:0.0957376:0.0704702:0.0450783:0.0195185:-0.0062457:-0.0322237:-0.0584139:-0.0848121:-0.1113803:-0.1380724:-0.1648429:-0.1916460:-0.2184519	0.0000000	0.0000000	0.0006932	0.0028525
C9orf41	ARRDC3-AS1	0.1212766	3.7629620:5.1547991:-0.0845540:-0.0768447:-0.0691333:-0.0614097:-0.0536640:-0.0458861:-0.0380662:-0.0301957:-0.0222953:-0.0144243:-0.0066107:0.0011458:0.0088467:0.0164941:0.0240822:0.0315993:0.0390536:0.0464744:0.0538841:0.0612923	0.0000000	0.0000000	0.0156937	0.0028525
PPFIBP1	ARRDC3-AS1	0.6925605	5.9279880:7.3358780:0.0111302:0.0098666:0.0086079:0.0073746:0.0061802:0.0050006:0.0037941:0.0025562:0.0012761:-0.0000610:-0.0014702:-0.0029681:-0.0045756:-0.0063137:-0.0082032:-0.0102544:-0.0124311:-0.0146861:-0.0169746:-0.0192670	0.0000000	0.0000000	0.0185199	0.0028525
KBTBD2	ARRDC3-AS1	0.1920236	9.0355405:10.2307645:-0.1942693:-0.1704912:-0.1467080:-0.1228964:-0.0990356:-0.0751069:-0.0510974:-0.0269968:-0.0027974:0.0214846:0.0458226:0.0701892:0.0945575:0.1189078:0.1432408:0.1675603:0.1918698:0.2161729:0.2404730:0.2647724	0.0000000	0.0000000	0.0025499	0.0028525
ENOX2	ARRDC3-AS1	0.3384694	4.9465121:6.7017752:-0.2375628:-0.2134691:-0.1893769:-0.1652941:-0.1412301:-0.1171884:-0.0931330:-0.0690049:-0.0447562:-0.0203674:0.0041667:0.0288335:0.0536124:0.0784765:0.1033990:0.1283546:0.1533152:0.1782646:0.2032042:0.2281416	0.0000000	0.0000000	0.0201336	0.0028525
LIMS1	ARRDC3-AS1	0.2721030	3.9582440:6.1854902:0.1562923:0.1386209:0.1209479:0.1032655:0.0855662:0.0678511:0.0501270:0.0324301:0.0148137:-0.0026981:-0.0201123:-0.0374545:-0.0547515:-0.0720303:-0.0893151:-0.1065910:-0.1238282:-0.1410350:-0.1582283:-0.1754194	0.0000000	0.0000000	0.0322869	0.0028525
OR8B8	ARRDC3-AS1	0.1027875	5.1741771:5.7434622:-0.0022993:-0.0018546:-0.0014115:-0.0009778:-0.0005628:-0.0001753:0.0001766:0.0004847:0.0007410:0.0009359:0.0010444:0.0010347:0.0008844:0.0005916:0.0001653:-0.0003416:-0.0008530:-0.0013373:-0.0018066:-0.0022737	0.0000000	0.0000000	0.0000095	0.0028525
YLPM1	ARRDC3-AS1	0.1330816	6.1583938:8.5809365:0.0934051:0.0825359:0.0716652:0.0607851:0.0498899:0.0389925:0.0281052:0.0172188:0.0063318:-0.0045442:-0.0154070:-0.0262574:-0.0371129:-0.0479763:-0.0588344:-0.0696829:-0.0805177:-0.0913372:-0.1021445:-0.1129497	0.0000000	0.0000000	0.0101390	0.0028525
LOC100127972	ARRDC3-AS1	0.1750167	6.0600537:7.8413302:0.1041832:0.0898307:0.0754822:0.0611766:0.0469874:0.0329493:0.0190720:0.0053523:-0.0082396:-0.0217521:-0.0352182:-0.0486642:-0.0621227:-0.0756074:-0.0891177:-0.1026528:-0.1162117:-0.1297933:-0.1433886:-0.1569863	0.0000000	0.0000000	0.0096301	0.0028525
LOC151171	LOC100129722	1.0000000	5.3734621:5.7688380:5.9320146:5.9604444:5.9889176:6.0176513:6.0468157:6.0757838:6.1035305:6.1292159:6.1520119:6.1714447:6.1878205:6.2016078:6.2135268:6.2243428:6.2343242:6.2436337:6.2524339:6.2608879:6.2691658:6.2774144	0.0000000	0.0000000	0.0021716	0.0049321
LOC402779	LOC100129726	0.1074909	5.0012320:5.6054193:4.6273960:4.6357970:4.6441981:4.6525991:4.6610012:4.6694067:4.6778173:4.6862333:4.6946506:4.7030639:4.7114713:4.7198707:4.7282590:4.7366354:4.7450035:4.7533664:4.7617276:4.7700892:4.7784514:4.7868137	0.0000000	0.0000000	0.0011258	0.0000373
LOC283045	LOC100129726	0.5682361	6.1284908:6.9014240:0.0401898:0.0348563:0.0295221:0.0241836:0.0188364:0.0134800:0.0081149:0.0027399:-0.0026467:-0.0080498:-0.0134735:-0.0189173:-0.0243787:-0.0298552:-0.0353444:-0.0408437:-0.0463506:-0.0518625:-0.0573770:-0.0628919	0.0000000	0.0000000	0.0000098	0.0000373
SLC2A1-AS1	LOC100129726	0.1020093	5.4642519:6.0313679:0.0210679:0.0187417:0.0164146:0.0140819:0.0117381:0.0093776:0.0069949:0.0045830:0.0021384:-0.0003393:-0.0028499:-0.0053919:-0.0079620:-0.0105553:-0.0131659:-0.0157885:-0.0184186:-0.0210534:-0.0236906:-0.0263283	0.0000000	0.0000000	0.0004714	0.0000373
LOC100507006	LOC100129726	0.4482857	5.8752531:6.2550732:-0.1007197:-0.0893243:-0.0779289:-0.0665336:-0.0551383:-0.0437422:-0.0323423:-0.0209316:-0.0095091:0.0019248:0.0133706:0.0248279:0.0362947:0.0477694:0.0592506:0.0707378:0.0822308:0.0937290:0.1052300:0.1167314	0.0000000	0.0000000	0.0007592	0.0000373
CYP2C18	LOC100129726	0.6488101	2.6145929:3.1877221:-0.0384032:-0.0348625:-0.0313216:-0.0277796:-0.0242353:-0.0206874:-0.0171328:-0.0135694:-0.0099964:-0.0064146:-0.0028259:0.0007689:0.0043727:0.0079873:0.0116086:0.0152280:0.0188422:0.0224527:0.0260613:0.0296695	0.0000000	0.0000000	0.0000458	0.0000373
C3orf56	LOC100129726	0.1231697	2.4505619:2.8301202:-0.1339112:-0.1232058:-0.1125004:-0.1017954:-0.0910911:-0.0803877:-0.0696847:-0.0589818:-0.0482810:-0.0375872:-0.0269055:-0.0162409:-0.0055963:0.0050304:0.0156432:0.0262457:0.0368414:0.0474324:0.0580207:0.0686086	0.0000000	0.0000000	0.0009199	0.0000373
LOC727820	LOC100129726	0.1216216	3.9840828:4.8857041:0.0139103:0.0123519:0.0107925:0.0092276:0.0076518:0.0060601:0.0044476:0.0028113:0.0011500:-0.0005315:-0.0022273:-0.0039356:-0.0056543:-0.0073805:-0.0091129:-0.0108507:-0.0125930:-0.0143385:-0.0160853:-0.0178323	0.0000000	0.0000000	0.0003184	0.0000373
LDHAL6A	LOC100129726	0.1955010	3.9849898:4.5983249:0.0168129:0.0148385:0.0128642:0.0108910:0.0089197:0.0069521:0.0049899:0.0030310:0.0010693:-0.0009000:-0.0028775:-0.0048630:-0.0068563:-0.0088557:-0.0108598:-0.0128676:-0.0148784:-0.0168911:-0.0189047:-0.0209185	0.0000000	0.0000000	0.0005815	0.0000373
CA7	LOC100129726	0.2804751	6.0434150:6.5142771:0.0889407:0.0818522:0.0747638:0.0676758:0.0605888:0.0535031:0.0464194:0.0393379:0.0322591:0.0251830:0.0181088:0.0110346:0.0039598:-0.0031166:-0.0101962:-0.0172796:-0.0243676:-0.0314584:-0.0385500:-0.0456415	0.0000000	0.0000000	0.0001886	0.0000373
LZTS1	LOC100129726	0.1121995	4.4265217:4.9512960:0.0376461:0.0331367:0.0286272:0.0241165:0.0196032:0.0150860:0.0105650:0.0060404:0.0015127:-0.0030205:-0.0075661:-0.0121309:-0.0167138:-0.0213116:-0.0259206:-0.0305380:-0.0351617:-0.0397895:-0.0444195:-0.0490497	0.0000000	0.0000000	0.0000099	0.0000373
LINC00567	LOC100129726	0.1221747	3.0974590:3.4403652:0.1658807:0.1511310:0.1363809:0.1216285:0.1068721:0.0921102:0.0773417:0.0625653:0.0477791:0.0329794:0.0181659:0.0033420:-0.0114885:-0.0263240:-0.0411633:-0.0560036:-0.0708402:-0.0856715:-0.1005013:-0.1153310	0.0000000	0.0000000	0.0006818	0.0000373
TEDDM1	LOC100129726	0.2965270	3.0211259:3.6811720:-0.1483764:-0.1337635:-0.1191510:-0.1045407:-0.0899351:-0.0753361:-0.0607455:-0.0461647:-0.0315948:-0.0170388:-0.0025022:0.0120086:0.0264917:0.0409539:0.0554023:0.0698405:0.0842711:0.0986966:0.1131196:0.1275422	0.0000000	0.0000000	0.0013895	0.0000373
LOC100506348	LOC100129726	0.1049972	4.0662650:4.6462771:-0.0426206:-0.0380109:-0.0334016:-0.0287944:-0.0241919:-0.0195964:-0.0150095:-0.0104257:-0.0058355:-0.0012313:0.0033890:0.0080245:0.0126722:0.0173277:0.0219881:0.0266511:0.0313159:0.0359828:0.0406506:0.0453186	0.0000000	0.0000000	0.0004335	0.0000373
BPIFA4P	LOC100129726	0.1748390	3.8179518:4.7183481:0.0014284:0.0012977:0.0011670:0.0010358:0.0009041:0.0007722:0.0006407:0.0005102:0.0003812:0.0002552:0.0001338:0.0000160:-0.0000970:-0.0002041:-0.0003085:-0.0004157:-0.0005282:-0.0006450:-0.0007642:-0.0008838	0.0000000	0.0000000	0.0034256	0.0000373
STH	LOC100129726	0.1914040	4.8159241:5.6041919:-0.0245971:-0.0219249:-0.0192528:-0.0165813:-0.0139107:-0.0112417:-0.0085747:-0.0059095:-0.0032437:-0.0005799:0.0020758:0.0047158:0.0073381:0.0099470:0.0125466:0.0151404:0.0177312:0.0203202:0.0229083:0.0254963	0.0000000	0.0000000	0.0000187	0.0000373
LGR5	LOC100129726	0.2608696	2.3325280:3.1234282:-0.0121671:-0.0109734:-0.0097797:-0.0085862:-0.0073932:-0.0062008:-0.0050093:-0.0038190:-0.0026303:-0.0014466:-0.0002693:0.0009042:0.0020747:0.0032393:0.0043944:0.0055397:0.0066767:0.0078080:0.0089365:0.0100644	0.0000000	0.0000000	0.0028925	0.0000373
CD28	LOC100129726	0.1479473	3.9980949:4.4996072:-0.0890286:-0.0790675:-0.0691065:-0.0591457:-0.0491871:-0.0392353:-0.0292935:-0.0193623:-0.0094422:0.0004659:0.0103603:0.0202442:0.0301197:0.0399886:0.0498528:0.0597144:0.0695742:0.0794325:0.0892899:0.0991471	0.0000000	0.0000000	0.0000421	0.0000373
LOC647070	CCDC152	0.1127965	6.6831011:7.6522113:9.6037618:9.6250564:9.6463515:9.6676490:9.6889513:9.7102609:9.7315801:9.7529113:9.7742501:9.7955687:9.8168332:9.8380275:9.8591645:9.8802721:9.9013748:9.9224816:9.9435999:9.9647314:9.9858698:10.0070095	0.0000000	0.0000000	0.0003905	0.0007818
FBXW12	CCDC152	0.5115054	9.5205211:10.4955674:-0.0347762:-0.0314758:-0.0281750:-0.0248716:-0.0215632:-0.0182473:-0.0149222:-0.0115990:-0.0082915:-0.0050119:-0.0017625:0.0014758:0.0047283:0.0080136:0.0113350:0.0146860:0.0180554:0.0214345:0.0248200:0.0282067	0.0000000	0.0000000	0.0003431	0.0007818
TFR2	CCDC152	0.1256129	5.4608420:6.4279982:-0.0331683:-0.0293642:-0.0255601:-0.0217559:-0.0179509:-0.0141526:-0.0103811:-0.0066570:-0.0029930:0.0006001:0.0040998:0.0074854:0.0107508:0.0139027:0.0169526:0.0199217:0.0228351:0.0257116:0.0285695:0.0314243	0.0000000	0.0000000	0.0054771	0.0007818
AP2A1	CCDC152	0.2298267	6.8217677:7.7827703:0.0219688:0.0196242:0.0172762:0.0149105:0.0125237:0.0101163:0.0076876:0.0052351:0.0027722:0.0003154:-0.0021195:-0.0045171:-0.0068627:-0.0091487:-0.0113860:-0.0135903:-0.0157828:-0.0179842:-0.0201936:-0.0224043	0.0000000	0.0000000	0.0007847	0.0007818
LOC220906	CCDC152	0.1271546	9.8312119:10.4784833:-0.0327832:-0.0299363:-0.0270856:-0.0242117:-0.0212919:-0.0183106:-0.0152623:-0.0121465:-0.0089778:-0.0057725:-0.0025423:0.0007206:0.0040323:0.0073990:0.0108217:0.0142921:0.0177884:0.0212864:0.0247783:0.0282687	0.0000000	0.0000000	0.0007619	0.0007818
ATP10B	CCDC152	0.1393509	4.3724569:5.2013451:0.0125459:0.0112041:0.0098593:0.0084965:0.0070994:0.0056658:0.0041973:0.0026952:0.0011678:-0.0003768:-0.0019525:-0.0035645:-0.0052196:-0.0069115:-0.0086239:-0.0103473:-0.0120736:-0.0137998:-0.0155259:-0.0172520	0.0000000	0.0000000	0.0018377	0.0007818
PODNL1	CCDC152	0.1132140	6.4546579:7.1415349:-0.0345154:-0.0310641:-0.0276089:-0.0241307:-0.0206062:-0.0170123:-0.0133251:-0.0095303:-0.0056225:-0.0015977:0.0025440:0.0067915:0.0111194:0.0155062:0.0199336:0.0243832:0.0288366:0.0332790:0.0377134:0.0421465	0.0000000	0.0000000	0.0018783	0.0007818
ZC3H7B	CCDC152	0.2515913	8.4411191:9.6997977:-0.0854111:-0.0771031:-0.0687947:-0.0604839:-0.0521628:-0.0438147:-0.0354308:-0.0270059:-0.0185388:-0.0100337:-0.0015110:0.0070100:0.0155294:0.0240532:0.0325912:0.0411374:0.0496721:0.0581920:0.0667039:0.0752145	0.0000000	0.0000000	0.0003539	0.0007818
FAM108B1	CCDC152	0.2776731	5.7151407:6.6094543:0.1354026:0.1229181:0.1104348:0.0979585:0.0854960:0.0730545:0.0606372:0.0482435:0.0358724:0.0235203:0.0111842:-0.0011468:-0.0134856:-0.0258300:-0.0381742:-0.0505247:-0.0628961:-0.0752935:-0.0877078:-0.1001251	0.0000000	0.0000000	0.0043262	0.0007818
PRINS	CCDC152	0.1105902	6.6128811:7.5236403:0.0163011:0.0137668:0.0112316:0.0086917:0.0061465:0.0036106:0.0011073:-0.0013600:-0.0037829:-0.0061535:-0.0084704:-0.0107360:-0.0129541:-0.0151308:-0.0172729:-0.0193874:-0.0214812:-0.0235611:-0.0256342:-0.0277061	0.0000000	0.0000000	0.0004490	0.0007818
APOPT1	CCDC152	0.3632084	7.4928969:8.0637942:-0.1635012:-0.1427316:-0.1219655:-0.1012219:-0.0805158:-0.0598567:-0.0392590:-0.0187363:0.0017238:0.0221500:0.0425678:0.0630021:0.0834707:0.1039862:0.1245498:0.1451421:0.1657545:0.1863806:0.2070137:0.2276479	0.0000000	0.0000000	0.0005052	0.0007818
NUDT12	LOC100129794	0.5659106	4.9199819:8.9054633:5.3586912:5.3981310:5.4375632:5.4769496:5.5162331:5.5552893:5.5939712:5.6322097:5.6700098:5.7073846:5.7443460:5.7808997:5.8170686:5.8529489:5.8886653:5.9243691:5.9602079:5.9962509:6.0324066:6.0685811	0.0000000	0.0000000	0.0091886	0.0143093
TARSL2	LOC100129794	0.1165482	6.2467030:8.4235726:-0.1201770:-0.1083332:-0.0964707:-0.0845136:-0.0724246:-0.0602480:-0.0480820:-0.0360259:-0.0241794:-0.0126516:-0.0015386:0.0091048:0.0192703:0.0289322:0.0380543:0.0466677:0.0548554:0.0627494:0.0705025:0.0782346	0.0000000	0.0000000	0.0074971	0.0143093
GPBP1	LOC100129794	0.8713569	10.3272809:11.0609141:-0.4181661:-0.3643494:-0.3105331:-0.2567062:-0.2028515:-0.1489883:-0.0951258:-0.0412670:0.0125549:0.0663101:0.1200581:0.1739083:0.2279682:0.2823388:0.3370877:0.3922199:0.4476701:0.5033454:0.5591335:0.6149404	0.0000000	0.0000000	0.0007754	0.0143093
FAHD1	LOC100129794	0.1053386	8.7760552:9.8951856:0.8157085:0.7435076:0.6713255:0.5992562:0.5274124:0.4559010:0.3847535:0.3139230:0.2433116:0.1727896:0.1022050:0.0313926:-0.0397989:-0.1114458:-0.1835290:-0.2559557:-0.3286322:-0.4014797:-0.4744230:-0.5473838	0.0000000	0.0000000	0.0047309	0.0143093
TMEM161B	LOC100129794	0.2027499	9.0645627:10.0743228:-0.0477194:-0.0405084:-0.0333150:-0.0262319:-0.0193964:-0.0129590:-0.0070421:-0.0017214:0.0029959:0.0071146:0.0106777:0.0137965:0.0165859:0.0191389:0.0215575:0.0239797:0.0265448:0.0293076:0.0321831:0.0350774	0.0000000	0.0000000	0.0020568	0.0143093
COPS8	MRVI1-AS1	0.2094197	3.4671878:5.3849031:6.5053735:6.4802594:6.4551480:6.4300529:6.4049863:6.3799520:6.3549530:6.3299921:6.3050713:6.2801894:6.2553404:6.2305210:6.2057313:6.1809799:6.1562801:6.1316371:6.1070416:6.0824773:6.0579245:6.0333724	0.0000000	0.0000000	0.0069883	0.0002596
MRE11A	MRVI1-AS1	0.1012658	3.9044579:5.5820609:-0.1817025:-0.1618300:-0.1419547:-0.1220621:-0.1021357:-0.0821664:-0.0621503:-0.0420844:-0.0219636:-0.0017852:0.0184535:0.0387547:0.0591211:0.0795521:0.1000351:0.1205596:0.1411212:0.1617099:0.1823127:0.2029179	0.0000000	0.0000000	0.0106256	0.0002596
ABCA4	MRVI1-AS1	0.1257367	4.8035101:5.5933939:-0.1504944:-0.1323677:-0.1142408:-0.0961105:-0.0779642:-0.0597899:-0.0415788:-0.0233287:-0.0050501:0.0132430:0.0315441:0.0498527:0.0681668:0.0864814:0.1047877:0.1230768:0.1413405:0.1595795:0.1778054:0.1960292	0.0000000	0.0000000	0.0002237	0.0002596
SALL4	MRVI1-AS1	0.2952341	5.4814848:6.4568039:-0.4657399:-0.4240750:-0.3824116:-0.3407567:-0.2991188:-0.2575063:-0.2159280:-0.1743927:-0.1329016:-0.0914394:-0.0499941:-0.0085634:0.0328589:0.0742787:0.1156983:0.1571169:0.1985312:0.2399374:0.2813342:0.3227288	0.0000000	0.0000000	0.0013925	0.0002596
CNTNAP1	MRVI1-AS1	0.2125399	6.3683180:7.7600699:0.2304647:0.2089331:0.1873998:0.1658629:0.1443239:0.1227841:0.1012430:0.0796992:0.0581515:0.0365959:0.0150247:-0.0065672:-0.0281828:-0.0498249:-0.0714925:-0.0931796:-0.1148844:-0.1366011:-0.1583240:-0.1800479	0.0000000	0.0000000	0.0051598	0.0002596
HTR7P1	MRVI1-AS1	0.9852732	5.6768860:6.7554780:-0.0662087:-0.0609263:-0.0556413:-0.0503438:-0.0450304:-0.0396993:-0.0343487:-0.0289766:-0.0235813:-0.0181646:-0.0127311:-0.0072849:-0.0018277:0.0036357:0.0091023:0.0145708:0.0200420:0.0255165:0.0309916:0.0364660	0.0000000	0.0000000	0.0056159	0.0002596
[truncated: 153,038 more rows]
