# Supplementary material for: System-Based Differential Gene Network Analysis for Characterizing a Sample-Specific Subnetwork
Source: Biomolecules. 2020 Feb 14;10(2):306. doi: 10.3390/biom10020306 (PMC7072632; doi:10.3390/biom10020306)
Supplement: Supplementary file 1 [file biomolecules-10-00306-s001.zip › Supplementary_Tanaka_proofreading/EMT_hubgene_top5per.txt]

gene	outdegree	
HS3ST3B1	11
FAM198B	9
IGFBP5	9
AGR2	8
CSRNP1	7
TNFAIP2	7
GPAM	7
