# Supplementary material for: System-Based Differential Gene Network Analysis for Characterizing a Sample-Specific Subnetwork
Source: Biomolecules. 2020 Feb 14;10(2):306. doi: 10.3390/biom10020306 (PMC7072632; doi:10.3390/biom10020306)
Supplement: Supplementary file 1 [file biomolecules-10-00306-s001.zip › Supplementary_Tanaka_proofreading/ECv_matrix_TCGA_LUAD.txt]

Parent-Child	TCGA-44-7671	TCGA-62-8395	TCGA-86-8073	TCGA-44-A47A	TCGA-50-5051	TCGA-97-8175	TCGA-78-7148	TCGA-97-A4M5	TCGA-50-5066	TCGA-44-7662	TCGA-55-8616	TCGA-49-4501	TCGA-93-A4JP	TCGA-49-AAR3	TCGA-86-A4P7	TCGA-44-7667	TCGA-44-3398	TCGA-50-5942	TCGA-55-8619	TCGA-MP-A4T9	TCGA-67-3770	TCGA-97-7941	TCGA-55-1592	TCGA-55-A492	TCGA-69-7765	TCGA-55-8510	TCGA-50-6673	TCGA-55-8302	TCGA-55-8299	TCGA-55-8092	TCGA-75-5147	TCGA-49-6742	TCGA-55-6712	TCGA-91-8499	TCGA-62-8402	TCGA-44-3919	TCGA-38-4632	TCGA-49-4487	TCGA-91-8497	TCGA-05-4382	TCGA-95-7948	TCGA-91-6847	TCGA-97-A4M7	TCGA-49-4505	TCGA-78-7146	TCGA-97-7938	TCGA-49-6767	TCGA-49-4514	TCGA-78-7155
LOC202781-NOG	5.527914	5.425685	5.562913	5.778821	4.812998	6.266902	6.870659	6.071771	5.322243	6.462588	5.167448	6.497185	4.479442	5.775873	5.288031	5.603585	5.431160	5.882548	5.629599	4.570327	5.917593	6.121474	4.807950	4.546525	5.825119	5.287263	6.857906	5.935389	6.037915	5.399835	5.069308	6.481147	6.481038	5.210469	6.491363	6.246110	5.190715	5.873268	5.253698	5.741254	4.479442	5.172167	4.631864	4.851626	6.574563	6.124752	4.872917	4.479442	6.870659
KRT8-IGFBP3	1.860915	1.860915	1.860915	1.860915	1.860915	1.860915	1.860915	1.860915	1.860915	1.860915	1.860915	1.860915	1.860915	1.860915	1.860915	1.860915	1.860915	1.860915	1.860915	1.860915	1.860915	1.860915	1.860915	1.860915	1.860915	1.860915	1.860915	1.860915	1.860915	1.860915	1.860915	1.860915	1.860915	1.860915	1.860915	1.860915	1.860915	1.860915	1.860915	1.860915	1.860915	1.860915	1.860915	1.860915	1.860915	1.860915	1.860915	1.860915	1.860915
EFHD2-IGFBP5	-0.775715	-0.775715	-0.775715	-0.775715	-0.775715	-0.775715	-0.775715	-0.775715	-0.775715	-0.775715	-0.775715	-0.775715	-0.775715	-0.775715	-0.775715	-0.775715	-0.775715	-0.775715	-0.775715	-0.775715	-0.775715	-0.775715	-0.775715	-0.775715	-0.775715	-0.775715	-0.775715	-0.775715	-0.775715	-0.775715	-0.775715	-0.775715	-0.775715	-0.775715	-0.775715	-0.775715	-0.775715	-0.775715	-0.775715	-0.775715	-0.775715	-0.775715	-0.775715	-0.775715	-0.775715	-0.775715	-0.775715	-0.775715	-0.775715
EREG-IGFBP5	1.256156	1.252701	1.256156	1.256156	1.256156	-0.720581	-0.155803	1.256156	-0.449610	-0.391225	1.256156	1.256156	1.256156	-0.489522	0.968804	1.256156	-0.477803	0.845988	1.235636	-0.172105	-0.123477	0.263343	1.256156	1.256156	-0.328086	0.036644	-0.918606	1.256156	-0.187096	1.256156	0.267100	1.256156	1.256156	1.256156	1.256156	1.109476	-0.918606	1.256156	1.256156	1.256156	1.256156	0.600820	1.256156	-0.447852	0.073385	-0.655079	-0.918606	0.811819	1.256156
HS3ST3B1-IGFBP5	-0.937408	-0.772315	-0.937408	-0.811961	-0.937408	-0.937408	-0.937408	-0.937408	-0.684150	-0.543557	-0.937408	-0.937408	-0.664250	-0.867484	-0.927581	-0.937408	-0.873240	-0.609275	-0.672535	-0.860746	-0.937408	-0.217595	-0.937408	-0.937408	-0.937408	-0.763359	-0.937408	-0.937408	-0.703120	-0.937408	-0.908916	-0.937408	-0.832223	-0.789918	-0.787234	-0.714992	-0.937408	-0.937408	-0.671555	-0.646700	-0.914286	-0.937408	-0.800526	-0.879100	-0.835269	-0.937408	-0.937408	-0.937408	-0.937408
ATP8B1-EREG	1.197487	0.943630	0.694963	0.998941	1.197487	1.197487	1.197487	1.197487	0.245936	0.747795	0.891463	0.982779	0.950102	0.556307	1.043666	0.833265	1.193865	1.197487	1.197487	0.680660	0.541665	1.048295	1.197487	1.108757	0.963361	0.681366	1.197487	0.771080	0.825619	1.102322	0.786017	1.197487	0.999726	1.197487	1.197487	1.003296	0.578585	0.666986	1.197487	1.103774	1.163219	0.956849	0.965126	0.787899	0.704290	1.197487	0.508395	1.133987	0.250703
LAMA5-EREG	-0.913932	-0.913932	-0.913932	-0.849457	-0.913932	-0.913932	-0.855504	-0.913932	0.038522	-0.913932	-0.913932	-0.373743	-0.913932	-0.913932	-0.913932	-0.913932	0.681135	-0.801734	-0.913932	-0.913932	0.434015	-0.913932	-0.913932	-0.834339	-0.274973	-0.913932	-0.913932	-0.913932	-0.745580	-0.913932	-0.289525	-0.913932	-0.913932	-0.689669	-0.913932	-0.548953	-0.522947	-0.913932	-0.913932	-0.913932	-0.913932	-0.913932	-0.913932	-0.064065	-0.913932	-0.829278	-0.795225	-0.913932	-0.913932
MYO5C-EREG	10.534405	10.534405	10.534405	10.442619	9.943759	10.534405	10.534405	10.534405	7.932284	9.811048	10.534405	9.927851	10.534405	9.657759	10.534405	9.745753	10.534405	10.534405	10.534405	10.534405	10.043801	10.534405	10.256884	10.534405	10.389972	10.352990	10.534405	10.484646	10.534405	10.472098	9.883766	10.534405	10.534405	9.556126	10.534405	10.418635	9.376603	9.702465	10.534405	9.718978	10.534405	10.421828	10.297735	9.612228	10.534405	10.534405	9.566246	9.401989	10.534405
CNN3-LOX	0.444642	-0.144582	-0.130410	-0.211293	-0.344016	1.080502	-0.543448	-0.296232	1.277000	1.148659	0.417739	1.277000	0.415412	0.861838	0.145344	-0.442315	1.277000	0.734343	-0.071400	0.887241	1.263115	-0.102372	0.386385	-0.942503	1.122630	0.589684	0.329543	0.766011	1.115035	-0.186390	1.161927	-0.369022	1.031696	1.277000	-0.697428	0.720078	1.277000	0.881978	-0.173533	0.191574	-1.479160	1.277000	0.439181	0.909001	1.082325	0.967711	1.277000	-0.561670	1.204163
AHCYL1-PDK4	1.070360	1.070360	1.070360	1.070360	1.070360	1.070360	1.070360	1.070360	1.070360	1.070360	1.070360	1.070360	1.070360	1.070360	1.070360	1.070360	1.070360	1.070360	1.070360	1.070360	1.070360	1.070360	1.070360	1.070360	1.070360	1.070360	1.070360	1.070360	1.070360	1.070360	1.070360	1.070360	1.070360	1.070360	1.070360	1.070360	1.070360	1.070360	1.070360	1.070360	1.070360	1.070360	1.070360	1.070360	1.070360	1.070360	1.070360	1.070360	1.070360
TNFAIP2-PDK4	-0.586153	1.112418	1.112418	1.112418	1.112418	1.112418	0.529385	1.112418	1.112418	1.112418	1.112418	1.045033	1.112418	1.112418	1.112418	0.894948	1.112418	0.266669	1.112418	1.112418	1.112418	1.112418	1.112418	0.203403	1.112418	1.112418	1.112418	1.112418	1.112418	1.112418	1.112418	1.112418	0.902705	1.112418	1.112418	1.112418	0.784039	1.112418	1.112418	1.112418	-0.769660	0.838315	1.112418	1.112418	1.112418	1.112418	1.112418	1.112418	0.238114
EREG-MYO5C	7.137165	7.140277	7.137165	7.137165	7.137165	8.880142	8.392205	7.137165	8.647033	8.596570	7.137165	7.137165	7.137165	8.681482	7.395767	7.137165	8.671371	7.506033	7.155647	8.406402	8.364031	8.024741	7.137165	7.137165	8.541900	8.224072	9.049610	7.137165	8.419452	7.137165	8.021425	7.137165	7.137165	7.137165	7.137165	7.269247	9.049610	7.137165	7.137165	7.137165	7.137165	7.725362	7.137165	8.645515	8.191861	8.823954	9.049610	7.536670	7.137165
SPINT2-ARHGAP29	11.588134	11.588134	11.588134	11.588134	11.588134	11.588134	11.588134	11.588134	11.588134	11.588134	11.588134	11.588134	11.588134	11.588134	11.588134	11.588134	11.588134	11.588134	11.588134	11.588134	11.588134	11.588134	11.588134	11.588134	11.588134	11.588134	11.588134	11.588134	11.588134	11.588134	11.588134	11.588134	11.588134	11.588134	11.588134	11.588134	11.588134	11.588134	11.588134	11.588134	11.588134	11.588134	11.588134	11.588134	11.588134	11.588134	11.588134	11.588134	11.588134
KRT19-ALPK2	-1.625805	-1.625805	-1.625805	-0.637746	-1.013417	-1.625805	-1.625511	-1.625805	-1.625805	-1.625805	-1.625805	-1.625805	-1.625805	-1.625805	-1.592970	-1.625805	-1.413839	-0.835508	-1.625805	-1.625805	-1.625805	-1.625805	-1.452998	-1.625805	-1.385269	-1.625805	-1.625805	-1.625805	-1.497961	-0.989793	-1.625805	-1.209032	-1.625805	-0.705454	-1.625805	-1.625805	-1.625805	-1.625221	-1.012211	-1.625805	-1.451934	-1.625805	-1.625805	-1.625805	-1.625805	-1.277055	-1.625805	-1.625805	-1.293388
SPINT2-MB	1.588543	1.588543	1.588543	1.588543	1.588543	1.588543	1.588543	1.588543	1.588543	1.588543	1.588543	1.588543	1.588543	1.588543	1.588543	1.588543	1.588543	1.588543	1.588543	1.588543	1.588543	1.588543	1.588543	1.588543	1.588543	1.588543	1.588543	1.588543	1.588543	1.588543	1.588543	1.588543	1.588543	1.588543	1.588543	1.588543	1.588543	1.588543	1.588543	1.588543	1.588543	1.588543	1.588543	1.588543	1.588543	1.588543	1.588543	1.588543	1.588543
WNT5B-FN1	7.080927	7.298133	7.521207	6.719465	6.429973	5.575408	6.176386	7.107707	7.457845	7.331972	7.613360	7.090891	6.661063	6.911223	6.889817	7.147423	6.609859	6.379594	6.653918	6.658521	5.444499	6.428647	7.097705	6.894812	7.183392	6.195482	6.209957	5.916370	6.202853	7.247357	6.996807	7.115852	5.856805	6.006311	7.734487	7.057534	7.827437	6.970445	7.187219	7.312401	6.861960	7.566263	7.030536	5.903051	5.378321	6.563568	7.654637	6.835814	6.075271
FAM135A-THBS1	1.434423	1.296277	-1.710458	0.143131	1.434423	-1.710458	-0.066363	0.780608	0.945745	-1.310070	1.434423	-0.179637	0.651033	-0.890114	-0.401051	-0.430067	-1.710458	1.002672	-1.310070	-0.607672	0.099351	-0.852040	-0.508402	1.434423	-1.154873	0.565962	-1.710458	-1.239949	-0.689883	-0.332508	-0.805408	-1.390003	-1.582909	-0.381975	-0.633346	-1.260923	-0.539827	0.861418	0.826142	-0.050498	1.434423	-0.558526	-0.617822	0.776074	-0.509993	-0.945744	-1.710458	1.434423	-0.894101
C11orf95-FAM198B	-0.908699	-0.912184	-0.711881	-0.943964	-0.041630	-0.716619	-0.993141	-0.556208	-0.993141	0.444998	-0.076596	-0.827710	-0.164239	0.576130	0.514124	-0.993141	-0.993141	-0.549809	-0.993141	-0.266522	-0.993141	-0.839699	-0.993141	-0.993141	-0.931838	-0.993141	0.156101	-0.993141	0.090317	-0.753135	-0.993141	0.154849	-0.053703	-0.550087	-0.381178	-0.993141	-0.993141	-0.544385	0.326916	-0.993141	-0.934765	0.776096	-0.993141	-0.993141	0.352169	-0.993141	-0.270541	-0.993141	0.935691
SRPX-FAM198B	-1.555609	-1.604150	-1.452266	-1.829644	-1.829644	-1.829644	-1.829644	-0.884381	-0.834510	-1.342853	-1.477013	-1.507736	-0.990080	-0.504159	-1.123585	-1.829644	-0.515746	-1.008309	-1.056685	-1.294269	-1.624260	-1.050749	-1.097295	-1.740851	-0.904754	-1.608047	-1.207275	-1.829644	-1.367818	-1.829644	-1.297807	-1.829644	-1.829644	-1.829644	-1.829644	-1.721785	-1.829644	-1.829644	-1.095890	-1.287818	-1.829644	-1.829644	-1.600824	-1.477741	-1.829644	-1.554413	-1.517405	-1.829644	-1.829644
TGFBI-FAM198B	-1.030833	-1.030833	-1.030833	-1.030833	-1.030833	-1.030833	-1.030833	-1.030833	-1.030833	-1.030833	-1.030833	-1.030833	-1.030833	1.149607	-1.030833	-1.030833	1.149607	-1.030833	-1.030833	-1.030833	-1.030833	-1.030833	-1.030833	-1.030833	-1.030833	-1.030833	-1.030833	-1.030833	-1.030833	-1.030833	-1.030833	-1.030833	-0.358892	-1.030833	-1.030833	-1.030833	-0.368345	-1.030833	-1.030833	-1.030833	-1.030833	-0.498192	-1.030833	-1.030833	1.149607	-1.030833	-1.030833	-1.030833	-1.030833
EPCAM-MFAP3L	-1.472891	-1.048046	-1.465395	-1.202952	-1.492573	-1.388790	-1.492573	-1.295047	-0.974372	-0.981781	-1.299511	-1.492573	-0.768057	-1.078738	-0.935434	-1.431956	-1.340486	-1.133980	-0.903065	-1.243419	-1.492573	-1.224175	-1.392159	-1.492573	-1.349709	-1.271886	-1.492573	-1.492573	-0.674613	-1.061055	-1.492573	-1.492573	-1.186824	-0.845783	-1.422102	-1.247125	-1.460425	-1.475923	-1.012723	-1.254537	-1.451118	-1.372576	-0.973278	-1.322926	-1.472680	-1.349793	-1.492573	-1.492573	-1.261990
ADAMTS6-SDPR	6.166767	6.471945	6.625965	6.453027	5.830561	6.818280	6.770890	5.905760	6.182157	5.658997	6.470409	6.541621	5.960354	5.486932	6.170020	6.110409	5.882785	6.479204	6.298751	6.158827	6.538412	6.555781	6.288057	6.767651	6.490510	6.707257	6.454807	6.585945	5.834204	6.416370	6.099108	6.511934	6.076467	6.011329	4.891749	6.338306	6.549678	6.157148	5.848740	6.087980	6.912291	5.623574	5.961334	6.600344	6.773571	6.234714	6.851391	6.356717	5.572804
JARID2-TM4SF18	-0.763030	-0.707846	-0.301267	-0.885417	-0.869992	-0.968596	-0.949355	-0.153885	-1.497783	-0.717024	-1.260825	-1.497783	0.432157	-0.085941	-0.843902	0.091386	-1.497783	-0.629393	-0.709429	-0.801031	-1.497783	-1.182977	0.000081	-1.497783	-0.814651	-1.003491	-0.452039	-1.497783	-0.523617	-0.274167	-1.425593	-0.522986	-0.552158	-0.069800	-0.250119	-0.852563	-1.497783	0.423898	-0.551736	-0.659334	-0.267340	0.215804	-0.431523	-1.316340	-0.219359	-0.487401	-0.204456	-0.870943	1.319433
HSBP1L1-SERPINB1	9.899446	9.626347	9.417518	9.513873	9.945340	9.793208	10.229554	9.557211	10.116997	8.510555	10.333102	9.070686	9.209776	9.437266	9.575668	8.296831	9.646256	9.591129	9.079149	8.884734	9.867986	9.191018	9.591955	10.525652	9.382081	9.024982	9.052874	9.993831	9.713478	9.763908	8.498790	9.831717	8.889688	8.296831	10.003653	9.285779	9.401964	9.820034	9.678579	9.958554	9.862104	9.127357	8.784564	9.030693	9.008819	10.217287	8.622987	10.525652	8.975841
EREG-ATP8B1	-1.113360	-1.110295	-1.113360	-1.113360	-1.113360	0.638649	0.135914	-1.113360	0.397083	0.345121	-1.113360	-1.113360	-1.113360	0.432622	-0.858567	-1.113360	0.422185	-0.749842	-1.095156	0.150384	0.107225	-0.235353	-1.113360	-1.113360	0.288964	-0.034739	0.815494	-1.113360	0.163693	-1.113360	-0.238674	-1.113360	-1.113360	-1.113360	-1.113360	-0.983252	0.815494	-1.113360	-1.113360	-1.113360	-1.113360	-0.533274	-1.113360	0.395518	-0.067282	0.580195	0.815494	-0.719620	-1.113360
ELK3-GLIPR1	-0.837223	-0.837223	-0.837223	-0.837223	-0.837223	-0.837223	-0.837223	-0.837223	-0.837223	-0.837223	-0.837223	-0.837223	-0.837223	-0.837223	-0.837223	-0.837223	-0.837223	-0.837223	-0.837223	-0.837223	-0.837223	-0.837223	-0.837223	-0.837223	-0.837223	-0.837223	-0.837223	-0.837223	-0.837223	-0.837223	-0.837223	-0.837223	-0.409136	-0.837223	-0.837223	-0.837223	-0.837223	-0.837223	-0.837223	-0.837223	-0.837223	-0.837223	-0.837223	-0.837223	-0.837223	-0.837223	-0.642615	-0.837223	-0.837223
NR2F6-GLIPR1	0.671331	-0.144764	2.022689	0.124108	-1.308086	-0.350717	-0.127540	-0.243676	2.022689	-0.266287	-1.105181	1.251524	1.447247	0.543208	0.369273	-0.938361	2.022689	1.803649	1.084891	0.821534	2.022689	0.376181	0.892799	-1.978587	1.783302	0.609511	0.069839	-0.128882	1.840140	0.346538	2.022689	-0.640898	0.528741	2.022689	0.756896	0.163848	0.726677	1.973271	0.241729	0.541873	-0.034517	0.178803	1.493944	-0.215473	0.053978	1.005065	1.110161	-1.978587	0.317780
SRPX-LTBP2	1.190647	1.227242	1.112720	1.397217	1.397217	1.397217	1.397217	0.683608	0.645812	1.030182	1.131384	1.154552	0.763642	0.394772	0.864604	1.397217	0.403599	0.777435	0.814028	0.993516	1.242403	0.809539	0.844733	1.330289	0.699041	1.230181	0.927833	1.397217	1.049019	1.397217	0.996186	1.397217	1.397217	1.397217	1.397217	1.315918	1.397217	1.397217	0.843671	0.988647	1.397217	1.397217	1.224735	1.131933	1.397217	1.189746	1.161842	1.397217	1.397217
HBEGF-C4orf26	7.240342	7.978637	5.829382	6.410088	7.191543	6.568970	5.162829	7.004872	6.441880	7.019237	5.525360	7.807408	7.978637	6.711740	7.978637	5.177953	7.637885	4.681961	7.911308	7.978637	7.536671	6.489137	7.171874	5.765863	5.661793	7.321814	7.978637	6.701800	7.395861	5.376119	7.015331	7.520392	6.213160	7.796678	4.520463	5.295338	7.978637	7.978637	6.197469	6.851961	4.656356	5.902697	7.692663	7.978637	7.109599	7.978637	7.365711	5.835021	7.442919
ZDHHC17-C4orf26	-1.018903	-1.018903	-0.435480	-1.018903	-0.844459	-1.018903	-1.018903	-1.018903	-1.018903	-1.018903	-1.018903	-1.018903	-1.018903	-1.018903	-1.018903	-1.018903	-0.136692	-1.018903	-1.018903	-1.018903	-1.018903	-1.018903	-1.018903	-1.018903	-1.018903	-1.018903	-1.018903	-0.816513	-1.018903	-0.889094	-1.018903	-1.018903	-0.524585	-1.018903	-0.717603	-1.018903	-1.018903	-1.018903	-1.018903	-1.018903	-1.018903	-1.018903	0.591678	-1.018903	-1.018903	-0.591747	-1.018903	-1.018903	-1.018903
PKP2-SLC16A14	0.757275	-1.349369	0.265174	-0.522441	-0.064200	1.586809	1.268210	0.766159	-0.326094	1.184024	0.448932	0.342783	1.257942	0.784820	-0.763363	-1.093006	0.587604	0.591861	0.824931	-0.035800	-0.968406	0.917419	1.619980	-1.349369	0.451508	-0.839598	1.216032	0.942347	1.366054	1.619980	-0.286987	1.538030	1.619980	1.619980	-1.349369	1.215295	-0.865198	1.546564	0.417704	1.473028	-0.121313	1.619980	-0.219432	-0.115897	1.339459	-0.573804	1.400447	0.879453	1.619980
TMTC2-SLC16A14	4.223907	4.379976	4.379976	4.379976	4.379976	4.379976	4.379976	4.293014	2.534316	3.368730	3.472453	4.379976	4.379976	2.291453	4.379976	3.279135	4.379976	4.379976	4.379976	4.379976	4.379976	4.379976	4.379976	1.961935	3.460128	3.569808	4.379976	4.072257	4.379976	4.379976	3.914651	4.379976	4.379976	4.379976	3.434370	4.369878	2.198615	4.379976	4.379976	4.379976	3.515244	4.379976	4.379976	3.869364	4.344672	4.379976	0.434263	2.173159	4.379976
CHPF2-SCG5	-1.216660	-1.216660	-1.216660	-1.216660	-1.216660	-1.216660	-1.216660	-1.216660	-1.216660	-1.216660	-1.216660	-1.216660	-1.216660	-1.216660	-1.216660	-1.216660	-1.216660	-1.216660	-1.216660	-1.216660	-1.216660	-1.216660	-1.216660	-1.216660	-1.216660	-1.216660	-1.216660	-1.216660	-1.216660	-1.216660	-1.216660	-1.216660	-1.216660	-1.216660	-1.216660	-1.216660	-1.216660	-1.216660	-1.216660	-1.216660	-1.216660	-1.216660	-1.216660	-1.216660	-1.216660	-1.216660	-1.216660	-1.216660	-1.216660
MYL9-SCG5	9.468595	9.468595	9.468595	9.468595	9.468595	9.468595	9.468595	9.468595	9.468595	9.468595	9.468595	9.468595	9.468595	9.468595	9.468595	9.468595	9.468595	9.468595	9.468595	9.468595	9.468595	9.468595	9.468595	9.468595	9.468595	9.468595	9.468595	9.468595	9.468595	9.468595	9.468595	9.468595	9.468595	9.468595	9.468595	9.468595	9.468595	9.468595	9.468595	9.468595	9.468595	8.838749	9.468595	9.468595	9.468595	9.468595	9.468595	9.468595	9.468595
RCC1-SCG5	-1.748820	-1.748820	-1.748820	-1.748820	-1.748820	-1.748820	-1.748820	-1.245501	-1.748820	-1.748820	-1.748820	-1.748820	-1.748820	-1.748820	-1.748820	-1.748820	-0.163002	-0.777673	-0.974230	-1.748820	-1.748820	-0.784201	-1.748820	-1.271826	-0.377915	-1.748820	-1.748820	-1.748820	-1.748820	-1.748820	-1.748820	-1.748820	-1.748820	-1.748820	-1.748820	-1.748820	-1.748820	-1.748820	-1.748820	-1.748820	-1.748820	-1.748820	-1.178730	-1.748820	-1.748820	-1.748820	-1.748820	-1.748820	-1.748820
CD59-TAGLN	10.569339	10.234420	9.839030	10.236924	10.569339	10.569339	10.569339	10.569339	10.569339	9.187595	10.478255	10.569339	10.569339	9.952655	10.553564	6.494355	10.569339	10.569339	10.569339	10.569339	10.569339	10.569339	10.569339	10.569339	10.569339	10.219590	10.569339	9.743318	10.569339	9.129450	10.569339	9.674568	10.569339	9.256717	7.727628	10.569339	10.569339	9.693633	10.569339	10.434149	10.569339	9.056674	10.569339	10.569339	10.569339	10.569339	10.076684	10.153914	7.895240
PLEK2-MAF	-1.470311	-1.470311	-1.470311	-0.371267	-1.470311	-0.277919	-1.470311	-1.470311	-0.834932	-1.470311	-1.470311	-1.470311	-1.470311	-0.417552	-1.470311	-1.470311	-0.389206	-1.470311	-1.470311	-1.470311	-1.399539	-1.470311	-1.470311	-1.470311	-1.470311	-1.470311	-1.470311	-0.678602	-1.470311	-1.470311	-1.124530	-1.385513	-0.282670	-0.494790	-1.470311	-1.470311	-0.383882	-1.470311	-1.470311	-1.470311	-1.470311	-0.594820	-1.470311	-1.470311	-1.129939	-1.470311	0.693103	-0.792177	-1.470311
SCG5-MAF	-1.375123	-0.539068	-0.777375	-1.375123	0.925113	0.550125	-1.101480	-1.375123	0.976833	0.025958	-1.157302	-0.016834	-1.375123	-0.355690	-1.251714	0.602373	0.094382	-1.000371	-1.375123	0.105944	0.919579	-1.176595	-1.106764	-0.458478	-0.509341	-0.471896	-0.317776	-1.267862	-0.595456	-0.520578	0.910798	-0.774608	-1.375123	-1.150088	0.234125	-0.027271	0.471325	-0.940114	0.933186	-0.079672	-0.635489	-1.375123	-0.090865	0.305936	-0.344450	-0.769536	-0.332162	-0.909800	-1.274951
IGFBP5-RAB27B	3.936350	3.936350	3.936350	3.936350	3.936350	3.936350	3.936350	3.936350	3.936350	3.936350	3.936350	3.936350	3.936350	3.936350	3.936350	3.936350	3.936350	3.936350	3.936350	3.936350	3.936350	3.936350	3.936350	3.936350	3.936350	3.936350	3.936350	3.936350	3.936350	3.936350	3.936350	3.936350	3.936350	3.936350	3.936350	3.936350	3.936350	3.936350	3.936350	3.936350	3.936350	3.936350	3.936350	3.936350	3.936350	3.936350	3.936350	3.936350	3.936350
ELK3-AGR2	0.966645	0.966645	0.966645	0.966645	0.966645	0.966645	0.966645	0.966645	0.966645	0.966645	0.966645	0.966645	0.966645	0.966645	0.966645	0.966645	0.966645	0.966645	0.966645	0.966645	0.966645	0.966645	0.966645	0.966645	0.966645	0.966645	0.966645	0.966645	0.966645	0.966645	0.966645	0.966645	0.466500	0.966645	0.966645	0.966645	0.966645	0.966645	0.966645	0.966645	0.966645	0.966645	0.966645	0.966645	0.966645	0.966645	0.738564	0.966645	0.966645
MMP7-AGR2	-0.595539	1.517929	1.517929	1.517929	1.517929	1.517929	1.517929	1.517929	1.517929	1.517929	1.517929	1.517929	1.517929	1.517929	1.517929	-1.474319	1.517929	1.517929	1.517929	1.517929	1.517929	1.517929	1.517929	-0.017296	0.699950	1.517929	1.517929	1.503438	1.517929	1.517929	1.517929	1.517929	1.517929	1.517929	1.517929	1.517929	1.517929	1.517929	1.517929	1.517929	1.517929	1.517929	1.517929	1.517929	1.517929	1.517929	1.517929	1.517929	-1.474319
SREBF1-AGR2	1.071470	1.071470	1.071470	1.071470	1.071470	1.071470	1.071470	1.071470	0.560308	1.071470	1.071470	1.071470	1.071470	1.071470	1.071470	1.071470	1.071470	1.071470	1.071470	1.071470	0.662681	1.071470	1.071470	1.071470	1.071470	1.071470	0.824338	1.071470	1.071470	1.071470	1.071470	1.071470	1.071470	1.071470	1.071470	1.071470	1.071470	1.071470	1.071470	1.071470	1.071470	0.257721	1.071470	1.071470	1.071470	1.071470	1.017782	0.630462	0.782385
HS3ST3B1-GPAM	-0.706860	-0.582073	-0.706860	-0.612052	-0.706860	-0.706860	-0.706860	-0.706860	-0.515370	-0.408924	-0.706860	-0.706860	-0.500309	-0.654022	-0.699435	-0.706860	-0.658373	-0.458690	-0.506580	-0.648930	-0.706860	-0.162008	-0.706860	-0.706860	-0.706860	-0.575299	-0.706860	-0.706860	-0.529726	-0.706860	-0.685332	-0.706860	-0.627370	-0.595385	-0.593355	-0.538710	-0.706860	-0.706860	-0.505838	-0.487024	-0.689389	-0.706860	-0.603407	-0.662801	-0.629673	-0.706860	-0.706860	-0.706860	-0.706860
ASPH-FLRT2	-1.117994	-1.117994	-1.117994	-1.117994	-1.117994	-1.117994	-1.117994	-1.117994	-1.117994	-1.117994	-1.117994	-1.117994	-1.117994	-1.117994	-1.117994	-1.117994	-1.117994	-1.117994	-1.117994	-1.117994	-1.117994	-1.117994	-1.117994	-1.117994	-1.117994	-1.117994	-1.117994	-1.117994	-1.117994	-1.117994	-1.117994	-1.117994	-1.117994	-1.117994	-0.893700	-1.117994	-1.117994	-1.117994	-1.117994	-1.117994	-1.117994	-1.117994	-1.117994	-1.117994	-1.117994	-1.117994	-1.117994	-1.117994	-1.117994
AP1M2-SRPX	8.614177	8.614177	8.614177	8.614177	8.614177	8.614177	8.614177	8.614177	8.614177	8.614177	8.614177	8.614177	8.614177	8.614177	8.614177	8.614177	8.614177	8.614177	8.614177	8.614177	8.614177	8.614177	8.614177	8.614177	8.614177	8.614177	8.614177	8.614177	8.614177	8.614177	8.614177	8.614177	8.614177	8.614177	8.614177	8.614177	8.614177	8.614177	8.614177	8.782811	8.614177	8.614177	8.614177	8.614177	8.614177	8.614177	8.614177	8.614177	8.614177
CEACAM6-HPGD	10.094340	10.094340	10.094340	10.094340	10.094340	10.094340	10.094340	10.094340	10.094340	10.094340	10.094340	10.094340	10.094340	10.094340	10.094340	9.462431	10.094340	10.094340	10.094340	10.094340	10.094340	10.094340	10.094340	10.094340	10.094340	10.094340	10.094340	10.094340	10.094340	10.024493	10.094340	10.094340	10.094340	7.030252	10.094340	10.094340	10.094340	10.094340	10.094340	10.094340	8.051149	10.094340	10.094340	10.094340	10.094340	10.094340	10.094340	10.094340	10.094340
TIMP2-HPGD	1.441249	1.441249	1.441249	1.441249	1.441249	1.441249	1.441249	1.441249	1.441249	1.441249	1.441249	1.441249	1.441249	1.441249	1.441249	1.441249	1.441249	1.441249	1.441249	1.441249	1.441249	1.441249	1.441249	1.441249	1.441249	1.441249	1.441249	1.441249	1.441249	1.441249	1.441249	1.441249	1.441249	1.441249	0.846031	1.441249	1.441249	1.441249	1.441249	1.441249	1.441249	1.441249	1.441249	1.441249	1.441249	1.441249	1.441249	1.441249	1.215383
VAV3-CXCL1	-0.023311	-0.052228	-0.323119	0.043799	0.338053	0.033057	0.213587	-0.837431	-0.445123	-1.241007	0.062481	-0.130013	-1.261254	-0.376588	-0.778883	-0.189694	-0.533178	-0.042831	-0.566732	-0.462528	-0.799074	-0.153022	-1.261254	0.412354	-0.999698	-0.338188	-0.069984	0.069175	-1.261254	0.131485	-1.261254	-1.261254	-0.461645	-1.261254	-0.113966	-0.570523	-0.120510	-0.544969	-0.437122	-0.750436	0.551249	-1.216891	-0.859385	-0.678378	0.209542	-0.110123	0.435820	-0.723338	0.637645
TAGLN-SUCLG2	8.754402	8.784178	8.843549	8.851539	8.754402	9.063362	9.022243	8.754402	8.754402	8.754402	8.779902	8.754402	8.812140	8.754402	8.754402	8.875146	8.754402	8.807896	8.754402	8.754402	8.754402	8.754402	8.956560	8.867552	8.754402	8.754402	8.757925	8.853019	8.754402	8.754402	8.754402	8.754402	8.874653	8.754402	9.303527	8.754402	8.754402	8.754402	8.785429	8.754402	8.754402	9.812784	8.754402	8.754402	9.355848	8.776381	9.126101	8.896412	9.637585
ABCC3-NR5A2	1.589731	1.589731	1.589731	1.160538	1.589731	1.589731	1.589731	1.589731	1.529816	1.589731	1.589731	1.589731	0.789953	1.339964	1.589731	-0.140128	0.954170	1.589731	1.589731	1.542355	1.589731	1.589731	0.925150	1.589731	1.589731	1.589731	1.589731	1.589731	1.358233	0.963475	1.253452	1.589731	1.589731	-1.660511	0.571400	1.589731	1.473549	0.449800	1.469495	1.589731	1.535306	1.535992	1.589731	1.589731	1.589731	1.589731	1.038967	1.517714	-1.726645
AGR2-GDF15	7.944789	7.944789	7.881615	7.647854	7.944789	7.944789	7.944789	7.944789	7.944789	7.944789	7.944789	7.944789	7.944789	7.905148	7.944789	7.462515	7.944789	7.944789	7.944789	7.844619	7.902802	7.944789	7.944789	7.944789	7.944789	7.843350	7.944789	7.944789	7.944789	7.944789	7.944789	7.944789	7.944789	7.352274	7.944789	7.944789	7.944789	7.944789	7.944789	7.848442	7.775121	7.530028	7.944789	7.944789	7.383670	7.944789	6.505740	7.944789	6.773438
AGR2-MMP7	7.339457	7.339457	7.275272	7.036828	7.339457	7.339457	7.339457	7.339457	7.339457	7.339457	7.339457	7.339457	7.339457	7.299185	7.339457	6.845378	7.339457	7.339457	7.339457	7.237663	7.296802	7.339457	7.339457	7.339457	7.339457	7.236373	7.339457	7.339457	7.339457	7.339457	7.339457	7.339457	7.339457	6.730493	7.339457	7.339457	7.339457	7.339457	7.339457	7.241551	7.166931	6.915387	7.339457	7.339457	6.763276	7.339457	5.839923	7.339457	6.121371
SERPINE1-SCNN1A	-1.561356	-0.631413	0.772461	0.540622	-0.111521	-0.214123	0.572232	0.027709	-2.144026	-1.219127	-1.128988	-0.866443	0.769425	-2.098611	-0.690452	0.982112	-1.374799	0.917445	0.490345	-1.226675	0.009891	0.636745	-0.781995	1.252415	-0.323342	0.238569	-1.397368	0.818941	-0.924489	-0.506829	-0.950031	-0.500521	-1.336698	-1.371170	0.986157	-0.178543	-0.741009	-1.597775	1.044887	-1.985864	1.078401	1.067567	-0.662962	-1.058737	-1.321966	-1.106345	-0.361325	1.105917	1.929584
SEL1L3-GPR160	1.394175	1.394175	1.394175	1.394175	1.394175	1.394175	1.394175	1.394175	1.394175	1.394175	1.394175	1.394175	1.394175	1.394175	1.394175	0.556791	1.394175	1.394175	1.394175	1.394175	1.394175	1.394175	1.394175	1.394175	1.394175	1.394175	1.394175	1.394175	1.394175	1.394175	1.394175	1.388178	1.394175	1.394175	1.394175	1.394175	1.394175	1.394175	1.394175	1.394175	1.394175	1.394175	1.394175	1.394175	1.394175	1.394175	0.693976	1.394175	-0.848891
MYO5C-CHRNA9	4.626415	4.626415	4.626415	4.695968	5.074145	4.626415	4.626415	4.626415	6.615163	5.174862	4.626415	5.086214	4.626415	5.291292	4.626415	5.224443	4.626415	4.626415	4.626415	4.626415	4.998263	4.626415	4.836724	4.626415	4.735864	4.763889	4.626415	4.664121	4.626415	4.673630	5.119666	4.626415	4.626415	5.368554	4.626415	4.714143	5.505182	5.257324	4.626415	5.244780	4.626415	4.711723	4.805764	5.325897	4.626415	4.626415	5.360858	5.485849	4.626415
C4orf26-ARHGAP31	-0.780218	-0.780218	-0.780218	-0.780218	-0.780218	-0.780218	-0.780218	-0.780218	-0.780218	-0.780218	-0.780218	-0.780218	-0.780218	-0.289908	-0.780218	-0.780218	-0.700722	-0.780218	-0.780218	-0.580936	-0.780218	-0.780218	-0.780218	-0.780218	-0.780218	-0.780218	-0.780218	-0.780218	-0.780218	-0.780218	-0.780218	-0.780218	-0.780218	-0.780218	-0.780218	-0.780218	-0.780218	-0.780218	-0.780218	-0.780218	-0.780218	-0.780218	-0.780218	-0.780218	-0.780218	-0.780218	-0.780218	-0.780218	-0.780218
FAM198B-COL1A1	0.676440	0.594931	0.290863	0.204643	0.572449	0.677985	0.374182	0.279898	0.660867	0.588329	-0.072256	0.620887	0.541724	0.208488	0.538154	0.296614	0.694388	0.169464	0.167675	0.493704	0.362090	0.147520	0.452634	0.052026	0.569415	0.279302	0.201185	-0.190625	0.544966	0.107859	0.587586	0.048179	0.162458	-0.018553	0.972568	0.368315	0.488824	0.308382	0.451830	0.676321	-0.128022	-0.795958	0.365396	0.278050	-0.039168	0.595228	0.385230	0.212423	-0.123994
PKIB-EPCAM	10.790120	8.717798	10.916864	10.638177	10.951853	12.915346	11.371696	10.276327	10.640820	10.949987	9.943598	10.038334	11.505178	12.616626	9.076641	12.086063	12.915346	9.672831	9.858271	11.537051	10.868733	9.394810	11.059852	9.654084	10.853726	9.615267	10.806605	11.493128	9.250739	9.325420	11.891671	12.915346	9.392709	11.278092	6.883247	12.004686	11.144133	8.980413	11.100360	9.509863	9.515463	12.915346	10.938479	11.079989	10.418101	8.782439	8.428368	7.740807	11.122052
SLC29A2-CTGF	-1.399564	-1.399564	-1.399564	-1.399564	-1.399564	-1.399564	-1.399564	-1.399564	-0.853889	-1.399564	-1.399564	-1.399564	-1.399564	-1.399564	-1.399564	-1.399564	-1.271820	-1.399564	-1.399564	-1.399564	-1.399564	-1.399564	-1.399564	-1.399564	-1.399564	-1.399564	-1.399564	-1.399564	-1.399564	-1.399564	-1.399564	-1.399564	-1.399564	-1.399564	-1.399564	-1.399564	-1.399564	-1.399564	-1.399564	-1.399564	-1.399564	-1.399564	-1.399564	-1.399564	-1.399564	-1.399564	-1.399564	-1.399564	-1.399564
ELK3-HS3ST3B1	-1.005474	-1.005474	-1.005474	-1.005474	-1.005474	-1.005474	-1.005474	-1.005474	-1.005474	-1.005474	-1.005474	-1.005474	-1.005474	-1.005474	-1.005474	-1.005474	-1.005474	-1.005474	-1.005474	-1.005474	-1.005474	-1.005474	-1.005474	-1.005474	-1.005474	-1.005474	-1.005474	-1.005474	-1.005474	-1.005474	-1.005474	-1.005474	-0.495523	-1.005474	-1.005474	-1.005474	-1.005474	-1.005474	-1.005474	-1.005474	-1.005474	-1.005474	-1.005474	-1.005474	-1.005474	-1.005474	-0.773450	-1.005474	-1.005474
IGFBP5-HS3ST3B1	0.816204	0.816204	0.816204	0.816204	0.816204	0.816204	0.816204	0.816204	0.816204	0.816204	0.816204	0.816204	0.816204	0.816204	0.816204	0.816204	0.816204	0.816204	0.816204	0.816204	0.816204	0.816204	0.816204	0.816204	0.816204	0.816204	0.816204	0.816204	0.816204	0.816204	0.816204	0.816204	0.816204	0.816204	0.816204	0.816204	0.816204	0.816204	0.816204	0.816204	0.816204	0.816204	0.816204	0.816204	0.816204	0.816204	0.816204	0.816204	0.816204
OSBPL8-HS3ST3B1	-1.261087	-1.261087	1.167577	-1.261087	-1.261087	-0.999305	-0.328861	-1.261087	1.234680	-0.740160	-1.261087	-0.873221	-1.261087	-1.261087	-1.261087	-1.261087	1.234680	-0.039084	-1.261087	-1.214829	-0.784052	-1.261087	-1.261087	-1.261087	0.563408	-1.261087	0.597960	-1.261087	-0.939095	-1.033829	-0.840632	-1.261087	0.225464	0.191166	-1.261087	-0.047415	0.087120	-0.165428	-1.261087	0.555762	-1.261087	-0.649908	-0.666033	-0.912145	0.827191	-0.207713	-1.094206	-1.261087	1.004507
COMT-FGFBP1	9.220074	9.220074	9.220074	9.220074	9.220074	9.220074	9.220074	9.220074	9.220074	9.220074	9.220074	9.220074	9.220074	9.220074	9.220074	9.220074	9.220074	9.220074	9.220074	9.220074	9.220074	9.220074	9.220074	9.220074	9.220074	9.220074	9.220074	9.220074	9.220074	9.220074	9.220074	9.220074	9.220074	7.986251	9.220074	9.220074	9.220074	9.220074	9.220074	9.220074	9.220074	9.220074	9.220074	9.220074	9.220074	9.220074	9.220074	9.220074	5.785223
USP11-TCF4	6.716228	8.001644	6.994393	7.122681	7.599030	5.905136	8.110187	7.143139	5.722613	7.344487	7.926474	7.603046	8.026318	7.639385	7.275646	8.110187	6.428650	8.110187	7.558102	8.110187	7.889368	7.850349	7.456550	6.794613	7.209869	8.110187	6.895172	8.110187	7.013512	5.984146	8.110187	8.110187	7.972762	7.757967	8.110187	7.908686	6.184613	7.573784	8.063425	7.338367	8.110187	8.110187	8.110187	7.582199	4.785927	6.897275	7.927813	6.637648	8.110187
CYB5A-HS3ST3A1	-1.266007	-1.266007	-0.767184	-1.266007	-1.266007	-0.978936	-1.266007	-1.257005	-1.266007	-0.742221	-1.266007	-1.266007	-1.266007	0.190589	-1.266007	0.001095	-1.266007	-1.266007	-1.266007	-0.898315	-1.266007	-0.948857	-1.266007	-1.266007	-0.870921	-1.048450	-0.578547	-1.019153	-1.266007	-0.553549	-0.879028	-1.089780	-1.266007	-0.520336	-0.732223	-1.266007	-0.704978	-1.266007	-1.266007	-0.504614	-1.266007	-0.362578	-0.978413	-1.266007	0.330583	-1.266007	1.132636	-0.846144	-0.117109
HIVEP3-COL12A1	0.123981	0.313087	0.232699	1.009817	0.329887	0.624010	0.074361	0.599166	-0.030426	0.501048	-0.023985	0.788513	0.671553	1.032734	0.727917	0.358532	0.160923	0.678949	1.032734	0.922197	0.513500	0.531972	0.766325	-0.283643	0.677419	0.828451	0.907304	0.719654	0.911945	0.441079	0.625949	0.089232	1.032734	-0.313064	1.032734	0.853953	0.153412	0.633805	0.950860	0.667727	0.500589	1.032734	1.008134	0.832837	0.587994	0.604574	1.032734	0.534421	0.410656
SREBF1-COL12A1	-1.067238	-1.067238	-1.067238	-1.067238	-1.067238	-1.067238	-1.067238	-1.067238	-0.558333	-1.067238	-1.067238	-1.067238	-1.067238	-1.067238	-1.067238	-1.067238	-1.067238	-1.067238	-1.067238	-1.067238	-0.660247	-1.067238	-1.067238	-1.067238	-1.067238	-1.067238	-0.821216	-1.067238	-1.067238	-1.067238	-1.067238	-1.067238	-1.067238	-1.067238	-1.067238	-1.067238	-1.067238	-1.067238	-1.067238	-1.067238	-1.067238	-0.257339	-1.067238	-1.067238	-1.067238	-1.067238	-1.013795	-0.628168	-0.779443
BIRC3-KIAA1804	0.413435	0.140073	0.913650	1.596240	0.635746	1.596240	1.047024	1.257597	1.596240	1.596240	1.596240	1.586156	0.966499	1.596240	0.922919	-0.650802	1.596240	1.156952	1.596240	1.072898	1.596240	1.384605	1.074314	0.269499	1.473514	1.527423	1.001130	0.606200	1.596240	1.596240	1.596240	1.596240	1.596240	0.395224	1.556050	1.369872	1.596240	1.596240	1.456080	1.596240	1.230185	-1.314803	1.596240	1.596240	1.596240	1.596240	1.596240	1.011557	-0.940496
ELK3-MGC12916	4.301224	4.301224	4.301224	4.301224	4.301224	4.301224	4.301224	4.301224	4.301224	4.301224	4.301224	4.301224	4.301224	4.301224	4.301224	4.301224	4.301224	4.301224	4.301224	4.301224	4.301224	4.301224	4.301224	4.301224	4.301224	4.301224	4.301224	4.301224	4.301224	4.301224	4.301224	4.301224	4.798088	4.301224	4.301224	4.301224	4.301224	4.301224	4.301224	4.301224	4.301224	4.301224	4.301224	4.301224	4.301224	4.301224	4.527076	4.301224	4.301224
ABL1-TMEM27	3.997668	3.997668	4.498058	4.382981	3.997668	4.085947	3.997668	3.997668	6.484252	3.997668	3.997668	4.626587	3.997668	3.997668	4.155598	3.997668	5.351135	3.997668	3.997668	4.266241	6.192209	4.135634	4.609634	6.440535	3.997668	3.997668	4.847732	4.345798	3.997668	4.271769	4.612482	3.997668	4.325511	4.328206	4.303386	3.997668	5.970169	3.997668	3.997668	3.997668	4.587559	4.312321	4.124308	4.287222	4.645397	3.997668	3.997668	5.088516	4.124025
HSBP1L1-TMEM27	0.737187	0.421957	0.182622	0.292956	0.790562	0.614118	1.123766	0.342628	0.991322	-0.857967	1.245988	-0.214210	-0.055047	0.205227	0.363794	-1.104567	0.444828	0.381531	-0.204522	-0.427323	0.700675	-0.076506	0.382478	1.473746	0.142068	-0.266544	-0.234603	0.847098	0.522153	0.580287	-0.871537	0.658653	-0.421638	-1.104567	0.858569	0.031893	0.164821	0.645133	0.481987	0.805955	0.693853	-0.149345	-0.542373	-0.260004	-0.285059	1.109307	-0.728346	1.473746	-0.322844
GLIPR1-WNT5B	6.285955	6.220029	6.639755	7.015166	6.156369	6.967869	6.046215	6.549161	7.411244	6.855182	6.172204	6.729762	6.638774	7.350847	6.678465	5.723374	7.456691	6.484061	6.730189	6.569442	6.922751	6.277557	6.398886	5.819872	6.829709	6.628322	6.409638	6.099705	6.894592	6.933985	6.668134	5.909180	6.614033	6.238676	6.269711	6.883880	6.917607	6.789059	6.718098	6.930254	6.273570	6.484444	6.787434	6.728779	7.133953	6.495594	6.584060	6.161957	5.710113
PCNX-WNT5B	2.109153	2.109153	2.109153	2.109153	2.109153	2.109153	2.109153	2.109153	2.109153	2.109153	2.109153	2.109153	2.109153	2.109153	2.109153	2.109153	2.109153	2.109153	2.109153	2.109153	2.109153	2.109153	2.109153	1.954447	2.109153	2.109153	2.109153	2.109153	2.109153	2.109153	2.109153	2.109153	2.109153	2.109153	2.109153	2.109153	1.861018	2.109153	2.109153	2.109153	2.035233	2.109153	2.109153	2.109153	2.109153	2.109153	2.109153	0.627475	2.109153
CHPF2-TBC1D8	-1.323019	-1.323019	-1.323019	-1.323019	-1.323019	-1.323019	-1.323019	-1.323019	-1.323019	-1.323019	-1.323019	-1.323019	-1.323019	-1.323019	-1.323019	-1.323019	-1.323019	-1.323019	-1.323019	-1.323019	-1.323019	-1.323019	-1.323019	-1.323019	-1.323019	-1.323019	-1.323019	-1.323019	-1.323019	-1.323019	-1.323019	-1.323019	-1.323019	-1.323019	-1.323019	-1.323019	-1.323019	-1.323019	-1.323019	-1.323019	-1.323019	-1.323019	-1.323019	-1.323019	-1.323019	-1.323019	-1.323019	-1.323019	-1.323019
TGFBI-TBC1D8	-0.957287	-0.957287	-0.957287	-0.957287	-0.957287	-0.957287	-0.957287	-0.957287	-0.957287	-0.957287	-0.957287	-0.957287	-0.957287	1.071917	-0.957287	-0.957287	1.071917	-0.957287	-0.957287	-0.957287	-0.957287	-0.957287	-0.957287	-0.957287	-0.957287	-0.957287	-0.957287	-0.957287	-0.957287	-0.957287	-0.957287	-0.957287	-0.337390	-0.957287	-0.957287	-0.957287	-0.346170	-0.957287	-0.957287	-0.957287	-0.957287	-0.466583	-0.957287	-0.957287	1.071917	-0.957287	-0.957287	-0.957287	-0.957287
CD59-EMP1	-1.700924	-1.465745	-1.188054	-1.467503	-1.700924	-1.700924	-1.700924	-1.700924	-1.700924	-0.730459	-1.636969	-1.700924	-1.700924	-1.267861	-1.689848	1.159806	-1.700924	-1.700924	-1.700924	-1.700924	-1.700924	-1.700924	-1.700924	-1.700924	-1.700924	-1.455330	-1.700924	-1.120827	-1.700924	-0.689612	-1.700924	-1.072537	-1.700924	-0.779016	0.294097	-1.700924	-1.700924	-1.085928	-1.700924	-1.605998	-1.700924	-0.638488	-1.700924	-1.700924	-1.700924	-1.700924	-1.354969	-1.409208	0.176565
KIAA1671-EMP1	10.714133	10.714133	10.714133	10.714133	10.714133	10.714133	10.714133	10.714133	6.113819	10.714133	10.714133	10.714133	10.714133	10.714133	10.714133	9.903038	9.321929	10.714133	10.714133	10.714133	10.536481	10.714133	10.714133	10.714133	10.714133	10.339177	10.714133	9.960120	10.714133	10.714133	9.423084	10.714133	10.714133	6.007233	10.714133	10.714133	7.459968	10.699488	10.714133	8.726403	10.714133	10.714133	10.714133	9.291632	10.714133	10.714133	10.714133	10.714133	10.714133
TAGLN-EMP1	2.716498	2.650825	2.519850	2.502217	2.716498	2.033970	2.125036	2.716498	2.716498	2.716498	2.660258	2.716498	2.589147	2.716498	2.716498	2.450117	2.716498	2.598507	2.716498	2.716498	2.716498	2.716498	2.270307	2.466879	2.716498	2.716498	2.708729	2.498952	2.716498	2.716498	2.716498	2.716498	2.451206	2.716498	1.499268	2.716498	2.716498	2.716498	2.648067	2.716498	2.716498	0.329222	2.716498	2.716498	1.381941	2.668022	1.894796	2.403169	0.741518
VAV1-EMP1	-0.059382	-0.901234	-1.550814	-1.575579	-1.357215	-1.498289	-1.575579	-1.575579	-1.575579	-1.575579	-1.575579	-1.575579	-1.575579	-1.575579	-1.575579	-0.920348	-1.575579	-1.575579	-1.575579	-1.575579	-1.575579	-1.473458	-1.575579	0.733289	-1.575579	-1.575579	-1.575579	-1.575579	-1.575579	-1.575579	-1.575579	0.866552	-1.575579	-1.575579	-1.575579	-1.575579	-1.575579	-1.575579	-1.575579	-1.575579	-1.575579	2.233462	-1.575579	-1.575579	-1.575579	-1.575579	-1.575579	-1.231954	2.233462
FAM198B-SLC27A2	0.606786	0.527998	0.239257	0.159173	0.506352	0.608284	0.317425	0.229027	0.591699	0.521638	-0.092810	0.553038	0.476834	0.162727	0.473410	0.244627	0.624192	0.126729	0.125082	0.430866	0.306033	0.106556	0.391721	0.019348	0.503434	0.228471	0.155978	-0.198308	0.479946	0.070224	0.520922	0.015853	0.120282	-0.044526	0.895707	0.311895	0.426206	0.255629	0.390956	0.606671	-0.142668	-0.721150	0.309146	0.227304	-0.063093	0.528285	0.327848	0.166366	-0.139076
TGFBI-SLC27A2	1.330896	1.330896	1.330896	1.330896	1.330896	1.330896	1.330896	1.330896	1.330896	1.330896	1.330896	1.330896	1.330896	-1.445630	1.330896	1.330896	-1.445630	1.330896	1.330896	1.330896	1.330896	1.330896	1.330896	1.330896	1.330896	1.330896	1.330896	1.330896	1.330896	1.330896	1.330896	1.330896	0.432074	1.330896	1.330896	1.330896	0.444517	1.330896	1.330896	1.330896	1.330896	0.616140	1.330896	1.330896	-1.445630	1.330896	1.330896	1.330896	1.330896
PTGER4-LAMA3	9.050943	8.747310	9.390533	8.513843	7.170469	8.690833	8.296972	9.818339	9.448161	9.978009	9.383458	9.177823	9.978009	9.506271	9.768140	6.895460	9.581615	9.517359	9.978009	9.255279	9.251586	9.115472	9.125365	8.104114	8.650974	9.476153	9.187798	8.636880	9.394228	8.670785	8.818071	7.699453	9.330402	8.978121	8.904546	9.451463	8.688562	8.880159	9.932988	9.390455	7.840585	7.722912	9.613314	9.211677	8.269374	9.440298	8.126001	7.774752	8.185881
LHFPL2-PKP2	5.663993	6.609939	4.873892	5.046445	8.044973	5.097077	5.244879	4.969195	4.873892	4.873892	6.204088	4.873892	5.225446	4.873892	4.873892	6.348975	4.873892	6.380434	4.873892	4.931561	5.430263	5.229407	4.873892	7.869433	4.873892	4.916829	4.873892	5.811507	4.873892	5.937656	5.822127	5.737767	4.873892	5.858425	4.873892	4.873892	4.923514	5.870893	6.273360	4.873892	6.864516	5.713179	5.596620	4.873892	4.873892	5.095096	5.413313	6.743607	5.077146
FLRT2-MBP	0.386947	-0.150211	-0.028677	0.468752	0.975448	0.164239	0.228315	0.274512	0.191461	0.394033	0.405904	0.466267	0.135080	-0.921827	0.462136	-0.133200	0.170516	0.589479	0.569281	0.803927	0.662683	0.709184	0.775067	0.838428	-0.410317	0.424170	0.574184	-0.120043	0.184528	0.820152	1.061333	0.480084	0.080504	1.286811	1.222057	0.144167	1.286811	0.393302	0.101205	0.353828	1.013036	0.660486	0.483337	0.772613	-0.921827	0.490904	-0.921827	0.975704	1.102554
SRPX-SPARC	-0.778757	-0.802968	-0.727222	-0.915476	-0.915476	-0.915476	-0.915476	-0.444149	-0.419286	-0.672673	-0.739561	-0.754882	-0.496837	-0.254508	-0.563379	-0.915476	-0.260290	-0.505923	-0.530036	-0.648455	-0.813000	-0.527077	-0.550277	-0.871168	-0.454305	-0.804912	-0.605093	-0.915476	-0.685118	-0.915476	-0.650218	-0.915476	-0.915476	-0.915476	-0.915476	-0.861655	-0.915476	-0.915476	-0.549576	-0.645239	-0.915476	-0.915476	-0.801309	-0.739924	-0.915476	-0.778161	-0.759704	-0.915476	-0.915476
ATOX1-AREG	1.071827	1.071827	1.071827	1.071827	1.071827	1.071827	1.071827	1.071827	0.017555	1.071827	1.071827	1.071827	1.071827	1.071827	1.071827	1.071827	0.275817	1.071827	1.071827	1.071827	0.565295	1.071827	1.071827	0.129827	1.071827	1.071827	1.071827	1.071827	1.071827	1.071827	0.128556	1.071827	1.071827	1.071827	1.071827	1.071827	0.778032	0.889913	1.071827	1.071827	1.071827	0.658647	1.071827	1.047262	1.071827	1.071827	1.071827	0.998975	1.071827
BMPR2-AREG	7.217656	7.217656	7.217656	7.217656	7.535913	7.217656	7.217656	7.217656	7.659034	7.217656	7.750169	7.217656	7.217656	7.416061	7.217656	7.217656	7.217656	7.217656	7.217656	7.217656	7.217656	7.217656	7.217656	8.637326	7.217656	7.217656	7.217656	7.217656	7.217656	7.217656	8.187474	7.217656	7.217656	7.217656	7.217656	7.217656	7.450967	7.217656	7.217656	7.217656	7.590595	7.217656	7.217656	7.217656	7.500318	7.217656	7.217656	8.719325	8.177852
CHST11-AREG	-0.978435	-0.930989	-1.824074	-1.074972	-2.107907	-1.868806	-1.325813	-1.451630	0.031935	0.350913	-2.107907	-2.107907	-1.078213	1.580610	-0.708700	-0.046977	-1.488592	-2.107907	-0.407900	-1.488592	-0.761648	-1.997090	-0.753901	-0.612788	-0.854400	-0.593729	-1.276235	-1.953865	0.939735	-0.474466	-1.317472	-1.377017	-1.166558	0.010347	-0.791365	-1.417451	0.002422	-0.219043	-0.932031	0.319442	-1.996626	-2.107907	-0.929254	-1.323727	0.240891	-1.402157	1.362174	-0.232743	-0.573401
VAV3-AREG	0.029326	0.060287	0.349682	-0.042581	-0.358665	-0.031066	-0.224811	0.896442	0.479671	1.323946	-0.062610	0.143507	1.345381	0.406674	0.834349	0.207290	0.573375	0.050228	0.609056	0.498199	0.855766	0.168104	1.345381	-0.438673	1.068411	0.365748	0.079293	-0.069788	1.345381	-0.136639	1.345381	1.345381	0.497259	1.345381	0.126347	0.613087	0.133344	0.585915	0.471151	0.804169	-0.588428	1.298412	0.919718	0.727682	-0.220465	0.122237	-0.463957	0.775411	-0.681699
EREG-TMC5	5.539465	5.543311	5.539465	5.539465	5.539465	7.685624	7.084759	5.539465	7.398180	7.336058	5.539465	5.539465	5.539465	7.440606	5.859186	5.539465	7.428152	5.995443	5.562308	7.102204	7.050142	6.633502	5.539465	5.539465	7.268792	6.878240	7.895018	5.539465	7.118242	5.539465	6.629431	5.539465	5.539465	5.539465	5.539465	5.702741	7.895018	5.539465	5.539465	5.539465	5.539465	6.265726	5.539465	7.396311	6.838689	7.616260	7.895018	6.033266	5.539465
AHCYL1-FA2H	8.803285	8.803285	8.803285	8.803285	8.803285	8.803285	8.803285	8.803285	8.803285	8.803285	8.803285	8.803285	8.803285	8.803285	8.803285	8.803285	8.803285	8.803285	8.803285	8.803285	8.803285	8.803285	8.803285	8.803285	8.803285	8.803285	8.803285	8.803285	8.803285	8.803285	8.803285	8.803285	8.803285	8.803285	8.803285	8.803285	8.803285	8.803285	8.803285	8.803285	8.803285	8.803285	8.803285	8.803285	8.803285	8.803285	8.803285	8.803285	8.803285
HAS3-FA2H	-1.450858	2.062788	-0.085020	2.764945	-0.423833	2.182934	0.764480	0.650758	-1.483416	1.743582	2.688880	2.764945	1.871980	-0.459928	2.764945	-1.518283	0.005528	2.764945	1.462744	1.192375	2.492948	1.921887	1.369924	-1.393786	0.680858	1.153293	2.764945	2.310407	1.709914	-1.518283	0.847206	-0.428051	-1.518283	-1.518283	0.372528	1.725476	1.895662	-1.310336	2.389353	-1.381626	-1.518283	1.987251	2.764945	0.015044	-0.577722	2.764945	-0.149079	0.014750	-1.518283
DIXDC1-S1PR5	-0.423260	0.304113	0.411638	0.068591	0.518879	-0.373413	0.521166	-0.605040	-0.530829	-0.230519	0.097914	-0.546901	-1.000614	0.886803	-0.593430	0.529468	-0.297939	-1.000614	-0.254373	0.335178	0.066478	-0.303584	-0.406927	1.162814	-0.172592	0.397410	-0.131344	1.162814	-0.318412	-0.034708	0.030066	1.095623	0.866000	-1.000614	0.998487	-0.439592	-0.305438	0.155227	-0.227315	-0.177737	0.660433	0.005909	-0.199324	0.207658	0.668732	-0.246197	1.162814	1.162814	-1.000614
OCLN-COBL	1.625005	1.625005	1.625005	1.625005	1.625005	1.625005	1.625005	1.625005	1.167876	1.625005	1.625005	1.625005	1.625005	0.817323	1.625005	0.926708	1.625005	1.625005	1.625005	1.625005	1.625005	1.625005	1.625005	1.034961	1.625005	1.625005	1.625005	1.625005	1.521418	1.582741	1.625005	1.625005	1.625005	1.087489	1.625005	1.625005	1.137438	1.521584	1.625005	1.625005	1.625005	1.625005	1.625005	1.625005	1.625005	1.625005	1.606803	1.131049	1.625005
AGR2-LIPH	7.840002	7.840002	7.748881	7.409606	7.840002	7.840002	7.840002	7.840002	7.840002	7.840002	7.840002	7.840002	7.840002	7.782835	7.840002	7.136046	7.840002	7.840002	7.840002	7.695464	7.779451	7.840002	7.840002	7.840002	7.840002	7.693632	7.840002	7.840002	7.840002	7.840002	7.840002	7.840002	7.840002	6.971421	7.840002	7.840002	7.840002	7.840002	7.840002	7.700987	7.594916	7.236198	7.840002	7.840002	7.018432	7.840002	5.686368	7.840002	6.093789
CD59-CCDC80	10.961489	10.790595	10.588755	10.791873	10.961489	10.961489	10.961489	10.961489	10.961489	10.255834	10.915017	10.961489	10.961489	10.646772	10.953441	8.870336	10.961489	10.961489	10.961489	10.961489	10.961489	10.961489	10.961489	10.961489	10.961489	10.783027	10.961489	10.539875	10.961489	10.226088	10.961489	10.504758	10.961489	10.291188	9.506614	10.961489	10.961489	10.514496	10.961489	10.892513	10.961489	10.188848	10.961489	10.961489	10.961489	10.961489	10.710088	10.749508	9.592907
CSRNP1-KIAA0182	6.707339	6.707339	7.396878	6.707339	6.707339	6.707339	6.707339	6.707339	6.707339	6.707339	6.707339	6.707339	6.707339	6.707339	6.707339	6.707339	6.707339	6.707339	6.707339	6.707339	6.707339	6.707339	6.707339	6.707339	6.707339	6.707339	6.707339	6.707339	6.707339	6.707339	6.707339	6.707339	6.707339	7.459250	6.707339	6.707339	6.707339	6.707339	6.707339	6.707339	6.707339	6.707339	6.707339	6.707339	6.707339	6.707339	6.707339	6.707339	7.131060
KRT19-CDH1	1.388590	1.388590	1.388590	0.563412	0.878230	1.388590	1.388345	1.388590	1.388590	1.388590	1.388590	1.388590	1.388590	1.388590	1.361247	1.388590	1.212068	0.729429	1.388590	1.388590	1.388590	1.388590	1.244681	1.388590	1.188273	1.388590	1.388590	1.388590	1.282127	0.858495	1.388590	1.041435	1.388590	0.620337	1.388590	1.388590	1.388590	1.388104	0.877223	1.388590	1.243796	1.388590	1.388590	1.388590	1.388590	1.098125	1.388590	1.388590	1.111734
FAM122B-CDH2	9.181024	8.369676	8.043734	7.330987	7.353272	8.339177	7.334073	7.898387	9.328690	7.674348	8.975972	8.193694	7.447555	6.711377	7.763314	8.043392	8.010827	7.886903	6.711377	7.737430	8.114346	9.212682	6.711377	7.593093	8.039450	7.806511	8.017511	8.479498	8.519928	6.711377	8.329410	8.032594	7.900616	6.711377	6.836657	7.607322	8.920504	7.467783	7.968491	6.711377	7.973291	8.243733	6.949775	8.691901	6.711377	7.842508	6.711377	8.197635	7.951351
MITF-EPHB1	5.821373	6.142720	5.498684	5.771630	6.959750	6.250173	4.934244	4.826791	4.676535	4.520654	7.506672	5.382539	4.576853	4.821662	5.801732	6.538087	4.938322	4.340264	4.685395	5.680137	5.248071	5.122638	4.924805	7.813813	4.848120	5.011499	4.757321	5.092002	5.085828	4.933661	5.081634	6.592782	4.689942	7.252137	5.133355	5.447367	4.589795	5.591635	5.281955	4.585248	6.076788	7.902344	5.813122	5.756170	6.314902	5.434682	4.009400	5.773722	4.293735
PLS1-GRHL1	7.672083	7.705909	7.531821	6.142605	6.760483	7.444187	7.967567	6.990078	6.622289	7.343654	7.043966	8.263803	6.567564	6.008314	6.587337	6.482518	7.557672	7.758282	8.149272	6.825022	7.921108	8.336190	8.055630	6.559748	7.220786	7.206850	8.315309	7.581367	6.709317	7.871949	7.688764	8.109293	7.554277	7.326855	6.897347	7.165513	7.268918	7.057730	6.344136	7.775819	7.695714	6.694976	7.375564	7.630618	7.673241	7.933167	7.457066	7.084033	7.387744
SEMA4B-GRTP1	2.355824	2.355824	2.355824	2.116016	2.355824	2.355824	2.355824	2.355824	-0.001827	2.355824	2.355824	1.714707	1.681569	2.355824	2.355824	0.727295	2.355824	2.355824	2.355824	2.355824	2.224357	2.355824	2.355824	0.868972	2.355824	2.355824	2.355824	2.355824	2.355824	1.649991	2.355824	2.355824	2.355824	0.839386	2.355824	2.355824	2.355824	2.355824	2.355824	2.355824	2.355824	2.283006	2.355824	2.355824	2.355824	2.355824	2.355824	2.355824	-1.703050
PLEK2-RGS4	1.392571	1.392571	1.392571	0.350409	1.392571	0.262136	1.392571	1.392571	0.789463	1.392571	1.392571	1.392571	1.392571	0.394193	1.392571	1.392571	0.367377	1.392571	1.392571	1.392571	1.325301	1.392571	1.392571	1.392571	1.392571	1.392571	1.392571	0.641325	1.392571	1.392571	1.064117	1.311971	0.266628	0.467279	1.392571	1.392571	0.362341	1.392571	1.392571	1.392571	1.392571	0.561976	1.392571	1.392571	1.069250	1.392571	-0.655612	0.748939	1.392571
HS3ST3B1-INHBA	-1.083046	-0.889799	-1.083046	-0.936171	-1.083046	-1.083046	-1.083046	-1.083046	-0.786797	-0.622944	-1.083046	-1.083046	-0.763576	-1.001159	-1.071535	-1.083046	-1.007898	-0.699473	-0.773242	-0.993271	-1.083046	-0.244830	-1.083046	-1.083046	-1.083046	-0.879328	-1.083046	-1.083046	-0.808943	-1.083046	-1.049676	-1.083046	-0.959882	-0.910385	-0.907245	-0.822808	-1.083046	-1.083046	-0.772098	-0.743103	-1.055964	-1.083046	-0.922794	-1.014760	-0.963447	-1.083046	-1.083046	-1.083046	-1.083046
SDPR-INHBA	5.841315	5.841315	5.841315	6.605605	5.841315	6.950981	5.841315	5.841315	5.841315	6.390426	5.841315	5.841315	5.841315	7.228505	5.841315	6.792889	5.841315	5.841315	5.841315	5.841315	5.841315	5.841315	5.841315	5.841315	5.918289	5.841315	5.841315	5.841315	5.841315	5.841315	5.890912	5.841315	5.841315	6.494518	7.985019	5.841315	5.841315	6.043624	5.841315	6.385582	5.841315	8.020473	5.841315	5.841315	6.966077	5.841315	9.467901	6.409065	7.506540
AP1M2-ELF3	9.741283	9.741283	9.741283	9.741283	9.741283	9.741283	9.741283	9.741283	9.741283	9.741283	9.741283	9.741283	9.741283	9.741283	9.741283	9.741283	9.741283	9.741283	9.741283	9.741283	9.741283	9.741283	9.741283	9.741283	9.741283	9.741283	9.741283	9.741283	9.741283	9.741283	9.741283	9.741283	9.741283	9.741283	9.741283	9.741283	9.741283	9.741283	9.741283	9.590791	9.741283	9.741283	9.741283	9.741283	9.741283	9.741283	9.741283	9.741283	9.741283
BIRC3-ABCC3	0.353331	0.122570	0.773995	1.346176	0.540506	1.346176	0.885904	1.062450	1.346176	1.346176	1.346176	1.337729	0.818349	1.346176	0.781776	-0.548277	1.346176	0.978086	1.346176	0.907606	1.346176	1.168879	0.908793	0.231914	1.243367	1.288529	0.847406	0.515652	1.346176	1.346176	1.346176	1.346176	1.346176	0.337979	1.312510	1.156535	1.346176	1.346176	1.228762	1.346176	1.039475	-1.113144	1.346176	1.346176	1.346176	1.346176	1.346176	0.856154	-0.794645
EFNA1-TGFA	1.644366	1.644366	1.644366	1.644366	1.644366	1.644366	1.644366	1.644366	1.644366	1.644366	1.644366	1.644366	1.644366	0.921126	1.644366	1.536560	1.644366	1.644366	1.644366	1.644366	1.644366	1.644366	1.644366	1.644366	1.644366	1.644366	1.644366	1.271002	1.644366	1.319276	1.644366	1.644366	0.926813	1.644366	1.644366	1.644366	1.644366	1.644366	1.644366	1.644366	1.644366	1.644366	1.644366	1.644366	1.644366	1.644366	1.644366	1.644366	1.644366
[truncated: 408 more columns]
